# Supplementary material for: Novel approaches for Spatial and Molecular Surveillance of Porcine Reproductive and Respiratory Syndrome Virus (PRRSv) in the United States
Source: Sci Rep. 2017 Jun 28;7:4343. doi: 10.1038/s41598-017-04628-2 (PMC5489505; doi:10.1038/s41598-017-04628-2)
Supplement: Supplementary file 2 — File S1 [file 41598_2017_4628_MOESM2_ESM.txt]

>1433_???_2008.333
ATGAGATGTTCTCACAAATTGGGGCTTTCCTTGACTACACCCTTGCTTCTGGTGGTTTTTTTTGCTGTGTACCGTCTTGTCTTGGCCCTTTGCGATG-----CAACAGCAACAGCTCGACATACCAATACATATATAATTTGACAATATGCGAGCTGAATGGAACTAATTGGCTCGGTTTTAATTGGGCAGTTGAGACCTTTATACTTTACCCGGTTGCCACTCATATTCTTTCACTGGGTTTCCTCACAACGAGTCATTTCTTTGACGCGTTCGGTCTCGGCGCTGTATCCATTGTAGGATTTGTTGACAAGCGGTACGTACTCAGTAGCGTTTACGGTGTCTGTGCTTTCGCAGCGTTCGTATGTTTTGTCATTCGTGTTGCCAAGAATTGCATGGCCTGCCGCTACGCCCGTACCCGGTTCACCAACTTCATCGTGGATGACCGGGGGGGGGTTCACCGATGGAAGTCTCCAATAGTGGTAGAAAAATTGGGCAAAGCCGAAGTCAACGGTAGTTGTCACCATTAAACACGTCATCCTCGAAGGGGTTAAAGCTCAACCCTTGACGAGGACTTCGGCTGAGCAATGGGAGG---CCTAG
>919_111_2007.182
ATGAAATGTTCTCACAAGTTGGGGCGTTTCTTGACTGCACTCTTGCTTTTGGTGGCTTTTTTTGCTGTGTACCGGCTTGTCCTGGTCCTCTGCGATG-----CAACGGCAACAGCTCGACATACCAATACATATATAATTTGACGATATGCGAGCTGAATGGGACTGAATGGTTTGGTTTTGACTGGGTGGCTGAGACTTTCGTGCTTTACCCGGTCGCCACTCACGTCCTTTCACTAGGTTTTCTCACAACAAGTCATTTCCTCGACGCGCTCGGTCTCGGCATCGTGTCCATTGTAGGATTTGTTGGCAAGCGGTATGTACTCAGTAGCTTCTATGGCGTTTGCGCTCTTACAGCGTTCGTGTGTTTTGTCATCCGTGCTGCTAAAAATTGCATGGCCTGCCGCTATGCCCGCACCCGGTTTACCAACTTTATTGTGGACGACCGGGGAGGAGTTCATCGATGGAAGTCCCCAATAGTGGTGGAAAAATTGGGCAAAGCCGAAGTCGGCGGCAATTGTCACCATCAAACATGTCGTCCTCGAAGGGGTCAAAGCTCAACCCTTGACGAGAACTTCGGCTGAGCAATGGGAGG---CCTAG
>784_111_2007.45
ATGAAATGTTCTCACAAGTTGGGGCGTTTCTTGACTGCACTCTTGCTTTTGGTGGCTTTTTTTGCTGTGTACCGGCTTGTCCTGGTCCTCTGCGATG-----CAACGGCAACAGCTCGACATACCAATACATATATAATTTGACGATATGCGAGCTGAATGGGACTAGATGGTTTAGTTTTGAATGGGTGGCTGAGACTTTCGTGCTTTACCCGGTCGCCACTCACGTCCTTTCACTAGGTTTTCTCACAACAAGTCATTTCCTCGACGCGCTCGGTCTCGGCATCGTGTCCATTGCAGGATTTGTTGATAAGCGGTATGTACTCAGTGGCTTCTATGGCGTTTGCGCTCTTGCAGCGTTCGTGTGTTTTGTCATCCGTGCTGCTAAAAATTGCATGGCCTGCCGCTATGCCCGCACCCGGTTTACCAACTTTATTGTGGACGACCGGGGAGGAGTTCATCGATGGAAATCCCCAATAGTGGTGGAAAAATTGGGCAAAGCCGAAGTCGGCGGCAATTGTCACCATCAAACATGTCGTCCTCGAAGGGGTCAAAGCTCAACCCTTGACGAGAACTTCGGCTGAGCAATGGGAGG---CCTAG
>830_111_2007.109
ATGAAATGTTCTCACAAGTTGGGGCGTTTCTTGACTGCACTCTTGCTTTTGGTGGCTTTTTTTGCTGTGTACCGGCTTGTCCTGGTCCTCTGCGATG-----CAACGGCAACAGCTCGACATACCAATACATATATAATTTGACGATATGCGAGCTGAATGGGACTAGATGGTTTAGTTTTGACTGGGTGGCTGAGACTTTCGTGCTTTACCCGGTCGCCACTCACGTCCTTTCACTAGGTTTTCTCACAACAAGTCATTTCCTCGACGCGCTCGGTCTCGGCATCGTGTCCATTGTGGGATTTGTTGATAAGCGGTATGTACTCAGTAGCTTCTATGGCGTTTGCGCTCTTGCAGCGTTCGTGTGTTTTGTCATCCGTGCTGCTAAAAATTGCATGGCCTGCCGCTATGCCCGCACCCGGTTTACCAACTTTATTGTGGACGACCGGGGAGGAGTTCATCGATGGAAATCCCCAATAGTGGTGGAAAAATTGGGCAAAGCCGAAGTCGGCGGCAATTGTCACCATCAAACATGTCGTCCTCGAAGGGGTCAAAGCTCAACCCTTGACGAGAACTTCGGCTGAGCAATGGGAGG---CCTAG
>732_111_2007.8
ATGAAATGTTCTCACAAGTTGGGGCGTTTCTTGACTGCACTCTTGCTTTTGGTGGCTTTTTTTGCTGTGTACCGGCTTGTCCTGGTCCTCTGCGATG-----CAACGGCAACAGCTCGACATACCAATACATATATAATTTGACGATATGCGAGCTGAATGGGACTAGATGGTTTAGTTTTGACTGGGTGGCTGAGACTTTCGTGCTTTACCCGGTCGCCACTCACGTCCTTTCACTAGGTTTTCTCACAACAAGTCATTTCCTCGACGCGCTCGGTCTCGGCATCGTGTCCATTGTAGGATTTGTTGATAAGCGGTATGTACTCAGTAGCTTCTATGGCGTTTGCGCTCTTGCAGCGTTCGTGTGTTTTGTCATCCGTGCTGCTAAAAATTGCATGGCCTGCCGCTATGCCCGCACCCGGTTTACCAACTTTATTGTGGACGACCGGGGAGGAGTTCATCGATGGAAGTCCCCAATAGTGGTGGAAAAATTGGGCAAAGCCGAAGTCGGCGGCAATTGTCACCATCAAACATGTCGTCCTCGAAGGGGTCAAAGCTCAACCCTTGACGAGAACTTCGGCTGAGCAATGGGAGG---CCTAG
>739_111_2007.10
ATGAAATGTTCTCACAAGTTGGGGCGTTTCTTGACTGCACTCTTGCTTTTGGTGGCTTTTTTTGCTGTGTACCGGCTTGTCCTGGTCCTCTGCGATG-----CAACGGCAACAGCTCGACATACCAATACATATATAATTTGACGATATGCGAGCTGAATGGGACTAGATGGTTTAGTTTTGACTGGGTGGCTGAGACTTTCGTGCTTTACCCGGTCGCCACTCACGTCCTTTCACTAGGTTTTCTCACAACAAGTCATTTCCTCGACGCGCTCGGTCTCGGCATCGTGTCCATTGTAGGATTTGTTGATAAGCGGTATGTACTCAGTAGCTTCTATGGCGTTTGCGCTCTTGCAGCGTTCGTGTGTTTTGTCATCCGTGCTGCTAAAAATTGCATGGCCTGCCGCTATGCCCGCACCCGGTTTACCAACTTTATTGTGGACGACCGGGGAGGAGTTCATCGATGGAAGTCCCCAATAGTGGTGGAAAAATTGGGCAAAGCCGAAGTCGGCGGCAATTGTCACCATCAAACATGTCGTCCTCGAAGGGGTCAAAGCTCAACCCTTGACGAGAACTTCGGCTGAGCAATGGGAGG---CCTAG
>761_111_2007.31
ATGAAATGTTCTCACAAGTTGGGGCGTTTCTTGACTGCACTCTTGCTTTTGGTGGCTTTTTTTGCTGTGTACCGGCTTGTCCTGGTCCTCTGCGATG-----CAACGGCAACAGCTCGACATACCAATACATATATAATTTGACGATATGCGAGCTGAATGGGACTAGATGGTTTAGTTTTGACTGGGTGGCTGAGACTTTCGTGCTTTACCCGGTCGCCACTCACGTCCTTTCACTAGGTTTTCTCACAACAAGTCATTTCCTCGACGCGCTCGGTCTCGGCATCGTGTCCATTGTAGGATTTGTTGATAAGCGGTATGTACTCAGTAGCTTCTATGGCGTTTGCGCTCTTGCAGCGTTCGTGTGTTTTGTCATCCGTGCTGCTAAAAATTGCATGGCCTGCCGCTATGCCCGCACCCGGTTTACCAACTTTATTGTGGACGACCGGGGAGGAGTTCATCGATGGAAATCCCCAATAGTGGTGGAAAAATTGGGCAAAGCCGAAGTCGGCGGCAATTGTCACCATCAAACATGTCGTCCTCGAAGGGGTCAAAGCTCAACCCTTGACGAGAACTTCGGCTGAGCAATGGGAGG---CCTAG
>978_111_2007.267
ATGAAATGTTCTCACAAGTTGGGGCGTTTCTTGACTGCACTCTTGCTTTTGGTGGCTTTTTTTGCTGTGTACCGGCTTGTCCTGGTCCTCTGCGATG-----CAACGGCAACAGCTCGACATACCAATACATATATAATTTGACGATATGCGAGCTGAATGGGACTAGATGGTTTAGTTTTGACTGGGTGGCTGAGACTTTCGTGCTTTACCCGGTCGCCACTCACGTCCTTTCACTAGGTTTTCTCACAACAAGTCATTTCCTCGACGCGCTCGGTCTCGGCATCGTGTCCATTGTAGGATTTGTTGATAAGCGGTATGTACTCAGTAGCTTCTATGGCGTTTGCGCTCTTGCAGCGTTCGTGTGTTTTGTCATCCGTGCTGCTAAAAATTGCATGGCCTGCCGCTATGCCCGCACCCGGTTTACCAACTTTATTGTGGACGACCGGGGAGGAGTTCATCGATGGAAATCCCCAATAGTGGTGGAAAAATTGGGCAAAGCCGAAGTCGGCGGCAATTGTCACCATCAAACATGTCGTCCTCGAAGGGGTCAAAGCTCAACCCTTGACGAGAACTTCGGCTGAGCAATGGGAGG---CCTAG
>518_???_2006.211
ATGAAATGTTCTCACAAATTGGGGCGTTCCTTGACTGCACTCTTGCTTTTGGTGGTTTTTTTTGCTGTGTACCGGCTTGTCCTGGTCCTTTGCGATG-----CAACGGCAACAACTCGACATACCAATACATATATAATTTGACGATATGCGAGTTGAATGGGACCCGTTGGCTCGATTTTAGTTGGGCAGTTGAGACCTTTGTGCTTTACCCGGTTGTCACTCACATCCTCTCCCTGGGTTTCCTCACGACAAGCCATTTTTTTGACACGCTCGGTCTCGGCGTTGTGTCCGCTACAGGATTTGTTGGCGGGCGGTATGTGCTCAGCAGCGTCTACGGTATTTGTGCTTTTGCAGCGTTCGTGTGTTTCGCCATCCGTGCCGCTAAAAATTGCATGGCCTGCCGCTATGCCCGCACCCGGTTTACCAACTTCATTGTGGATGACCGGGGAGGAGTTCATCGATGGAAGTCTCCGATAGTGGTGGAAAAATTGGGCAAAGCCGAAGTTGACGGCAGTCGTTACCATCAAACATGTTGTCCTCGAAGGGGTTAAAGCTCAACCCTTGACAAGGACTTCGGCTGAGCAATGGGAGG---CCTAG
>1705_111_2009.300
ATGAAATGTTCTCACAAATTGGGGCGTTCCTTGACTGCACTCTTGCTTTTGGTGGTTTTTTTTGCTGTGTACCGGCTTGTCCTGGTCCTTTGCGATG-----CAACGGCAACAACTCGACATACCAATACATATATAATTTGACGATATGCGAGTTGAATGGGACCGATTGGTTCGATTTTAGTTGGGCAGTTGAGACCTTTGTGCTTTACCCAGTTGTCACTCACATCCTCTCCCTGGGTTTCCTCACGACAAGCCATTTTTTTGACGCGCTCGGTCTCGGCGCTGTGTCCGCTTCTGGATTTGTTGGCGGGCGGTATGTGCTCAGCAGCGTCTACGGTATTTGTGCTTTTGCAGCGTTCGTGTGTTTTGCCATCCGTGCTGCTAAAAATTGCATGGCCTGCCGCTATGCCCGTACCCGGTTTACCAACTTCATTGTGGATGACCGGGGAGGAGTTCATCGATGGAAGTCTCCGATAGTGGTGGAGAAATTGGGCAAAGCCGAAGTTGACGGCAGTTGTCACCATCAAACATGTTGTCCTCGAAGGGGTTAAAGCTCAACCCTTGACAAGGACTTCGGCTGAGCAATGGGAGG---CCTAG
>753_111_2007.29
ATGAAATGTTCTCACAAATTGGGGCGTTCCTTGACTGCACTCTTGCTTTTGGTGGTTTTTTTTGCTGTGTACCGGCTTGTCCTGGTCCTTTGCGATG-----CAACGGCAACAACTCGACATACCAATACATATATAATTTGACGATATGCGAGTTGAATGGGACCTATTGGCTCAGTTTTAGTTGGGCAGTTGAGACCTTTGTGCTTTACCCGGTTGTCACTCACATCCTCTCCCTGGGTTTCCTCACGACAAGCCACTTTTTTGACGCGCTCGGTCTCGGCGCTGTGTCCGCTACTGGATTTGTTGGCGAGCGGTATGTGCTCAGCAGCGTCTACGGCATTTGTGCTCTTGCAGCATTCGTGTGTTTTGCTATCCGTGCTGCTAAAAATTGCATGGCCTGCCGCTATGCCCGCACCCGGTTTACCAACTTCATTGTGGATGACCGGGGAGGAGTTCATCGATGGAAGTCTCCGATAGTGGTGGAAAAATTGGGCAAAGCCGAAGTTGGCGGCAGTTGTTACCATCAAACATGTTGTCCTCGAAGGGGTTAAAGCTCAACCCTTGACAAGGACTTCGGCTGAGCAATGGGAGG---CCTAG
>773_111_2007.36
ATGAAATGTTCTCACAAATTGGGGCGTTCCTTGACTGCACTCTTGCTTTTGGTGGTTTTTTTTGCTGTGTACCGGCTTGTCCTGGTCCTTTGCGATG-----CAACGGCAACAACTCGACATACCAATACATATATAATTTGACGATATGCGAGTTGAATGGGATCTATTGGCTCAGTTTTAGTTGGGCAGTTGAGACCTTTGTGCTTTACCCGGTTGTCACTCACATCCTCTCCCTGGGTTTCCTCACGACAAGCCACTTTTTTGACGCGCTCGGTCTCAGCGCTGTGTCCGCTACTGGATTTGTTGGCGGGCGGTATGTGCTCAGCAGCGTCTACGGCATTTGTGCTCTTGCAGCATTCGTGTGTTTTGCCATCCGTGCTGCTAAAAATTGCATGGCCTGCCGCTATGCCCGCACCCGGTTTACCAACTTCATTGTGGATGACCGGGGAGGAGTTCATCGATGGAAGTCTCCGATAGTGGTGGAAAAATTGGGCAAAGCCGAAGTTGGCGGCAGTTGTTACCATCAAACATGTTGTCCTCGAAGGGGTTAAAGCTCAACCCTTGACAAGGACTTCGGCTGAGCAATGGGAGG---CCTAG
>752_111_2007.29
ATGAAATGTTCTCACAAATTGGGGCGTTCCTTGACTGCACTCTTGCTTTTGGTGGTTTTTTTTGCTGTGTACCGGCTTGTCCTGGTCCTTTGCGATG-----CAACGGCAACAACTCGACATACCAATACATATATAATTTGACGATATGCGAGTTGAATGGGACCCATTGGCTCAGTTTTAGTTGGGCAGTTGAGACCTTTGTGCTTTACCCGGTTGTCACTCACATCCTCTCCCTGGGTTTCCTCACGACAAGCCATTTTTTTGACGCGCTCGGTCTCGGCGCTGTGTCCGCTACTGGATTTGTTGGCGGGCGGTATGTGCTCAGCAGCGTCTACGGCATTTGTGCTCTTGCAGCACTCGTGTGTTTTGCCATCCGTGCTGCTAAAAATTGCATGGCCTGCCGCTATGCCCGCACCCGGTTTACCAACTTCATTGTGGATGACCGGGGAGGAGTTCATCGATGGAAGTCTCCGATAGTGGTGGAAAAATTGGGCAAAGCCGAAGTTGGCGGCAGTTGTTACCATCAAACATGTTGTCCTCGAAGGGGTTAAAGCTCAACCCTTGACAAGGACTTCGGCTGAGCAATGGGAGG---CCTAG
>768_111_2007.31
ATGAAATGTTCTCACAAATTGGGGCGTTCCTTGACTGCACTCTTGCTTTTGGTGGTTTTTTTTGCTGTGTACCGGCTTGTCCTGGTCCTTTGCGATG-----CAACGGCAACAACTCGACATACCAATACATATATAATTTGACGATATGCGAGTTGAATGGGACCCATTGGCTCAGTTTTAGTTGGGCAGTTGAGACCTTTGTGCTTTACCCGGTTGTCACTCACATCCTCTCCCTGGGTTTCCTCACGACAAGCCATTTTTTTGACGCGCTCGGTCTCGGCGCTGTGTCCGCTACTGGATTTGTTGGCGGGCGGTATGTGCTCAGCAGCGTCTACGGCATTTGTGCTCTTGCAGCACTCGTGTGTTTTGCCATCCGTGCTGCTAAAAATTGCATGGCCTGCCGCTATGCCCGCACCCGGTTTACCAACTTCATTGTGGATGACCGGGGAGGAGTTCATCGATGGAAGTCTCCGATAGTGGTGGAAAAATTGGGCAAAGCCGAAGTTGGCGGCAGTTGTTACCATCAAACATGTTGTCCTCGAAGGGGTTAAAGCTCAACCCTTGACAAGGACTTCGGCTGAGCAATGGGAGG---CCTAG
>774_111_2007.38
ATGAAATGTTCTCACAAATTGGGGCGTTCCTTGACTGCACTCTTGCTTTTGGTGGTTTTTTTTGCTGTGTACCGGCTTGTCCTGGTCCTTTGCGATG-----CAACGGCAACAACTCGACATACCAATACATATATAATTTGACGATATGCGAGTTGAATGGGACCTATTGGCTCAGTTTTAGTTGGGCAGTTGAGACCTTTGTGCTTTACCCGGTTGTCACTCACATCCTCTCCCTGGGTTTCCTCACGACAAGCCATTTTTTTGACGCGCTCGGTCTCGGCGCTGTGTCCGCTACTGGATTTGTTGGCGGGCGGTATGTGCTCAGCAGCGTCTACGGCATTTGTGCTCTTGCAGCATTCGTGTGTTTTGCCATCCGTGCTGCTAAAAATTGCATGGCCTGCCGCTATGCCCGCACCCGGTTTACCAACTTCATTGTGGATGACCGGGGAGGAGTTCATCGATGGAAGTCTCCGATAGTGGTGGAAAAATTGGGCAAAGCCGAAGTTGGCGGCAGTTGTTACCATCAAACATGTTGTCCTCGAAGGGGTTAAAGCTCAACCCTTGACAAGGACTTCGGCTGAGCAATGGGAGG---CCTAG
>661_111_2006.320
ATGAAATGTTCTCACAAATTGGGGCGTTCCTTGACTGCACTCTTGCTTTTGGTGGTTTTTTTTGCTGTGTACCGGCTTGTCCTGGTCCTTTGCGATG-----CAACGGCAACAACTCGACATACCAATACATATATAATTTGACGATATGCGAGTTGAATGGGACCCTTTGGCTCAATTTTAGTTGGGCAGTTGAGACCTTTGTGCTTTACCCGGTTGTCACTCACATCCTCTCCCTGGGTTTCCTCACGACAAGTCATTTTTTTGACGCGCTCGGTCTCGGCGCTGTGTCCGCTACTGGATTTGTTGGCGAGCGGTATGTGCTCAGCAGCGTCTACGGCATTTGTGCTCTTGCAGCATTCGTGTGTTTTGCCATCCGTGCTGCCAAAAATTGCATGGCCTGCCGTTATGCCCGCACCCGGTTTACCAACTTCATTGTGGATGACCGGGGAGGAGTTCATCGATGGAAGTCTCCGATAGTGGTGGAAAAATTGGGCAAAGCCGAAGTTGGCGGCAGTCGTTACCATCAAACATGTTGTCCTCGAAGGGGTTAAAGCTCAACCCTTGACAAGGACTTCGGCTGAGCAATGGGAGG---CCTAG
>646_111_2006.306
ATGAAATGTTCTCACAAATTGGGGCATTCCTTGACTGCACTCTTGCTTTTGGTGGTTTTTTTTGCTGTGTACCGGCTTGTCCTGGTCCTTTGCGATG-----CAACGGCAACAACTCGACATACCAATACATATATAATTTGACGATATGCGAGTTGAATGGGACCTATTGGCTCAATTTTAGTTGGGCAGTTGAGACCTTTGTGCTTTACCCGGTTGTCACTCACATCCTCTCCCTGGGTTTCCTCACGACAAGCCATTTTTTTGACGCGCTCGGTCTCGGCGCTGTGTCCGCTACTGGATTTGTTGGCGGGCGGTATGTGCTCAGCAGCGTCTACGGCATTTGTGCTCTTGCAGCATTCGTGTGTTTTGCCATCCGTGCTGCCAAAAATTGCATGGCCTGCCGTTATGCCCGCACCCGGTTTACCAACTTCATTGTGGATGACCGGGGAGGAGTTCATCGATGGAAGTCTCCGATAGTGGTGGAAAAATTGGGCAAAGCCGAAGTTGGCGGCAGTCGTTACCATCAAACATGTTGTCCTCGAAGGGGTTAAAGCTCAACCCTTGACAAGGACTTCGGCTGAGCAATGGGAGG---CCTAG
>916_???_2007.67
ATGAGATGTTCTCACAAATTGGGGCGTTCCTTGACTGCACTCTTGCTTTTGGTGGCTTTTTTTGCTGTGTACCGGCTTGTCCTGGTCCTTTGCGATG-----CAACGGCAACAACTCGACATACCAATACATATATAATTTGACGATATGCGAGTTGAATGGGACCAATTGGCTCAATTTTAGTTGGGCAGTCGAGACCTTCGTGCTTTACCCGGTAGTCACTCACATCCTCTCCCTGGGTTTCCTCACAACAAGCCATTTTTTTGATGCGCTCGGTCTCGGCGCTGTATCCACTGTTGGATTTGTTGGCGAGCGGTATGTGCTCAGCAGCGTCTACGGTATTTGTGCTTTTGCAGCGTCCGTGTGCTTTGTCATCCGTGCTACAAAAAATTGCATGGCCTGCCGTTACGCCCGCACCCGGTTTACCAACTTCATTGTGGATGACCGGGGAGGAGTTCATCGATGGAAGTCTCCAATAGTGGTGGAAAAATTGGGCAAAGCCGAAGTCGACGGCAGTTGTTACCATCAAACATGTCGTCCTCGAAGGGGTTAAAGCTCAACCCTTGACGAGGACTTCGGCTGAGCAATGGGAGG---CCTAG
>3250_111_2013.263
ATGAGATGTTCTCACAAATTGGGGCGTTCCTTGACTGCACTCTTGCTTTTGGTGGCTTTTTTTGCTGTGTATCGGCTTGTCCTGGTCCTTTGCGATG-----CAACGGCAACAACTCGACATACCAATACATATATAACTTGACGATATGCGAGTTGAATGGGACCAAATGGCTTGATTTTAGTTGGGCAGTTGAGACCTTCGTGCTTTACCCGGCAGTCACTCATATCCTCTCCCTGGGTTTCTTAACAACAAGCCATTTCTTTGATGCGCTCGGCCTCGGCGCTGTATCCGTTGCTGGATTTGTTGGCAAGCGGTATGTGCTCAGCAGCATCTACGGTATTTGTGCTTTTGCAGCGTCCGTGTGCTTTGTCATCCGTGCTACAAAAAATTGCATGGCCTGCCGTTATGCCCGCACCCGATTTACCAATTTCATTGTGGATGACCGGGGAAGGGTTCATCGATGGAAGTCTCCAATAGTGGTGGAAAAATTGGGCAAGGCCGAAGTCGCCGGCAGTCGTTACCATCAAACACGTCGTCCTCGAAGGGGTTAAAGCTCAACCCTTGACGAGGACTTCGGCTGAGCAATGGGAGG---CCTAG
>204_???_2004.195
ATG-AATGTTCTCACAGATTGGGGCATTCCTTGACTGCACTCTTGCTTCTGGTGGCTTTTTTTGCTGTGTACCGGCTTGTCTTGGTCCTTTGCGATG-----CAACGGCAACAACTCGACATACCAATATATATATAATTTGACGATATGCGAGTTGAATGGGACCGAATGGCTCGGTTTTGAATGGGCAGTTGAGACCTTTGTGCTTTACCCGGTTGTCACTCATATCCTCTCACTGGGTTTTCTCACGACAAGTCATTTTTTTGACGCGCTCGGTCTCGGCGCTGTATCCACTGCAGGGTTTGTCGGAGGGCGGTATGTACTTAGCAGCGTCTACGGCGCTTGTGCTTTCGCAGCGTTCGTATGCTTCGTCATCCGTGCTGCTAAAAATTGCATGGCCTGCCGCTATGCCCGTACCCGGTTCACCAACTTCATTGTGGACGACCGGGGGGGAGTTCATAGATGGAAGTCTCCAATAGTGGTAGAAAAACTGGGCAAAGCCGAAATTGGCGGCAATTGTCACCATCAAACATGTCGTCCTCGAAGGGGTTAAAGCTCAACCCTTAACAAGAACTTCAGCCGAACAATGGGAGG---CTTAG
>2062_111_2010.331
ATGAGATGCTCGCACAAATTGGGGCATTCCTTGACTGCACTCTTGCTTCTGGTGGCTTTTTTTGCTGTGTACCGGCTTGTCCTGGTCCTTTGCGATG-----CAACGGCAACGACTCGACATACCAATACATATATAATTTGACGATATGCGAGTTGAATGGGACCGAATGGCTCGATTTTGAATGGGCAGTTGAGACCTTTGTGCTTTACCCGGTTGCCACTCATATCTTCTCATTGGGCTTCCTCACGACAAGTCATTTTCTTGATGTGCTCGGTCTCGGCGCTGTGTCCACTGCAGGGTTTGTCGGAAAGCGGTATGTACTTAGCAGCGTCTACGGCGTTTGCGCCTTCGCAGCGTTCGTTTGTTTTGTCATCCGTGCGGCTAAGAATTGCATGGCCTGCCGCTACGCCCGTACCCGGTTCACCAACTTCATTGTGGACGACCGGGGGGGAGTTCATAGATGGAAGTCTCCAATAGTGGTGGAAAAACTGGGCAAAGCCGAAATTGGCGGCAATTGTCACCGTCAAACATGTCGTCCTCGAAGGGGTTAAAGCTCAACCCTTGACGAGAACTTCGGCTGAGCAATGGGAGG---CCTAG
>1135_111_2008.22
ATGAAATGTTCTCACAAATTGGGGCATTCCTTGACTGCACTCTTGCTTCTGGTGGCTTTTTTTGCTGTGTATCGGCTTGTCCTGGTCCTTTGCGATG-----CAACGGCAACAACTCGACATACCAATACATATATAATTTGACGATATGCGAGTTGAATGGGACTGGATGGCTCGGTTTTGAATGGGCAGTTGAGACTTTTGTGCTTTACCCGGTTGTCACTCACATCCTCTCATTAGGTTTCCTCACGACAAGTCATTTTTTTGATGCGCTCGGTCTCGGCGCTGTGTCCACTGCAGGGTTTGTCGGAGGGCGGTATGTACTTAGCAGCGTCTACGGCGCTTGTGCTCTCGCAGCGTTCGTTTGTTTTGTCATCCGTGCTGCTAAGAATTGCATGGCCTGCCGCTACGCCCGTACCCGGTTCACCAACTTCATTGTGGATGACCGGGGGGGAGTTCATAGATGGAAGTCTCCAATAGTGGTGGAAAAACTGGGCAAGGCCGAAATTGGCGGCAATTGTCACCATCAAACATGTCGTCCTCGAAGGGGTTAAAGCTCAACCCTTGACGAGAACTTCGGCCGAGCAATGGGAGG---CCTAG
>1443_???_2008.332
ATGAGATGTTCTCACAAATTGGGGCATTCCTTGACTGCACTCTTGCTTCTGGTGGCTTTTTTTGCTGTGTACCGGCTTGTCCTGGTCCTTTGCGATG-----CAACGGCAACAACTCGACATACCAATACATATATAATTTGACGATATGCGAGTTGAATGGGACCGAATGGCTCGGTTTTGAATGGGCGGTTGAGACCTTTGTGCTTTACCCGGTTGTCACTCACATCCTCTCATTAGGCTTCCTCACGACAAGTCATTTTTTTGATGCGCTCGGTCTCGGCGCTGTGTCCACTGCAGGGTTTGTCGGAAGGCGGTATGTACTTAGCAGCGTCTACGGCGCTTGTGCTTTCGCAGCGTTCGTCTGTTTTATCATCCGTGCTGCTAACAATTGCATGGCCTGCCGCTACGCCCGTACCCGGTTCACCAACTTCATTGTGGATGACCGGGGGGGAGTTCATAGATGGAAGTCCCCAATAGTGGTGGAAAAATTGGGCAAAGCCGAAATTGGCGGCAATTGTCACCATCAAACATGTCGTCCTCGAAGGGGTTAAAGCTCAACCCTTGACGAGAACTTCGGCCGAGCAATGGGAGG---CCTAG
>1329_111_2008.248
ATGAAATGTTTTCACAAATTGGGGCGTTCCTTGACTGCACTCTTGCTTCTGGTGGCTTTTTTTGCTGTGTACCGGCTTGTCCTGGTCCTTTGCGATG-----CAACGGCAACAACTCGACATACCAATACATATATAATTTGACGATATGCGAGTTGAATGGGACCGAATGGCTCGGTTTTGAATGGGCAGTTGAAACCTTTGTGCTTTACCCGGTTGTCACTCACATCCTCTCATTAGGCTTCCTCACGACGAGTCATTTTTTTGATGCGCTCGGTCTCGGCGCTGTGTCCACTGCAGGGTTTGTCGGGGGGCGGTATGTACTTAGCAGCGTCTACGGCGCTTGTGCTTTCGCAGCGTTCGTTTGTTTTGTCATCCGTGCTGCTAAGAATTGCATGGCCTGCCGCTACGCCCGTACCCGGTTCACCAACTTCATTGTGGATGACCGGGGGGGAGTTCATAGATGGAGGTCTCCAATAGTGGTGGAAAAACTGGGCAAAGCCGAAATTGGCGGCAATTGTCACCATCAAACATGTCGTCCTCGAAGGGGTTAAAGCTCAACCCTTGACGAGAACTTCGGCCGAGCAATGGGAGG---CCTAG
>1014_111_2007.312
ATGAAATGTTCTCACAAATTGGGGCGTTCCTTGACTGCACTCTTGCTTCTGGTGGCTTTTTTTGCTGTGTACCGGCTTGTCCTGGTCCTTTGCGATG-----CAACGGCAACAACTCGACATACCAATACATATATAATTTGACGATATGCGAGTTGAATGGGACCGAATGGCTCGGTTTTGAATGGGCAGTTGAAACCTTTGTGCTTTACCCGGTCGTCACTCACATCCTCTCATTAGGCTTCCTCACGACGAGTCATTTTTTTGATGCGCTCGGTCTCGGCGCTGTGTCCACTGCAGGGTTTGTCGGGGGGCGGTATGTACTTAGCAGCGTCTACGGCGCTTGTGCTTTCGCAGCGTTCGTTTGTTTTGTCATCCGTGCTGCTAAGAATTGCATGGCCTGCCGCTACGCCCGTACCCGGTTCACCAACTTCATTGTGGATGACCGGGGGGGAGTTCATAGATGGAGGTCTCCAATAGTGGTGGAAAAACTGGGCAAAGCCGAAATTGGCGGCAATTGTCACCATCAAACATGTCGTCCTCGAAGGGGTTAAAGCTCAACCCTTGACGAGAACTTCGGCCGAGCAATGGGAGG---CCTAG
>1022_111_2007.327
ATGAAATGTTCTCACAAATTGGGGCGTTCCTTGACTGCACTCTTGCTTCTGGTGGCTTTTTTTGCTGTGTACCGGCTTGTCCTGGTCCTTTGCGATG-----CAACGGCAACAACTCGACATACCAATACATATATAATTTGACGATATGCGAGTTGAATGGGACCGAATGGCTCGGTTTTGAATGGGCAGTTGAAACCTTTGTGCTTTACCCGGTCGTCACTCACATCCTCTCATTAGGCTTCCTCACGACGAGTCATTTTTTTGATGCGCTCGGTCTCGGCGCTGTGTCCACTGCAGGGTTTGTCGGGGGGCGGTATGTACTTAGCAGCGTCTACGGCGCTTGTGCTTTCGCAGCGTTCGTTTGTTTTGTCATCCGTGCTGCTAAGAATTGCATGGCCTGCCGCTACGCCCGTACCCGGTTCACCAACTTCATTGTGGATGACCGGGGGGGAGTTCATAGATGGAGGTCTCCAATAGTGGTGGAAAAACTGGGCAAAGCCGAAATTGGCGGCAATTGTCACCATCAAACATGTCGTCCTCGAAGGGGTTAAAGCTCAACCCTTGACGAGAACTTCGGCCGAGCAATGGGAGG---CCTAG
>1332_111_2008.257
ATGAAATGTTCTCACAAATTGGGGCGTTCCTTGACTGCACTCTTGCTTCTGGTGGCTTTTTTTGCTGTGTACCGGCTTGTCCTGGTCCTTTGCGATG-----CAACGGCAACAACTCGACATACCAATACATATATAATTTGACGATATGCGAGTTGAATGGGACCGAATGGCTCGGTTTTGAATGGGCAGTTGAAACCTTTGTGCTTTACCCGGTTGTCACTCACATCCTCTCATTAGGCTTCCTCACGACGAGTCATTTTTTTGATGCGCTCGGTCTCGGCGCTGTGTCCACTGCAGGGTTTGTCGGGGGGCGGTATGTACTTAGCAGCGTCTACGGCGCTTGTGCTTTCGCAGCGTTCGTTTGTTTTGTCATCCGTGCTGCTAAGAATTGCATGGCCTGCCGCTACGCCCGTACCCGGTTCACCAACTTCATTGTGGATGACCGGGGGGGAGTTCATAGATGGAGGTCTCCAATAGTGGTGGAAAAACTGGGCAAAGCCGAAATTGGCGGCAATTGTCACCATCAAACATGTCGTCCTCGAAGGGGTTAAAGCTCAACCCTTGACGAGAACTTCGGCCGAGCAATGGGAGG---CCTAG
>748_111_2007.22
ATGAAATGTTCTCACAAATTGGGGCATTCCTTGACTGCACTCTTGCTTCTGGTGGCTTTTTTTGCTGTGTACCGGCTTGTCCTGGTCCTTTGCGATG-----CAACGGCAACAACTCGACATACCAATACATATATAATTTGACGATATGCGAGTTGAATGGGACCAAATGGCTCGGTTTTGATTGGGCAGTTGAGACCTTTGTGCTTTACCCGGTTGTCACTCACATCCTCTCATTAGGTTTCCTCACGACAAGTCATTTTTTTGATGCGCTCGGTCTCGGCGCTGTGTCCACTGCAGGGTTTGTCGGAGGGCGGCATGTACTTAGCAGCGTCTACGGCGCTTGTGCTTTCGCAGCGTTCGTTTGTTTTGTCATCCGTGCTGCTAAGAATTGCATGGCCTGCCGCTACGCCCGTACCCGGTTCACCAACTTCATTGTGGATGACCGGGGGGGAGTTCATAGATGGAAGTCTCCAATAGTGGTGGAAAAACTGGGCAAAGCCGAAATTGGCGGCAATTGTCACCATCAAACATGTCGTCCTCGAAGGGGTTAAAGCTCAACCCTTGACGAGAACTTCGGCCGAGCAATGGGAGG---CCTAG
>888_111_2007.154
ATGAAATGTTCTCACAAATTGGGGCATTCCTTGACTGCACTCTTGCTTCTGGTGGCTTTTTTTGCTGTGTACCGGCTTGTCCTGGTCCTTTGCGATG-----CAACGGCAACAACTCGACATACCAATACATATATAATTTGACGATATGCGAGTTGAATGGGACCGAATGGCTCGCTTTTGAATGGGCAGTTGAGACCTTTGTGCTTTACCCGGTTGTCACTCACATCCTCTCATTAGGCTTCCTCACGACAAGTCATTTTTTTGATGCGCTCGGTCTCGGCGCTGTGTCCACTGCAGGGTTTGTCGGAGGGCGGTATGTACTTAGCAGCGTCTACGGCGCTTGTGCTTTCGCAGCGTTCGTTTGTTTTGTCATCCGTGCTGCTAAGAATTGCATGGCCTGCCGCTACGCCCGTACCCGGTTCACCAACTTCATTGTGGATGACCGGGGGGGAGTTCATAGATGGAAGTCTCCAATAGTGGTGGAAAAACTGGGCAAAGCCGAAATTGGCGGCAATTGTCACCATCAAACATGTCGTCCTCGAAGGGGTTAAAGCTCAACCCTTGACGAGAACTTCGGCCGAGCAATGGGAGG---CCTAG
>907_111_2007.168
ATGAAATGTTCTCACAAATTGGGGCATTCCTTGACTGCACTCTTGCTTCTGGTGGCTTTTTTTGCTGTGTACCGGCTTGTCCTGGTCCTTTGCGATG-----CAACGGCAACAACTCGACATACCAATACATATATAATTTGACGATATGCGAGTTGAATGGGACCGAATGGCTCGCTTTTGAATGGGCAGTTGAGACCTTTGTGCTTTACCCGGTTGTCACTCACATCCTCTCATTAGGCTTCCTCACGACAAGTCATTTTTTTGATGCGCTCGGTCTCGGCGCTGTGTCCACTGCAGGGTTTGTCGGAGGGCGGTATGTACTTAGCAGCGTCTACGGCGCTTGTGCTTTCGCAGCGTTCGTTTGTTTTGTCATCCGTGCTGCTAAGAATTGCATGGCCTGCCGCTACGCCCGTACCCGGTTCACCAACTTCATTGTGGATGACCGGGGGGGAGTTCATAGATGGAAGTCTCCAATAGTGGTGGAAAAACTGGGCAAAGCCGAAATTGGCGGCAATTGTCACCATCAAACATGTCGTCCTCGAAGGGGTTAAAGCTCAACCCTTGACGAGAACTTCGGCCGAGCAATGGGAGG---CCTAG
>908_111_2007.171
ATGAAATGTTCTCACAAATTGGGGCATTCCTTGACTGCACTCTTGCTTCTGGTGGCTTTTTTTGCTGTGTACCGGCTTGTCCTGGTCCTTTGCGATG-----CAACGGCAACAACTCGACATACCAATACATATATAATTTGACGATATGCGAGTTGAATGGGACCGAATGGCTCGCTTTTGAATGGGCAGTTGAGACCTTTGTGCTTTACCCGGTTGTCACTCACATCCTCTCATTAGGCTTCCTCACGACAAGTCATTTTTTTGATGCGCTCGGTCTCGGCGCTGTGTCCACTGCAGGGTTTGTCGGAGGGCGGTATGTACTTAGCAGCGTCTACGGCGCTTGTGCTTTCGCAGCGTTCGTTTGTTTTGTCATCCGTGCTGCTAAGAATTGCATGGCCTGCCGCTACGCCCGTACCCGGTTCACCAACTTCATTGTGGATGACCGGGGGGGAGTTCATAGATGGAAGTCTCCAATAGTGGTGGAAAAACTGGGCAAAGCCGAAATTGGCGGCAATTGTCACCATCAAACATGTCGTCCTCGAAGGGGTTAAAGCTCAACCCTTGACGAGAACTTCGGCCGAGCAATGGGAGG---CCTAG
>872_111_2007.142
ATGAAATGTTCTCACAAATTGGGGCATTCCTTGACTGCACTCTTGCTTCTGGTGGCTTTTTTTGCTGTGTACCGGCTTGTCCTGGTCCTTTGCGATG-----CAACGGCAACAACTCGACATACCAATACATATATAATTTGACGATATGCGAGTTGAATGGGACCGAATGGCTCGCTTTTGAATGGGCAGTTGAGACCTTTGTGCTTTACCCGGTTGTCACTCACATCCTCTCATTAGGCTTCCTCACGACAAGTCATTTTTTTGATGCGCTCGGTCTCGGCGCTGTGTCCACTGCAGGGTTTGTCGGAGGGCGGTATGTACTTAGCAGCGTCTACGGCGCTTGTGCTTTCGCAGCGTTCGTTTGTTTTGTCATCCGTGCTGCTAAGAATTGCATGGCCTGCCGCTACGCCCGTACCCGGTTCACCAACTTCATTGTGGATGACCGGGGGGGAGTTCATAGATGGAAGTCTCCAATAGTGGTGGAAAAATTGGGCAAAGCCGAAATTGGCGGCAATTGTCACCATCAAACATGTCGTCCTCGAAGGGGTTAAAGCTCAACCCTTGACGAGAACTTCGGCCGAGCAATGGGAGG---CCTAG
>1468_111_2009.14
ATGAAATGTTCTCACAAATTGGGGCATTCCTTGACTGCACTCTTGCTTCTGGTGGCTTTTTTTGCTGTGTACCGGCTTGTCCTGGTCCTTTGCGATG-----CAACGGCAACAACTCGACATACCAATACATATATAATTTGACGATATGCGAGTTGAATGGGACCAATTGGCTCGGTTTTGAATGGGCAGTTGAGACCTTTGTGCTTTACCCGGTTGTCACTCACATCCTCTCATTGGGCTTCCTCACGACAAGTCATTTTTTTGATGCGCTCGGTCTCGGCGCTGTGTCCACTGCAGGGTTTGTCGGAGGGCGGTATGTACTTAGCAGCGTCTACGGCGCTTGTGCTTTCGCAGCGTTTGTTTGTTTTGTCATCCGCGCTGCTAAGAATTGCATGGCCTGCCGCTACGCCCGTACCCGGTTCACCAACTTCATTGTGGATGACCGGGGGGGAGTTCATAGATGGAAGTCTCCAATAGTGGTGGAAAAACTGGGCAAAGCCGAAATTGGCGGTAATTGTCACCATCAAACATGTCGTCCTCGAAGGGGTTAAAGCTCAACCCTTGACGAGAACTTCGGCCGAGCAATGGGAGG---CCTAG
>1539_111_2009.92
ATGAAATGTTCTCACAAATTGGGGCATTCCTTGACTGCACTCTTGCTTCTGGTGGCTTTTTTTGCTGTGTACCGGCTTGTCCTGGTCCTTTGCGATG-----CAACGGCAACAACTCGACATACCAATACATATATAATTTGACGATATGCGAGTTGAATGGGACCAATTGGCTCGGTTTTGAATGGGCAGTTGAGACCTTTGTGCTTTACCCGGTTGTCACTCACATCCTCTCATTGGGCTTCCTCACGACAAGTCATTTTTTTGATGCGCTCGGTCTCGGCGCTGTGTCCACTGCAGGGTTTGTCGGAGGGCGGTATGTACTTAGCAGCGTCTACGGCGCTTGTGCTTTCGCAGCGTTTGTTTGTTTTGTCATCCGCGCTGCTAAGAATTGCATGGCCTGCCGCTACGCCCGTACCCGGTTCACCAACTTCATTGTGGATGACCGGGGGGGAGTTCATAGATGGAAGTCTCCAATAGTGGTGGAAAAACTGGGCAAAGCCGAAATTGGCGGTAATTGTCACCATCAAACATGTCGTCCTCGAAGGGGTTAAAGCTCAACCCTTGACGAGAACTTCGGCCGAGCAATGGGAGG---CCTAG
>2133_111_2011.52
ATGAAATGTTCTCACAAATTGGAGCATTCCTTGACTGCACTCTTGCTTCTGGTGGTTTTTTTTGCTGTATACCGGCTTGCCCTGGTCCTTTGCGATG-----CAACGGCAACAACTCGACATACCAATACATATATAATTTGACGATATGCGAGTTGAATGGGACAAATTGGCTCGGTTTTGAATGGGCAGTTGAGACCTTTGTGCTTTACCCGGTTGTCACTCACATCCTCTCATTGGGCTTCCTCACGACAAGTCATTTTTTTGATGCGCTCGGTCTCGGCGCTGTGTCCACTGCAGGGTTTGTCGGAGGGCGGTATGTACTTAGCAGCGTCTACGGCGCTTGTGCTTTCGCAGCGTTTGTTTGTTTTGTCATCCGCGCTGCTAAGAATTGCATGGCCTGCCGCTACGCCCGTACCCGGTTCACCAACTTCATTGTGGATGACCGGGGGGGAGTTCATAGATGGAAGTCCCCAATAGTGGTGGAAAAACTGGGCAAAGCCGAAATTGGTGGCAATTGTCACCATCAAACATGTCGTCCTCGAAGGGGTCAAAGCTCAACCCTTGACGAGAACTTCGGCCGAGCAATGGGAGG---CCTAG
>2143_111_2011.52
ATGAAATGTTCTCACAAATTGGAGCATTCCTTGACTGCACTCTTGCTTCTGGTGGCTTTTTTTGCTGTATACCGGCTTGCCCTGGTCCTTTGCGATG-----CAACGGCAACAACTCGACATACCAATACATATATAATTTGACGATATGCGAGTTGAATGGGACCAATTGGCTCGGTTTTGAATGGGCAGTTGAGACCTTTGTGCTTTACCCGGTTGTCACTCACATCCTCTCATTGGGCTTCCTCACGACAAGTCATTTTTTTGATGCGCTCGGTCTCGGCGCTGTGTCCACTGCAGGGTTTGTCGGAGGGCGGTATGTACTTAGCAGCGTCTACGGCGCTTGTGCTTTCGCAGCGTTTGTTTGTTTTGTCATCCGCGCTGCTAAGAATTGCATGGCCTGCCGCTACGCCCGTACCCGGTTCACCAACTTCATTGTGGATGACCGGGGGGGAGTTCATAGATGGAAGTCCCCAATAGTGGTGGAAAAACTGGGCAAAGCCGAAATTGGTGGCAATTGTCACCATCAAACATGTCGTCCTCGAAGGGGTCAAAGCTCAACCCTTGACGAGAACTTCGGCCGAGCAATGGGAGG---CCTAG
>1650_???_2009.193
ATGAGATGTTCTCACAAATCGGGGCATTCCTTGACTACACTCCTGCTTTTGGTGGTTTTTTTTGCTGTGTACCGGCTTGTCCTGGTCCTTTGCGATG-----CAACGGCAACAACTCGACATACCAATACATATATAATTTGACGATATGCGAGTTGAATGGGACTAATTGGCTCGATTTTGAATGGGCAGTTGAGGCCTTTGTGCTATACCCGGTTATCACTCACGTCCTATCACTGGGTTTCCTTACGACAAGTCATTTACTTGATGCGCTCGGTCTCAGCGCTGTGTCCGCTGCAGGATTTATCGGAGGGCGGCGTGTACTCAGCAGCGTCTACGGCGTTTGTGCTTTCGCAGCGTTCGTATGCTTTGTCATCCGTGCTGCTAAAAATTGCATGGCTTGCCGCTATGCCCGTACCCGGTTCACCAACTTCATCGTGGACGACCGAGGGGGAGTTCATAGATGGAAATCTCCAATAGTGGTAGAAAAGCTGGGCAAAGCCGATATTGGCGGTGATTGTTACCATCAAACACGTCGTCCTCGAAGGGGTTAAAGCTCAACCCTTGACGAGGACCTCGGCCGAGCAATGGGAGG---CCTAG
>1656_111_2009.219
ATGAGATGTTCTCACAAATCGGGGCATTCCTTGACTACACTCCTGCTTTTGGTGGTTTTTTTTGCTGTGTACCGGCTTGTCCTGGTCCTTTGCGATG-----CAACGGCAACAACTCGACATACCAATACATATATGATTTGACGATATGCGAGTTGAATGGGACTAATTGGCTCGATTTTGAATGGGCAGTTGAGGCCTTTGTGCTATACCCGGTTATCACTCACGTCCTATCACTGGGTTTCCTTACGACAAGTCATTTACTTGATGCGCTCGGTCTCAGCGCTGTGTCCGCTGCAGGATTTATCGGAGGGCGGCGTGTACTCAGCAGCGTCTACGGCGTTTGTGCTTTCGCAGCGTTCGTATGCTTTGTCATCCGTGCTGCTAAAAATTGCATGGCTTGCCGCTATGCCCGTACCCGGTTCACCAACTTCATCGTGGACGACCGAGGGGGAGTTCATAGATGGAAATCTCCAATAGTGGTAGAAAAGCTGGGCAAAGCCGATATTGGCGGTGATTGTTACCATCAAACACGTCGTCCTCGAAGGGGTTAAAGCTCAACCCTTGACGAGGACCTCGGCCGAGCAATGGGAGG---CCTAG
>1840_111_2010.33
ATGAGATGTTCTCGCAAATCGGGGCATTCCTTGACTACACTCCTGCTTTTGGTGGCTTTTTTTGCTGTGTACCGGCTTGTCCTGGTCCTTTGCGATG-----CAACGGCAACAACTCGACATACCAATACATATATAATTTGACGATATGCGAGTTGAATGGGACTAGTTGGCTCGATTTTGAATGGGCAGTTGAGGCCTTTGTGCTATACCCGGTTATCACCCACATCCTATCACTGGGTTTCCTTACGACAGGTCATTTGCTTGATGCGCTCGGTCTCAGCGCTGTGTCCGCTGCAGGATTTATCGGAGAGCGGCGTGTACTTAGCAGCGTCTACGGCGTTTGTGCTTTCGCAGCGTTCGTATGCTTTGTCATCCGTGCTGCTAAAAATTGCATGGCTTGCCGCTATGCCCGTACCCGGTTCACCAACTTCATCGTGGACGACCGAGGGGGAGTTCATAGATGGAAATCTCCAATAGTGGTAGAAAAGCTGGGCAAAGCCGATATTGGCGGTGATTGTTACCATCAAACACGTCGTCCTCGAAGGGGTTAAAGCTCAACCCTTGACGAGGACCTCGGCCGAGCAATGGGAGG---CCTAG
>1875_111_2010.74
ATGAGATGTTCTCACAAATCGGGGCATTCCTTGACTACACTCCTGCTTTTGGTGGCTTTTTTTGCTGTGTACCGGCTTGTCCTGGTCCTTTGCGATG-----CAACGGCAACAACTCGACATACCAATACATATATGATTTGACGATATGCGAGTTGAATGGGACTAATTGGCTCAATTTTGAATGGGCAGTTGAGGCCTTTGTGCTATACCCGGTTATCACCCACATCCTATCACTGGGTTTCCTTACGACAGGTCATTTGCTTGATGCGCTCGGTCTCAGCGCTGTGTCCGCTGCAGGATTTATCGGAGAGCGGCGTGTACTTAGCAGCGTCTACGGCGTTTGTGCTTTCGCAGCGTTCGTATGCTTTGTCATCCGTGCTGCTAAAAATTGCATGGCTTGCCGCTATGCCCGTACCCGGTTCACCAACTTCATCGTGGACGACCGAGGGGGAGTTCATAGATGGAAATCTCCAATAGTGGTAGAAAAGCTGGGCAAAGCCGATATTGGCGGTGATTGTTACCATCAAACACGTCGTCCTCGAAGGGGTTAAAGCTCAACCCTTGACGAGGACCTCGGCCGAGCAATGGGAGG---CCTAG
>1698_111_2009.282
ATGAGATGTTCTCACAAATCGGGGCATTCCTTGACTACACTCCTGCTTTTGGTGGCTTTTTTTGCTGTGTACCGGCTTGTCCTGGTCCTTTGCGATG-----CAACGGCAACAACTCGACATACCAATACATATATAATTTGACGATATGCGAGTTGAATGGGACTAATTGGCTCGATTTTGAATGGGCAGTTGAGGCCTTTGTGCTATACCCGGTTATCACCCACATCCTATCACTGGGTTTCCTTACGACAGGTCATTTGCTTGATGCGCTCGGTCTCAGCGCTGTGTCCGCTGCAGGATTTATCGGAGAGCGGCGTGTACTTAGCAGCGTCTACGGCGTTTGTGCTTTCGCAGCGTTCGTATGCTTTGTCATCCGTGCTGCTAAAAATTGCATGGCTTGCCGCTATGCCCGTACCCGGTTCACCAACTTCATCGTGGACGACCGAGGGGGAGTTCATAGATGGAAATCTCCAATAGTGGTAGAAAAGCTGGGCAAAGCCGATATTGGCGGTGATTGTTACCATCAAACACGTCGTCCTCGAAGGGGTTAAAGCTCAACCCTTGACGAGGACCTCGGCCGAGCAATGGGAGG---CCTAG
>1903_???_2010.132
ATGAGATGTTCTCACAAATCGGTGCATTCCTTGACTGCACTCCTGCTTTTGGTGGCTTTTTTTGCTGTGTACCGGCTTGTCCTGGTCCTTTGCGATG-----CAACGGCAACAACTCGACATACCAATACATATATAATTTGACGATATGCGAGTTGAATGGGACCAATTGGCTCGGTTTTGAATGGGCAGTTGAGACCTTTGTGCTGTACCCGGTTGTCACTCACGTCCTCTCACTGGGTTTCCTCACGACAAGTCATTTACTTGATGCGCTCGGTCTCAGCGCTGTGTCCGCTGTAGGATTTGTCGGAGAGCGGTATGTACTCAGCAGCATCTACGGCGCTTGTGCTTTCGCGGCGTTCGTATGCTTTGTCATTCGTGCTGCTAAAAATTGCATGGCCTGCCGCTATGCTCGTACCCGGTTCACCAACTTCATCGTGGACGACCGCGGGGGAGTTCATAGATGGAAATCTCCAATAGTGGTAGAAAAACTGGGCAAAGCCGAAATTGGCAGTGATTGTCACCATCAAACATGTCGTCCTTGAAGGGGTTAAAGCTCAACCCTTGACGAGGACCTCGGCCGAGCAATGGGAGG---CCTAG
>2799_???_2012.319
ATGAGATGTTCTCACAAATCGGAGCATTCCTTGACTGCACTCCTGCTTTTGGTGGCTTTTTTTGCTGTGTACCGGCTTGTCCTGGTCCTTTGCGATG-----CAACGGCAACAACTCGACATACCAATCCATATATAATCTGACGATATGCGAGTTGAATGGGACCGATTGGCTCGGTTTTGAATGGGCAGTTGAGACCTTTGTGCTATACCCGGTTGTCACTCACGTCCTCTCACTGGGTTTCCTCACGACAAGTCATTTACTTGATGCGCTCGGTCTCAGCGCTGTGTCCGCTGTAGGATTTGCCGGAAAGCGGTATGTACTCAGCAGCATTTACGGCGCTTGTGCTTTCGCGGCGTTCGTGTGCTTTGTCATCCGTGCTGCTAAAAATTGCATGGCCTGCCGCTATGCTCGTACCCGGTTCACCAACTTCATCGTGGACGACCGCGGGGGAGTTCATAGATGGAAGTCTCCAATAGTGGTGGAAAAACTGGGCAAAGCCGAAATTGGCAGTGATCGTCACCATCAAACATGTTGTCCTCGAAGGGGTTAAAGCTCAACCCTTGACGAGGACCTCGGCTGAGCAATGGGAGG---CCTAG
>1908_???_2010.138
ATGAGATGTTCTCACAAATCGGAGCATTCCTTGACTGCACTCCTGCTTTTGGTGGCTTTTTTTGCTGTGTACCGGCTTGTCCTGGTCCTTTGCGATG-----CAACGGCAACAACTCGACATACCAATACATATATAATCTGACGATATGCGAGTTGAATGGGACCAATTGGCTCGGTTTTGATTGGGCAGTTGAGACCTTTGTGCTGTACCCGGTTGTCACTCACGTCCTCTCACTGGGTTTCCTCACGACAAGTCATTTACTTGATGCGCTCGGTCTCAGCGCTGTGTCCGCTGTAGGATTTGTCGGAAAGCGGTATGTACTCAGCAGCATCTACGGCGCTTGTGCTTTCGCGGCGTTCGTATGCTTTGTCATCCGTGCTGCTAAAAATTGCATGGCCTGCCGCTATGCTCGTACCCGGTTCACCAACTTCATCGTGGACGACCGCGGGGGAGTTCATAGATGGAAGTCTCCAATAGTGGTGGAAAAACTGGGCAAAGCCGAAATTGGCAGTGATCGTCACCATCAAACATGTCGTCCTCGAAGGGGTTAAAGCTCAACCCTTGACGAGGACCTCGGCCGAGCAATGGGAGG---CCTAG
>3772_111_2015.83
ATGAGATGTTTTCACAAATCGGTGCATTCCTCGACTGCACTCCTGCTCTTGGTGGCTTTTTTTGCTGTGTACCGGCTTGTCCTGGTCCTTTGCGATG-----CAACGGCAACAACTCGACATACCAATACATATATAATTTGACGATATGCGAGTTGAACGGGACCAATTGGCTCGGTTTTGAATGGGCAGTTGAGACCTTTGTGCTGTACCCAGTTGTCACTCACGTCCTTTCACTGGGTTTCCTCACGACAAGTCATTTACTTGATGCGCTCGGTCTCAGCGCTGTGTCCGCCGTAGGATTTACCGGAGAGCGGTATGTACTCAGCAGCATCTACGGCGCTTGTGCTTTCGCGGCGTTCGTATGCTTTGTCATTCGTGCTGCAAAAAATTGTATGGCCTGTCGCTATGCTCGTACCCGGTTCACCAACTTCATCGTGGATGACCGCGGGAGAGTTCATAGATGGAAATCTCCAATAGTGGTAGAAAAACTGGGTAAAGCCGAAATTGGCAGTGATTGTCACCATCAAACATGTCGTCCTCGAAGGGGTTAAAGCTCAACCCTTGACGAGGACCTCGGCCGAGCAATGGGAGG---CCTAG
>3368_111_2013.347
ATGAGATGTTTTCACAAATCGGTGCATTCCTCGACTGCACTCCTGCTCTTGGTGGCTTTTTTTGCTGTGTACCGGCTTGTCCTGGTCCTTTGCGATG-----CAACGGCAACAACTCGACATACCAATACATATATAATTTGACGATATGCGAGTTGAACGGGACCAATTGGCTCGGTTTTGAATGGGTAGTTGAGACCTTTGTGCTGTACCCGGTTGTCACTCACGTCCTTTCACTGGGTTTCCTCACGACAAGTCATTTACTTGATGCGCTCGGTCTCAGCGCTGTGTCCGCCGTAGGATTTACCGGAGAGCGGTATGTACTCAGCAGCATCTACGGCGCTTGTGCTTTCGCGGCGTTCGTGTGCTTTATCATTCGTGCTGCTAAAAATTGCATGGCCTGCCGCTATGCTCGTACCCGGTTCACCAACTTCATCGTGGACGACCGCGGGGGAGTTCATAGATGGAAATCTCCAATAGTGGTAGAAAAACTGGGTAAAGCCGAAATTGGCAGTGATTGTCACCATCAAACATGTCGTCCTCGAAGGGGTTAAAGCTCAACCCTTAACGAGGACCTCGGCCGAGCAATGGGAGG---CCTAG
>3385_111_2014.8
ATGAGATGTTTTCACAAATCGGTGCATTCCTCGACTGCACTCCTGCTCTTGGTGGCTTTTTTTGCTGTGTACCGGCTTGTCCTGGTCCTTTGCGATG-----CAACGGCAACAACTCGACATACCAATACATATATAATTTGACGATATGCGAGTTGAACGGGACCAATTGGCTCGGTTTTGAATGGGTAGTTGAGACCTTTGTGCTGTACCCGGTTGTCACTCACGTCCTTTCACTGGGTTTCCTCACGACAAGTCATTTACTTGATGCGCTCGGTCTCAGCGCTGTGTCCGCCGTAGGATTTACCGGAGAGCGGTATGTACTCAGCAGCATCTACGGCGCTTGTGCTTTCGCGGCGTTCGTATGCTTTATCATTCGTGCTGCTAAAAATTGCATGGCCTGCCGCTATGCTCGTACCCGGTTCACCAACTTCATCGTGGACGACCGCGGGGGAGTTCATAGATGGAAATCTCCAATAGTGGTAGAAAAACTGGGTAAAGCCGAAATTGGCAGTGATTGTCACCATCAAACATGTCGTCCTCGAAGGGGTTAAAGCTCAACCCTTAACGAGGACCTCGGCCGAGCAATGGGAGG---CCTAG
>96_???_2003.141
ATG---------------TTGGGGAAATGCTTGACCGGGCTGTTGCTCGCGATTGCCTTTTTTGTGGTGTATCGTGCCGTTCTGTTTTGCTGCGCTCAACGCCAGCAACAGCAGCTCCCATTTGCAGTTGATTTACAACTTGACGATATGTGAGCTGAATGGCACAGATTGGCTCGCTTTTAGTTGGGCAGTGGAGAGTTTTGTCATTTTCCCCGTTTTGACTCATATCGTTTCCTATGGTGCCCTTACCACTAGCCATTTCCTTGACACGGTTGCTTTGATCACTGTATCTACCGCCGGTTTTCACCACGGGCGGTATGTTCTGAGTAGCATCTACGCGGTCTGTGCTCTGGCTGCGTTGATTTGCTTCATCATTAGGTTTGTTAAGAACTGCATGTCCTGGCGCTATTCTTGTACTAGGTACACCAATTTTCTTTTGGACACCAAGGGCAGGCTCTATCGCTGGCGGTCGCCCGTCATCATAGAGAAAAATGGAAAAGCTGAGGTTGAAGGCCATGATCGACCTCAAGAGAGTTGTGCTTGATGGTTCCGCGGCAACCCCTGTAACCAAGGATTTAACGGAACAATGGGGTCGTCCTTAA
>84_???_2003.29
ATG---------------TTGGGGAGATGCTTGACCGGGCTGTTGCTCGCGATTGCCTTTTTTGTGGTGTATCGTGCCGTTCTGTTTTGCTGTGCTCAACGC--GCAACAGCAGCTCCCACTTGCAGTTGATTTATAACATGACAATATGTGAGCTGAATGGCACAGATTGGCTCGAATTTAGTTGGGCAGTGGAGACTTTTGTCATCTTCCCCGTTTTGACTCACATCGTTTCATACGGTGCCCTCACTACCAGCCATTTCCTTGACACGGTCGGTCTAATCACTGTGTCTACCGCCGGTTTTTATCACGGGCGGTATGTTCTGAGTAGCATCTACGCGGCTTGTGCCCTGGCCGCGCTGATTTGTTTCATCATTAGGTTCGTGAAGAACTGCATGTCCTGGCGCTACTCTTGTACTAGATACACCAATTTTCTTTTGGATACCAAGGGCAGGCTCTATCGCTGGCGGTCGCCCGTCATCATAGAGAAAAATGGAAAAGTTGAGGTCGGGAATCATGATCGACCTCAAGAGAGTCGTGCTTGATGGTTCCGCGGCAACCCCTATAACCAGAGTTTCAGCGGAACAATGGAGTCGTCCCTAG
>94_???_2003.134
ATG---------------TTGGGGAAATGCTTGACCGGGCTGTTGCTCGCGATTGCCTTTTTTGTGGTGTATCGTGCCGTTCTGTTTTGCTGTGCTCAACGCCAGCAACAGCAGCTCCCACTTGCAGTCGATTTATAACATGACAATATGTGAGCTGAATGGCACAGATTGGCTCGACTTTAGTTGGGCAGTGGAGACTTTTGTCATCTTCCCCGTTTTGACTCACATCGTTTCATATGGTGCCCTCACTACCAGCCATTTCCTTGACACGGTCGGTCTAATCACTGTGTCTACCGCCGGTTTTTATCACGGGCGGTATGTTCTGAGTAGCATCTACGCGGCTTGTGCCCTGGCCGCGCTGATTTGTTTCATCATTAGGTTCGTGAAGAACTGCATGTCTTGGCGCTACTCTTGTACTAGATACACCAATTTTCTTTTGGACACCAAGGGCAGGCTCTATCGCTGGCGGTCGCCCGTCATCATAGAGAAAAATGGAAAAGTTGAGGTCGGGAACCATGATCGACCTCAAGAGAGTCGTGCTTGATGGTTCCGCGGCAACCCCTATAACCAGAGTTTCAGCGGAACAATGGGGTCGTCCTTAA
>74_???_2003.28
ATG---------------TTGGGGAAATGCTTGACCGGGCTGTTGCTCGCGATTGCCTTTTTTGTGGTGTATCGTGCCGTTCTGTTTTGCTGTGCTCAACGCCAGCAACAGCAGCTCCCACTTGCAGTTGATTTATAACATGACAATATGTGAGCTGAATGGCACAGATTGGCTCGAATTTAGTTGGGCAGTGGAGACTTTTGTCATCTTCCCCGTTTTGACTCACATCGTTTCATACGGTGCCCTCACTACCAGCCATTTCCTTGACACGGTCGGTCTAATCACTGTGTCTACCGCCGGTTTTTATCACGGGCGGTATGTTCTGAGTAGCATCTACGCGGCTTGTGCCCTGGCCGCGCTGATTTGTTTCATCATTAGGCTCGTGAAGAACTGCATGTCCTGGCGCTACTCTTGTACTAGATACACCAATTTTCTTTTGGACACCAAGGGCAGGCTCTATCGCTGGCGGTCGCCCGTCATCATAGAGAAAAATGGAAAAGTTGAGGTCGGGAATCATGATCGACCTCAAGAGAGTCGTGCTTGATGGTTCCGCGGCAACCCCTATAACCAGAGTTTCAGCGGAACAATGGGGTCGTCCTTAA
>177_???_2003.0
ATG---------------TTGGGGAGATGCTTGACCGGGCTGTTGCTCGCGATTGCTTTTTTTGTGGTGTATCGTGCCGTTCTGTTTTGCTGTGCTCAACGC--GCAACAGCAGCTCCCACTTGCAGTCGATTTATACCATGACAATATGTGAGCTGAATGGCACAGACTGGCTCGAGTTTAGTTGGGCAGTGGAGACTTTTGTCATCTTCCCCGTTTTGACTCACATCGTCTCATACGGTGCCCTCACTACCAGCCATTTCCTTGACACGGTCGGTCTAATCACTGTGTCTACCGCCGGTTTCTGCCACGGGCGGTATGTTCTGAGTAGCATCTACGCGGCTTGTGCCCTGGCCGCGCTGATTTGTTTCATCATTAGGTTCGTGAAGAACTGCATGTCCTGGCGCTACTCTTGTACTAGATACACCAATTTTCTTTTGGACACCAAGGGCAGGCTCTATCGCTGGCGGTCGCCCGTCATCATAGAGAAAAATGGAAAAGTTGAGGTCGGGAATCATGATCGACCTCAAGAGAGTCGTGCTTGATGGTTCCGCGGCAACCCCTATAACCAGAGTTTCAGCGGAACAATGGGGTCGTCCCTAG
>167_???_2004.130
ATG---------------TTGGGGAAATGCTTGACCGGGCTGTTGCTCGCGATTGCTTTTTTTGTGGTGTATCGTGCCGTTCTGTTTTGCTGTGTTCAACGCCAGCAACAGCAGCTCCCACTTGCAGTCGATTTATAACATGACAATATGTGAGCTGAATGGCACAGACTGGCTCGAGTTTAGTTGGGCAGTGGAGACTTTTGTCATCTTCCCCGTTTTGACTCACATCGTCTCATACGGTGCCCTCACTACCAGCCATTTCCTTGACACGGTCGGTCTAACCACTGTGTCTACCGCCGGTTTCTACCACGGGCGGTATGTTCTGAGTAGCATCTACGCGGCTTGTGCCCTGGCCGCGCTGATTTGTTTCATCATTAGGTTCGTGAAGAACTGCATGTCCTGGCGCTACTCTTGTACTAGATACACCAATTTTCTTTTGGACACCAAGGGCAGGCTCTATCGCTGGCGGTCGCCCGTCATCATAGAGAAAAATGGAAAAGTTGAGGTCGGGAATCATGATCGACCTCAAGAGAGTCGTGCTTGATGGTTCCGCGGCAACCCCTATAACCAGAGTTTCAGCGGAACAATGGGGTCGTCCTTAA
>2217_172_2011.138
ATG---------------TTGGGGAGATGCTTGACCGGACTGCTGCTCGCGATTGCTTTTTTTGTGGTGTATCGTGCCGTTCTGTTTTGCTGTGCTCAACGCCAGCAACAGCAGCTCAAATTTGCAGTTGATTTATAACTTGACGATATGTGAGCTGAATGGCACAGATTGGCTGGAGTTTGACTGGGCGGTGGAGACTTTTGTTATTTTCCCTGTGTTAACCCACATTGTTTCCTATGGCGCCCTCACCACTAGCCACTTCCTTGACACAGTTGGTCTGGTGACTGTGTCTACCGCCGGGTATCTCCACGGGCGGTATGTCCTGAGTAGCATTTACGCTGTTTGTGCCCTGGCTGCGTTGACTTGCTTCGCTATCAGGCTGACTAAGAATTGCATGTCCTGGCGCTACTCTTGCACCAGATATACCAATTTTCTTCTGGACACCAAGGGCAGACTTTATCGTTGGCGATCGCCCGTCATTATAGAGAAGAGAGGCAAAGTCGAGGTTGAAGGTCATGATCGACCTCAAGAGAGTTGTGCTTGATGGTTCTGCAGCAACCCCTGTAACCAAAGTTTCAGCAGAACAATGGGGTCGTCCCTAG
>2339_182_2011.328
ATG---------------TTGGGGAAATGCTTGACCGGGCTATTGCTTGCAATTGCTTTTTTTGTGGTGTATCGTGCCGTCCTGTTTTGTTGCGCTCGACGCCAACAACAGCAGCTCTCATTTACAGCTGATTTATAACTTAACGATATGTGAGCTGAATGGCACAGATTGGCTCAACTTTAGTTGGGCAGTGGAGACTTTCGTCATCTTTCCTGTGTTGACTCATATTGTTTCCTACGGCGCCCTCACCACCAGCCATTTCCTTGACACTGTTGGTTTGATCACTGTGTCTGTCGCCGGATATCGCCATCAGCGATATGTATTAAGTAGCATCTACGCTGTCTGTGCCCTGGCTGCGTTGATTTGCTTCGTCATTAGGTTGACGAAAAATTGCATGTCCTGGCGCTACTCATGTACCAGATATACCAATTTTCTTCTGGATACCAAGGGCAAACTCTATCGTTGGCGGTCACCTGTCATCATAGAGAAGGGGGGCAAAGTTGATGCCGGAGGTCATAATCGACCTTAAGAGAGTCGTGCTTGATGGTTCTGCGGCGACCCCTGTAACCAAGATTTCTGCGGAACAATGGGGTCGTCCTTAG
>2397_181_2012.12
ATG---------------TTGGGGAAATGCTTGACCGGGCTATTGCTTGCAATTGCTTTTTTTGTGGTGTATCGTGCCGTCCTGTTTTGTTGCGCTCGACGCCGGAAACAGCAGCTCTCATTTACAGCTGATTTATAACTTAACGATATGTGAGCTGAATGGCACAGATTGGCTCGACTTTAGTTGGGCAGTGGAGACTTTCGTCATCTTTCCTGTGTTGACTCATATTGTTTCCTACGGCGCCCTTACCACCAGCCATTTCCTTGACACTGTTGGTTTGATCACTGTGTCTGTCGCCGGATATCACCATCAGCGATATGTATTAAGTAGCATCTACGCTGTCTGTTCCCTGGCTGCGTTAATTTGCTTCGTCATTAGGTTGACGAAAAATTGCATGTCCTGGCGCTACTCATGTACCAGATATACCAATTTTCTTCTGGATACCAAGGGCAAACTCTATCGTTGGCGGTCACCTGTCATCATAGAGAAGGGGGGCAAAGTTGATGTCGGAGGTCATGATCGACCTTAAGAGAGTCGTGCTTGATGGTTCTGCGGCGACCCCTGTAACCAAGATTTCTGCGGAACAATGGGGTCGTCCTTAG
>2403_181_2012.18
ATG---------------TTGGGGAAATGCTTGACCGGGCTATTGCTTGCAATTGCTTTTTTTGTGGTGTATCGTGCCGTCCTGTTTTGTTGCGCTCGACGCCGGAAACAGCAGCTCTCATTTACAGCTGATTTATAACTTAACGATATGTGAGCTGAATGGCACAGATTGGCTCGACTTTAGTTGGGCAGTGGAGACTTTCGTCATCTTTCCTGTGTTGACTCATATTGTTTCCTACGGCGCCCTTACCACCAGCCATTTCCTTGACACTGTTGGTTTGATCACTGTGTCTGTCGCCGGATATCACCATCAGCGATATGTATTAAGTAGCATCTACGCTGTCTGTTCCCTGGCTGCGTTAATTTGCTTCGTCATTAGGTTGACGAAAAATTGCATGTCCTGGCGCTACTCATGTACCAGATATACCAATTTTCTTCTGGATACCAAGGGCAAACTCTATCGTTGGCGGTCACCTGTCATCATAGAGAAGGGGGGCAAAGTTGATGTCGGAGGTCATGATCGACCTTAAGAGAGTCGTGCTTGATGGTTCTGCGGCGACCCCTGTAACCAAGATTTCTGCGGAACAATGGGGTCGTCCTTAG
>2105_182_2011.13
ATG---------------TTGGGGAAATGCTTGACCGGGCTATTGCTTGCAATTGCTTTTTTTGTGGTGTATCGTGCCGTCCTGTTTTGTTGCGCTCGACGCCGAAAACAGCAGCTCTCATTTACAGCTGATTTATAACTTAACGATATGTGAGCTGAATGGCACAGATTGGCTCAACTTTAGTTGGGCAGTGGAGACTTTCGTCATCTTTCCTGTGTTGACTCATATTGTTTCCTACGGCGCCCTCACCACCAGCCATTTCCTTGACACTGTTGGTTTGATCACTGTGTCTGTCGCCGGATATCACCATCAGCGATATGTATTAAGTAGCATCTACGCTGTCTGTGCCCTGGCTGCGTTGATTTGCTTCGTCATTAGGTTGACGAAAAATTGCATGTCCTGGCGCTACTCATGTACCAGATATACCAATTTTCTTCTGGATACCAAGGGCAAACTCTATCGTTGGCGGTCACCTGTCATCATAGAGAAGGGGGGCAAAGTTGATGTCGGAGGTCATGATCGACCTTAAGAGAGTCGTGCTTGATGGTTCTGCGGCGACCCCTGTAACCAAGATTTCTGCGGAACAATGGGGTCGTCCTTAG
>3951_1124_2015.292
ATG---------------TTGGTGAAATGCTTGACCGGGCTATTGCTCGCAATTGCTTTTTTTGTGGTGTATCGTGCCGTTCTGTTTTGTTGTGCCCAACGCCAACAACAGCAGCTCCCACTTACAGTTGATTTATAACCTGACGATATGCGAGCTGAATGGCACGGATTGGCTAGATTTTGATTGGGCAGTGGAGACTTTTGTCATTTTTCCTGTGTTAACTCACATTGTTTCCCACGGCGCCCTCACCACCAGTCACTTACTTGACACGGTCGGTCTGATCACTGTGTCTACCGCCGGTTATTATCATAGACGGTATGTATTGAGTAGCATCTATGCTGTGTGTGCCCTGGCCGCGCTTATTTGTTTTGTCATCAGGTTAACAAAAAACTGCATGTCCTGGCGCTATTCTTGTACCAGATATACTAACTTTCTCCTCGACACCAAGGGCAAGCTCTATCGTTGGCGGTCGCCCGTCATCATAGAGAAAGGAGGGAAAGTTGAGGTTGGGGACCATGATCAACCTCAAAAGAGTTGTGCTTGATGGTTCCGCGGCAACCCCAATAACCAAAATTTCAGCGGAACAATGGGGTCGTCCTTAG
>3928_???_2015.270
ATG---------------TTGGCGAAATGCTTGACCGGGCTATTGCTCGCAATTGCCTTTTTTGTGGTGTATCGTGCCGTTCTGTTTTGCTGCGCTCAACGCCAACAACAGCAGCTCCCACTTACAGTTGATTTATAACCTGACGATATGCGAGCTGAATGGCACAGATTGGCTTAATTTTGATTGGGCAGTGAAGACCTTTGTTATTTTTCCTGTGTTAACTCACATTGTTTCCTACGGCGCCCTCACCACCAGTCACTTGCTTGACACGGTCGGACTGATCACTGTGTCTACCGCCGGCTATTATCATGGACGGTATGTATTGAGTAGCATCTATGCTGTCTGTGCCCTGGCCGCGCTTATTTGTTTTGTCGTCAGGTTAACGAAAAACTGCATGTCCTGGCGCTATTCTTGTACCAGATATACTAACTTTCTCCTCGACACCAAGGGCACGCTCTATCGCTGGCGGTCGCCCGTCATTATAGAGAAAGGAGGGAAAGTTGAGGTTGGGAACCATGATCGACCTCAAAAGAGTTGTGCTTGATGGTTCCGCGGCAACCCCAGTAACCAGAATTTCAGCGGAACAATGGGGTCGTCCTTAG
>3981_184_2015.311
ATG---------------TTGGGGAAATGCTTGACCGGGCTATTGCTCGCAATTGCCTTTTTTGTGGTGTATCGTGCCGTTCTGTCTTGCTGCGCTCAACGCCAGCAACAGCAGCTCCCACTTACAGTTGATTTATAACCTGACGATATGCGAGCTGAATGGCACAGATTGGCTTAAATTTGATTGGGTAGTGGAGACCTTTGTCATTTTTCCTGTGTTAACTCACATTGTTTCCTATGGCGCCCTCACTACCAGTCACTTACTTGACACGGTCGGACTGATCACTGTGTCTACCGCCGGCTATTATCATGGACGGTATGTGTTGAGTAGCATCTATGCTGTCTGTGCCCTGGCCGCGCTTATTTGTTTTGTCATCAGGTTAACGAAAAACTGCATGTCCTGGCGCTATTCTTGTACCAGATATACCAACTTTCTCCTCGACACCAAGGGCAAGCTCTATCGCTGGCGGTCACCCGTCATTATAGAGAAAGGAGGGAAAGTTGAGGTTGGGAACCATGATTGACCTCAAAAGAGTTGTGCTTGATGGTTCCGCGGCAACCCCAGTAACCAGAATTTCAGCGGAACAATGGGGTCGTCCTTAG
>3982_184_2015.311
ATG---------------TTGGGGAAATGCTTGACCGGGCTATTGCTCGCAATTGCCTTTTTTGTGGTGTATCGTGCCGTTCTGTCTTGCTGCGCTCAACGCCAGCAACAGCAGCTCCCACTTACAGTTGATTTATAACCTGACGATATGCGAGCTGAATGGCACAGATTGGCTTAAATTTGATTGGGTAGTGGAGACCTTTGTCATTTTTCCTGTGTTAACTCACATTGTTTCCTATGGCGCCCTCACTACCAGTCACTTACTTGACACGGTCGGACTGATCACTGTGTCTACCGCCGGCTATTATCATGGACGGTATGTGTTGAGTAGCATCTATGCTGTCTGTGCCCTGGCCGCGCTTATTTGTTTTGTCATCAGGTTAACGAAAAACTGCATGTCCTGGCGCTATTCTTGTACCAGATATACCAACTTTCTCCTCGACACCAAGGGCAAGCTCTATCGCTGGCGGTCACCCGTCATTATAGAGAAAGGAGGGAAAGTTGAGGTTGGGAACCATGATTGACCTCAAAAGAGTTGTGCTTGATGGTTCCGCGGCAACCCCAGTAACCAGAATTTCAGCGGAACAATGGGGTCGTCCTTAG
>4090_184_2016.13
ATG---------------TTGGGGAAATGCTTGACCGGGCTATTGCTCGCAATTGCCTTTTTTGTGGTGTATCGTGCCGTTCTGTTTTGCTGCGCTCAACGCCAGCAACAGCAGCTCCCACTTACAGTTGATTTATAACCTGACGATATGCGAGCTGAATGGCACAGAATGGCTTAATTTTGATTGGGCAGTGGAGACTTTTGTCATTTTTCCTGTGTTAACTCACATTGTTTCCTACGGCGCCCTCACCACCAGTCACTTGCTTGACACGGTCGGTCTGATCACTGTGTGTACCGCCGGCTATTATCATGGACGGTATGTATTGAGTAGCATCTATGCTGTCTGTGCCCTGGCCGCGCTTATTTGTTTTGTCATCAGGTTAACGAAAAACTGCATGTCCTGGCGCTATTCTTGTACCAGATACACCAACTTTCTCCTCGACACCAAGGGCAAGCTCTATCGCTGGCGGTCGCCCGTCATTATAGAGAAAGGAGGGAAAGTTGAGGTTGGGAACCATGATTGACCTCAAAAGAGTTGTGCTTGATGGTTCCGCGGCAACTCCAGTAACCAGAATTTCAGCGGAACAATGGGGTCGTCCTTAG
>4112_184_2016.27
ATG---------------TTGGGGAAATGCTTGACCGGGCTATTGCTCGCAATTGCCTTTTTTGTGGTGTATCGTGCCGTTCTGTTTTGCTGCGCTCAACGCCAGCAACAGCAGCTCCCACTTACAGTTGATTTATAACCTGACGATATGCGAGCTGAATGGCACAGAATGGCTTAATTTTGATTGGGCAGTGGAGACTTTTGTCATTTTTCCTGTGTTAACTCACATTGTTTCCTACGGCGCCCTCACCACCAGTCACTTGCTTGACACGGTCGGTCTGATCACTGTGTGTACCGCCGGCTATTATCATGGACGGTATGTATTGAGTAGCATCTATGCTGTCTGTGCCCTGGCCGCGCTTATTTGTTTTGTCATCAGGTTAACGAAAAACTGCATGTCCTGGCGCTATTCTTGTACCAGATACACCAACTTTCTCCTCGACACCAAGGGCAAGCTCTATCGCTGGCGGTCGCCCGTCATTATAGAGAAAGGAGGGAAAGTTGAGGTTGGGAACCATGATTGACCTCAAAAGAGTTGTGCTTGATGGTTCCGCGGCAACTCCAGTAACCAGAATTTCAGCGGAACAATGGGGTCGTCCTTAG
>4146_184_2016.56
ATG---------------TTGGGGAAATGCTTGACCGGGCTATTGCTCGCAATTGCCTTTTTTGTGGTGTATCGTGCCGTTCTGTTTTGCTGCGCTCAACGCCAGCAACAGCAGCTCCCACTTACAGTTGATTTATAACCTGACGATATGCGAGCTGAATGGCACAGAATGGCTTAATTTTGATTGGGCAGTGGAGACTTTTGTCATTTTTCCTGTGTTAACTCACATTGTTTCCTACGGCGCCCTCACCACCAGTCACTTGCTTGACACGGTCGGTCTGATCACTGTGTGTACCGCCGGCTATTATCATGGACGGTATGTATTGAGTAGCATCTATGCTGTCTGTGCCCTGGCCGCGCTTATTTGTTTTGTCATCAGGTTAACGAAAAACTGCATGTCCTGGCGCTATTCTTGTACCAGATACACCAACTTTCTCCTCGACACCAAGGGCAAGCTCTATCGCTGGCGGTCGCCCGTCATTATAGAGAAAGGAGGGAAAATTGAGGTTGGGAACCATGATTGACCTCAAAAGAGTTGTGCTTGATGGTTCCGCGGCAACTCCAGTAACCAGAATTTCAGCGGAACAATGGGGTCGTCCTTAG
>4016_184_2015.332
ATG---------------TTGGGGAAATGCTTGACCGGGCTATTGCTCGCAATTGCTTTTTTTGTGGTGTATCGTGCCGTTCTGTTTTGCTGCGCTCAACGCCAGCAACAGCAGCTCCCACTTACAGTTGATTTATAACCTGACGATATGCGAGCTGAATGGCACAGATTGGCTTAATTTTGATTGGGCAGTGGAGACTTTTGTCATTTTTCCTGTGTTAACTCACATTGTTTCCTACGGCGCCCTCACCACCAGTCACTTACTTGACACGGTCGGTCTGATCACCGTGTGTACCGCCGGCTATTATCATGGACGGTATGTATTGAGTAGCATCTATGCTGTCTGTGCCCTGGCCGCGCTCATTTGTTTTGTCATCAGGTTAACGAAAAACTGCATGTCCTGGCGCTATTCTTGTACCAGATATACCAACTTTCTCCTCGACACCAAGGGCAAGCTCTATCGCTGGCGGTCGCCCGTCATTATAGAGAAAGGAGGGAAAGTTGAGGTTGGGAACCATGATTGACCTCAAAAAAGTTGTGCTTGATGGTTCCGCGGCAACTCCAGTAACCAGAATTTCAGCGGAACAATGGGGTCGTCCTTAG
>3610_184_2014.180
ATG---------------TTGGGGAAATGCTTGACCGGGCTATTGCTCGCAATTGCCTTTTTTGTGGTGTATCGTGCCGTTCTGTTTTGCTGCGCTCAACGCCAGCAACAGCAGCTCCCACTTACAGTTGATTTATAGCCTGACGATATGCGAGCTGAATGGCACAGATTGGCTTAATTTTGATTGGGCAGTGGAGACCTTTGTCATTTTTCCTGTGTTAACTCACATTGTTTCCTACGGCGCCCTCACCACCAGTCACTTACTTGACACGGTCGGTCTGATCACTGTGTGTACCGCCGGCTATTATCATGGACGGTATGTATTGAGTAGCATCTATGCTGTCTGTGCCCTGGCCGCGCTTATTTGTTTTGTCATCAGGTTAACGAAAAACTGCATGTCCTGGCGCTATTCTTGTACCAGATATACCAACTTTCTCCTCGACACCAAGGGCAAGCTCTATCGCTGGCGGTCGCCCGTCATTATAGAGAAAGGAGGGAAAGTTGAGGTTGGGAACCATGATTGACCTCAAAAGAGTTGTGCTTGATGGTTCCGCGGCAACTCCAGTAACCAGAATTTCAGCGGAACAATGGGGTCGTCCTTAG
>3719_184_2015.6
ATG---------------TTGGGGAAATGCTTGACCGGGCTATTGCTCGCAATTGCCTTTTTTGTGGTGTATCGTGCCGTTCTGTTTTGCTGCGCTCAACGCCAGCAACAGCAGCTCCCACTTACAGTTGATTTATAACCTGACGATATGCGAGCTGAATGGCACAGATTGGCTTAATTTTGATTGGGCAGTGGAGACTTTTGTCATTTTTCCTGTGTTAACTCACATTGTTTCCTACGGCGCCCTCACCACCAGTCACTTACTTGACACGGTCGGTCTGATCACTGTGTGTACCGCCGGCTATTATCATGGACGGTATGTATTGAGTAGCATCTATGCTGTCTGTGCCCTGGCCGCGCTTATTTGTTTTGTCATCAGGTTAACGAAAAACTGCATGTCCTGGCGCTATTCTTGTACCAGATATACCAACTTTCTCCTCGACACCAAGGGCAAGCTCTATCGCTGGCGGTCGCCCGTCATTATAGAGAAAGGAGGGAAAGTTGAGGTTGGGAACCATGATTGACCTCAAAAGAGTTGTGCTTGATGGTTCCGCGGCAACTCCAGTAACCAGAATTTCAGCGGAACAATGGGGTCGTCCTTAG
>3723_184_2015.11
ATG---------------TTGGGGAAATGCTTGACCGGGCTATTGCTCGCAATTGCCTTTTTTGTGGTGTATCGTGCCGTTCTGTTTTGCTGCGCTCAACGCCAGCAACAGCAGCTCCCACTTACAGTTGATTTATAACCTGACGATATGCGAGCTGAATGGCACAGATTGGCTTAATTTTGATTGGGCAGTGGAGACTTTTGTCATTTTTCCTGTGTTAACTCACATTGTTTCCTACGGCGCCCTCACCACCAGTCACTTACTTGACACGGTCGGTCTGATCACTGTGTGTACCGCCGGCTATTATCATGGACGGTATGTATTGAGTAGCATCTATGCTGTCTGTGCCCTGGCCGCGCTTATTTGTTTTGTCATCAGGTTAACGAAAAACTGCATGTCCTGGCGCTATTCTTGTACCAGATATACCAACTTTCTCCTCGACACCAAGGGCAAGCTCTATCGCTGGCGGTCGCCCGTCATTATAGAGAAAGGAGGGAAAGTTGAGGTTGGGAACCATGATTGACCTCAAAAGAGTTGTGCTTGATGGTTCCGCGGCAACTCCAGTAACCAGAATTTCAGCGGAACAATGGGGTCGTCCTTAG
>3728_184_2015.15
ATG---------------TTGGGGAAATGCTTGACCGGGCTATTGCTCGCAATTGCCTTTTTTGTGGTGTATCGTGCCGTTCTGTTTTGCTGCGCTCAACGCCAGCAACAGCAGCTCCCACTTACAGTTGATTTATAACCTGACGATATGCGAGCTGAATGGCACAGATTGGCTTAATTTTGATTGGGCAGTGGAGACTTTTGTCATTTTTCCTGTGTTAACTCACATTGTTTCCTACGGCGCCCTCACCACCAGTCACTTACTTGACACGGTCGGTCTGATCACTGTGTGTACCGCCGGCTATTATCATGGACGGTATGTATTGAGTAGCATCTATGCTGTCTGTGCCCTGGCCGCGCTTATTTGTTTTGTCATCAGGTTAACGAAAAACTGCATGTCCTGGCGCTATTCTTGTACCAGATATACCAACTTTCTCCTCGACACCAAGGGCAAGCTCTATCGCTGGCGGTCGCCCGTCATTATAGAGAAAGGAGGGAAAGTTGAGGTTGGGAACCATGATTGACCTCAAAAGAGTTGTGCTTGATGGTTCCGCGGCAACTCCAGTAACCAGAATTTCAGCGGAACAATGGGGTCGTCCTTAG
>3776_184_2015.91
ATG---------------TTGGGGAAATGCTTGACCGGGCTATTGCTCGCAATTGCCTTTTTTGTGGTGTATCGTGCCGTTCTGTTTTGCTGCGCTCAACGCCAGCAACAGCAGCTCCCACTTACAGTTGATTTATAACCTGACGATATGCGAGCTGAATGGCACAGATTGGCTTAATTTTGATTGGGCAGTGGAGACTTTTGTCATTTTTCCTGTGTTAACTCACATTGTTTCCTACGGCGCCCTCACCACCAGTCACTTACTTGACACGGTCGGTCTGATCACTGTGTGTACCGCCGGCTATTATCATGGACGGTATGTATTGAGTAGCATCTATGCTGTCTGTGCCCTGGCCGCGCTTATTTGTTTTGTCATCAGGTTAACGAAAAACTGCATGTCCTGGCGCTATTCTTGTACCAGATATACCAACTTCCTCCTCGACACCAAGGGCAAGCTCTATCGCTGGCGGTCGCCCGTCATTATAGAGAAAGGAGGGAAAGTTGAGGTTGGGAACCATGATTGACCTCAAAAGAGTTGTGCTTGATGGTTCCGCGGCAACTCCAGTAACCAGAATTTCAGCGGAACAATGGGGTCGTCCTTAG
>3966_184_2015.303
ATG---------------TTGGGGAAATGCTTGACCGGGCTATTGCTCGCAATTGCCTTTTTTGTGGTGTATCGTGCCGTTCTGTTTTGCTGCGCTCAACGCCAGCAACAGCAGCTCCCACTTACAGTTGATTTATAACCTGACGATATGCGAGCTGAATGGCACAGATTGGCTTAATTTTGATTGGGCAGTGGAGACTTTTGTCATTTTTCCTGTGTTAACTCACATTGTTTCCTACGGCGCCCTCACCACCAGTCACTTACTTGACACGGTCGGTCTGATCACCGTGTGTACCGCCGGCTATTATCATGGACGGTATGTATTGAGTAGCATCTATGCTGTCTGTGCCCTGGCCGCGCTCATTTGTTTTGTCATCAGGTTAACGAAAAACTGCATGTCCTGGCGCTATTCTTGTACCAGATATACCAACTTTCTCCTCGACACCAAGGGCAAGCTCTATCGCTGGCGGTCGCCCGTCATTATAGAGAAAGGAGGGAAAGTTGAGGTTGGGAACCATGATTGACCTCAAAAGAGTTGTGCTTGATGGTTCCGCGGCAACTCCAGTAACCAGAATTTCAGCGGAACAATGGGGTCGTCCTTAG
>3882_184_2015.214
ATG---------------TTGGGGAAATGCTTGACCGGGCTATTGCTCGCAATTGCCTTTTTTGTGGTGTATCGTGCCGTTCTGTTTTGCTGCGCTCAACGCCAGCAACAGCAGCTCCCACTTACAGTTGATTTATAACCTGACGATATGCGAGCTGAATGGCACAGATTGGCTTAATTTTGATTGGGCAGTGGAGACTTTTGTCATTTTTCCTGTGTTAACTCACATTGTTTCCTACGGCGCCCTCACCACCAGTCACTTACTTGACACGGTCGGTCTGATCACCGTGTGTACCGCCGGCTATTATCATGGACGGTATGTATTGAGTAGCATCTATGCTGTCTGTGCCCTGGCCGCGCTTATTTGTTTTGTCATCAGGTTAACGAAAAACTGCATGTCCTGGCGCTATTCTTGTACCAGATATACCAACTTTCTCCTCGACACCAAGGGCAAGCTCTATCGCTGGCGGTCGCCCGTCATTATAGAGAAAGGAGGGAAAGTTGAGGTTGGGAACCATGATTGACCTCAAAAGAGTTGTGCTTGATGGTTCCGCGGCAACTCCAGTAACCAGAATTTCAGCGGAACAATGGGGTCGTCCTTAG
>4017_1164_2015.333
ATG---------------TTGGGGAAATGCTTGACCGGGCTATTGCTCGCAATTGCCTTTTTTGTGGTGTATCGTGCCGTTCTGTTTTGCTGCGCTCAACGCCAGCAACAGCAGCTCCCACTTACAGTTGATTTATAACCTGACGATATGCGAGCTGAACGGCACAGATTGGCTTAATTTTGATTGGGCAGTGGAGACCTTTGTCATTTTTCCTGTATTAACTCACATTGTTTCCTACGGCGCCCTCACCACCAGTCATTTACTTGACACGGTCGGTCTGATCACTGTGTGTACCGCCGGCTATTATCATGGACGGTATGTATTGAGTAGCATCTATGCTGTCTGTGCCCTGGCCGCGCTTATTTGTTTTGTCATCAGGTTAACGAAAAACTGCATGTCCTGGCGCTACTCTTGTACCAGATACACCAACTTCCTCCTCGACACCAAGGGCAAGCTCTATCGCTGGCGGTCGCCCGTCATTATAGAGAAAGGAGGGAAAGTTGAGGTTGGAAACCATGATTGACCTCAAAAGAGTTGTGCTTGATGGTTCCGCGGCAACTCCAGTAACCAGAATTTCAGCGGAACAATGGGGTCGTCCTTAG
>4041_1164_2015.340
ATG---------------TTGGGGAAATGCTTGACCGGGCTATTGCTCGCAATTGCCTTTTTTGTGGTGTATCGTGCCGTTCTGTTTTGCTGCGCTCAACGCCAGCAACAGCAGCTCCCACTTACAGTTGATTTATAACCTGACGATATGCGAGCTGAACGGCACAGATTGGCTTAATTTTGATTGGGCAGTGGAGACCTTTGTCATTTTTCCTGTATTAACTCACATTGTTTCCTACGGCGCCCTCACCACCAGTCATTTACTTGACACGGTCGGTCTGATCACTGTGTGTACCGCCGGCTATTATCATGGACGGTATGTATTGAGTAGCATCTATGCTGTCTGTGCCCTGGCCGCGCTTATTTGTTTTGTCATCAGGTTAACGAAAAACTGCATGTCCTGGCGCTACTCTTGTACCAGATACACCAACTTCCTCCTCGACACCAAGGGCAAGCTCTATCGCTGGCGGTCGCCCGTCATTATAGAGAAAGGAGGGAAAGTTGAGGTTGGAAACCATGATTGACCTCAAAAGAGTTGTGCTTGATGGTTCCGCGGCAACTCCAGTAACCAGAATTTCAGCGGAACAATGGGGTCGTCCTTAG
>4118_1164_2016.33
ATG---------------TTGGGGAAATGCTTGACCGGGCTATTGCTCGCAATTGCCTTTTTTGTGGTGTATCGTGCCGTTCTGTTTTGCTGCGCTCAACGCCAGCAACAGCAGCTCCCACTTACAGTTGATTTATAACCTGACGATATGCGAGCTGAACGGCACAGATTGGCTTAATTTTGATTGGGCAGTGGAGACCTTTGTCATTTTTCCTGTATTAACTCACATTGTTTCCTACGGCGCCCTCACCACCAGTCATTTACTTGACACGGTCGGTCTGATCACTGTGTGTACCGCCGGCTATTATCATGGACGGTATGTATTGAGTAGCATCTATGCTGTTTGTGCCCTGGCCGCGCTTATTTGTTTTGTCATCAGGTTAACGAAAAACTGCATGTCCTGGCGCTACTCTTGTACCAGATACACCAACTTCCTCCTCGACACCAAGGGCAAGCTCTATCGCTGGCGGTCGCCCGTCATTATAGAGAAAGGAGGGAAAGTTGAGGTTGGAAACCATGATTGACCTCAAAAGAGTTGTGCTTGATGGTTCCGCGGCAACTCCAGTAACCAGAATTTCAGCGGAACAATGGGGTCGTCCTTAG
>4160_1164_2016.75
ATG---------------TTGGTGAAATGCTTGACCGGGCTATTGCTCGCAATTGCCTTTTTTGTGGTGTATCGTGCCGTTCTGTTTTGCTGCGCTCAACGCCAGCAACAACAGCTCCCACTTACAGTTGATTTATAACCTGACGATATGCGAGCTGAACGGCACAGATTGGCTTAATTTTGATTGGGCAGTGGAGACCTTTGTCATTTTTCCTGTATTAACTCACATTGTTTCCTACGGCGCCCTCACCACCAGTCATTTACTTGACACGGTCGGTCTGATCACTGTGTCTACCGCCGGCTATTATCATGGACGGTATGTATTGAGTAGCATCTATGCTGTCTGTGCCCTGGCCGCGCTTATTTGTTTTGTCATCAGGTTAACGAAAAACTGCATGTCCTGGCGCTATTCTTGTACCAGATACACCAACTTTCTCCTCGACACCAAGGGCAAGCTCTATCGCTGGCGGTCGCCCGTCATTATAGAGAAAGGAGGGAAAGTTGAGGTTGGGAACCATGATTGACCTCAAAAGAGTTGTGCTTGATGGTTCCGCGGCAACTCCAGTAACCAGAATTTCAGCGGAACAATGGGGTCGTCCTTAG
>3683_1164_2014.311
ATG---------------TTGGGGAAATGCTTGACCGGGCTATTGCTCGCAATTGCCTTTTTTGTGGTGTATCGTGCCGTTCTGTTTTGCTGCGCTCAACGCCAGCAACAGCAGCTCCCACTTACAGTTGATTTATAACCTGACGATATGCGAGCTGAACGGCACAGATTGGCTTAATTTTGATTGGGCAGTGGAGACCTTTGTCATTTTTCCTGTATTAACTCACATTGTTTCCTACGGCGCCCTCACCACCAGTCATTTACTTGACACGGTCGGTCTGATCACTGTGTGTACCGCCGGCTATTATCATGGACGGTATGTATTGAGTAGCATCTATGCTGTCTGTGCCCTGGCCGCGCTTATTTGTTTTGTCATCAGGTTAACGAAAAACTGCATGTCCTGGCGCTATTCTTGTACCAGATATACCAACTTTCTCCTCGACACCAAGGGCAAGCTCTATCGCTGGCGGTCGCCCGTCATTATAGAGAAAGGAGGGAAAGTTGAGGTTGGGAACCATGATTGACCTCAAAAGAGTTGTGCTTGATGGTTCCGCGGCAACTCCAGTAACCAGAATTTCAGCGGAACAATGGGGTCGTCCTTAG
>3697_1164_2014.332
ATG---------------TTGGGGAAATGCTTGACCGGGCTATTGCTCGCAATTGCCTTTTTTGTGGTGTATCGTGCCGTTCTGTTTTGCTGCGCTCAACGCCAGCAACAGCAGCTCCCACTTACAGTTGATTTATAACCTGACGATATGCGAGCTGAACGGCACAGATTGGCTTAATTTTGATTGGGCAGTGGAGACCTTTGTCATTTTTCCTGTATTAACTCACATTGTTTCCTACGGCGCCCTCACCACCAGTCATTTACTTGACACGGTCGGTCTGATCACTGTGTGTACCGCCGGCTATTATCATGGACGGTATGTATTGAGTAGCATCTATGCTGTCTGTGCCCTGGCCGCGCTTATTTGTTTTGTCATCAGGTTAACGAAAAACTGCATGTCCTGGCGCTATTCTTGTACCAGATATACCAACTTTCTCCTCGACACCAAGGGCAAGCTCTATCGCTGGCGGTCGCCCGTCATTATAGAGAAAGGAGGGAAAGTTGAGGTTGGGAACCATGATTGACCTCAAAAGAGTTGTGCTTGATGGTTCCGCGGCAACTCCAGTAACCAGAATTTCAGCGGAACAATGGGGTCGTCCTTAG
>3631_1164_2014.222
ATG---------------TTGGGGAAATGCTTGACCGGGCTATTGCTCGCAATTGCCTTTTTTGTGGTGTATCGTGCCGTTCTGTTTTGCTGCGCTCAACGCCAGCAACAGCAGCTCCCACTTACAGTTGATTTATAACCTGACGATATGCGAGCTGAATGGCACATATTGGCTTAATTTTGATTGGGCAGTGGAGACCTTTGTCATTTTTCCTGTATTAACTCACATTGTTTCCTACGGCGCCCTCACCACCAGTCATTTACTTGACACGGTCGGTCTGATCACTGTGTGTACCGCCGGCTATTATCATGGACGGTATGTATTGAGTAGCATCTATGCTGTCTGTGCCCTGGCCGCGCTTATTTGTTTTGTCATCAGGTTAACGAAAAACTGCATGTCCTGGCGCTATTCTTGTACCAGATATACCAACTTTCTCCTCGACACCAAGGGCAAGCTCTATCGCTGGCGGTCGCCCGTCATTATAGAGAAAGGAGGGAAAGTTGAGGTTGGGAACCATGATTGACCTCAAAAGAGTTGTGCTTGATGGTTCCGCGGCAACTCCAGTAACCAGAATTTCAGCGGAACAATGGGGTCGTCCTTAG
>133_???_2003.348
ATG---------------TTGGGGAAATGCTTGACCGGGCTATTGCTCGCCATTGCTTTTTTTGTGGTGTATCGTGCCGTTTTGTTCTGTTGCGCTCAACGCCGCGAACGGCAGCTCAAAGTTACAGCTGATTTACAACTTGACGCTATGTGAGCTGAATGGCACAGATTGGCTTAAATTTGACTGGGCAGTGGAGTGTTTTGTCATTTTCCCCGTGTTAACTCACATTGTCTCCTATGGTGCCCTCACTACTAGCCATTTCCTTGACACAGTCGGTCTAGTCACTGTGTCTACCGCCGGGTTTCATCATGGACGGTATGTTTTGAGTAGCATCTACGCGGTTTGTGCCCTGGCTGCGTTAATTTGCTTTGTCATTAGGCTTGCGAAGAACTGCATGTCCTGGCGCTACTCATGCACTAGATATACCAATTTCCTCTTGGATACCAAGGGGAGACTCTATCGTTGGCGATCGCCCGTCATCATAGAGAAAAGGGGTAAAGTTGAGGTTGAAGGTCATGATCGACCTCAAAAGAGTTGTGCTTGATGGTTCCGTGGCAACCCCTATAACCAAAGTTTCAGCGGAACAATGGGGTCGTCCTTAA
>81_???_2003.21
ATG---------------TTGGTGAAATGCTTGACCGGGCTATTGCTCGCCATTGCTTTTTTTGTGGTGTATCGTGCCGTTTTGTTCTGTTGCGCCCAACGCCGCGAACAGCAGCTCAAAGTTACAGCTGATTTACAACTTGACGCTATGTGAGCTGAATGGCACAGATTGGCTTAAATTTGACTGGGCAGTGGAGTGTTTTGTCATTTTTCCCGTGTTAACTCACATTGTCTCCTATGGTGCCCTCACTACTAGCCATTTCCTTGACACAGTCGGTCTAGTCACTGTGTCTGCCGCCGGGTTTCATCACGGACGGTATGTTTTGAGTAGCATTTACGCGGTCTGTGCCCTGGCTGCGTTGATTTGCTTTGTCATTAGGCTTGCGAAGAACTGCATGTCCTGGCGCTACTCATGTACCAGATATACCAACTTCCTCTTGGACACCAAGGGGAGACTCTATCGTTGGCGATCGCCCGTCATCATAGAGAAAAGGGGTAAAGTTGAGGTTGAAGGTCATGATCGACCTCAAAAGAGTTGTGCTTGATGGTTCCGTGGCAACCCCTATAACCAAAGTTTCAGCGGAACAATGGGGTCGTCCTTAG
>83_???_2003.29
ATG---------------TTGGTGAAATGCTTGACCGGGCTATTGCTCGCCATTGCTTTTTTTGTGGTGTATCGTGCCGTTTTGTTCTGTTGCGCCCAACGCCGCGAACAGCAGCTCAAAGTTACAGCTGATTTACAACTTGACGCTATGTGAGCTGAATGGCACAGATTGGCTTAAATTTGACTGGGCAGTGGAGTGTTTTGTCATTTTTCCCGTGTTAACTCACATTGTCTCCTATGGTGCCCTCACTACTAGCCATTTCCTTGACACAGTCGGTCTGGTCACTGTGTCTGCCGCCGGGTTTCATCACGGACGGTATGTTTTGAGTAGCATTTACGCGGTCTGTGCCCTGGCTGCGTTGATTTGCTTTGTCATTAGGCTTGCGAAGAACTGCATGTCCTGGCGCTACTCATGTACCAGATATACCAACTTCCTCTTGGACACCAAGGGGAGACTCTATCGTTGGCGATCGCCCGTCATCATAGAGAAAAGGGGTAAAGTTGAGGTTGAAGGTCATGATCGACCTCAAAAGAGTTGTGCTTGATGGTTCCGTGGCAACCCCTATAACCAAAGTTTCAGCGGAACAATGGGGTCGTCCTTAG
>1999_1132_2010.284
ATG---------------TTGGGGAAATGCTTGACCGGGTTATTGCTCGCAATTGCCTTTTTTGTGGTGTATCGTGCCATTCTGTTTTGCTGCGCTCGACGCCAACAGCAGCAGCTCCCATTTACAGTTGATTTATAACCTGACGATATGTGAGCTGAATGGCACAGAGTGGCTCAAATTTGATTGGGCAGTGGAGACTTTCGTTATATTTCCTGTGTTGACTCATATTGTCTCTTACGGCGCCCTTACCACTAGCCATTTTCTTGACACGGTCGGCTTGATCACTGTGTCCACCGCCGGATATTATCACGGGCGGTATGTATTGAGTAGCATTTACGCTGTCTGTGCCCTGGCTGCGTTGATCTGCTTCGCCATTAGGTTGGCGAAAAACTGCATGTCCTGGCGCTACTCTTGCACTAGATATACTAATTTTCTTCTAGACACCAAGGGCAAACTCTATCGTTGGCGGTCTTCCGTCATTATAGAGAAAGGGGGAAAAATCGAGGTTAACGGTCATGATCGACCTCAAGAGAGTTGTGCTTGATGGTTCCGCAGCAACCCCTGTAACCAAAGTTTCAGCGGAACAATGGGGACGTCCTTAG
>1987_1132_2010.169
ATG---------------TTGGGGAAATGCTTGACCGGGTTATTGCTCGCAATTGCCTTTTTTGTGGTGTATCGTGCCATTCTGTTTTGCTGCGCTCGACGCCAACAGCAGCAGCTCCCATTTACAGTTGATTTATAACCTGACGATATGTGAGCTGAATGGCACAGATTGGCTCAAATTTGATTGGGCAGTGGAGACTTTCGTTATATTTCCTGTGTTGACTCATATTGTCTCTTACGGCGCCCTTACCACTAGCCATTTTCTTGACACGGTCGGCTTGATCACTGTGTCCACCGCCGGATATTATCACGGGCGGTATGTATTGAGTAGCATTTACGCTGTCTGTGCCCTGGCTGCGTTGATCTGCTTCGCCATTAGGTTGGCGAAAAACTGCATGTCCTGGCGCTACTCTTGCACTAGATATACTAATTTTCTTCTAGACACCAAGGGCAAACTCTATCGTTGGCGGTCTTCCGTCATTATAGAGAAAGGGGGAAAAATCGAGGTTAACGGTCATGATCGACCTCAAGAGAGTTGTGCTTGATGGTTCCGCAGCAACCCCTGTAACCAAAGTTTCAGCGGAACAATGGGGACGTCCTTAG
>2100_???_2010.357
ATG---------------TTGGGGAAATGCTTGACCGGGTTATTGCTCGCAATTGCCTTTTTTGTGGTGTATCGTGCCATTCTGTTTTGCTGCGCTCGACGCCAACAGCAGCAGCTCCCATTTACAGTTGATTTATAACCTGACGATATGTGAGCTGAATGGCACAGATTGGCTCAAATTTGATTGGGCAGTGGAGACTTTCGTTATATTTCCTGTGTTGACTCATATTGTCTCTTACGGCGCCCTTACCACTAGCCATTTTCTTGACACGGTCGGCTTGATCACTGTGTCCACCGCCGGATATTATCACGGGCGGTATGCATTGAGTAGCATTTACGCTGTCTGTGCCCTGGCTGCGTTGATCTGCTTCGCCATTAGGTTGGCGAAAAACTGCATGTCCTGGCGCTACTCTTGCACTAGATATACTAATTTTCTTCTAGACACCAAGGGCAAACTCTATCGTTGGCGGTCTCCCGTCATTATAGAGAAAGGGGGAAAAATCGAGGTTAACGGTCATGATCGACCTCAAGAGAGTTGTGCTTGATGGTTCCGCAGCAACCCCTGTAACCAAAGTTTCAGCGGAACAATGGGGACGTCCTTAG
>2050_1132_2010.309
ATG---------------TTGGGGAAATGCTTGACCGGGTTATTGCTCGCAATTGCCTTTTTTGTGGTGTATCGTGCCATTCTGTTTTGCTGCGCTCGACGCCAACAGCAGCAGCTCCCATTTACAGTTGATTTATAACCTGACGATATGTGAGCTGAATGGCACAGATTGGCTCAAATTTGATTGGGCAGTGGAGACTTTCGTTATATTTCCTGTGTTGACTCATATTGTCTCTTACGGCGCCCTTACCACTAGCCATTTTCTTGACACGGTCGGCTTGATCACTGTGTCCACCGCCGGATATTATCACGGGCGGTATGTATTGAGTAGCATTTACGCTGTCTGTGCCCTGGCTGCGTTGATCTGCTTCGCCATTAGGTTGGCGAAAAACTGCATGTCCTGGCGCTACTCTTGCACTAGATATACTAATTTTCTTCTAGACACCAAGGGCAAACTCTATCGTTGGCGGTCTCCCGTCATTATAGAGAAAGGGGGAAAAATCGAGGTTAACGGTCATGATCGACCTCAAGAGAGTTGTGCTTGATGGTTCCGCAGCAACCCCTGTAACCAAAGTTTCAGCGGAACAATGGGGACGTCCTTAG
>2997_134_2013.21
ATG---------------TTGGGGAAATGCTTGACCGGGCTGTTGCTCGCGATTGCTTTTTTTCTTGTGTATCGTGCCGTTCTGTTCTGTTGTGCCCAGGGCCGCAAACAGCAGCTCTCACTTGCAGTTGATTTACAACCTAACGATATGTGAGCTGAATGGCACAGATTGGCTCAGATTTGATTGGGCAGTGGAGACCTTCGTCATCTTTCCTGTGTTGACTCATATTGTCTCTTACGGCGCCCTTACCACTAGCCATCTTCTTGACACGGTCGGCCTGGTCGCTGTGTCCACCGCCGGATATTGTCACGGGCGGTATGTATTGAGTAGCATTTACGCTGTCTGTGCCCTGGCTGCGTTCATTTGCTTCTCCATTAGGCTTGCGAAAAATTGCATGTCCTGGCGCTACTCATGTACCAGATACACCAATTTTCTTCTAGATACCAAGGGCAAACTCTACCGCTGGCGGTCATCCGTCATCATAGAGAAGGGGGGTAAAGTTGATGTTGGGGGTCATAATCGACCTCAAGAGAGTCGTGCTCGATGGTTCCGCGGCAACCCCTGTAACCAAGATTTCAGCGGAACAATGGGGTCGTCCATAG
>2489_???_2012.92
ATG---------------TTGGGGAAATGCTTGACCGGGCTGCTGCTCGCAATTGCCTTTTTTGTGGTGTATCGTGCCGTTCTGTTTTATTGCGCTCAACGCCAACGACAGCAGCTCCCATTTACAGTTGATTTATAACCTGACGATATGTGAGCTGAATGGCACAGATTGGCTCAACTTTAATTGGGCAGTGGAGACTTTCGTTATTTTTCCTGTGTTAACTCATATTGTTTCTTACGGCGCCCTTACCACTAGCCATTTTCTTGACACGGTTGGCCTGATCACTGTGTCCACCGCCGGATACTATCACGGGCGGTATGTATTGAGTAGCATCTACGCTGTCTGTGCCCTGGCTGCGTTGATTTGCTTCACCATTAGGTTGGCAAAAAACTGCATGTCCTGGCGCTACTCGTGCACCAGATATACCAATTTTCTTTTGGATACTAAGGGCAAACTCTACCGCTGGCGGTCACCCGTCATCATAGAGAGAGGGGGTAAAGTTGATGTTGGGGGTCATAATCGACCTCAAAAGAGTTGTGCTTGATGGTTCTGCGGCAACCCCTGTAACCAAGATTTCAGCGGAACAATGGGGTCGTCCATAG
>2467_???_2013.61
ATG---------------TTGGGGAAATGCTTGACCGGGCTGCTGCTCGCAATTGCCTTTTTTGTGGTGTATCGTGCCGTTCTGTTTTATTGCGCTCAACGCCAACGACAGCAGCTCCCATTTACAGTTGATTTATAACCTGACGATATGTGAGCTGAATGGCACAGATTGGCTCAACTTTAATTGGGCAGTGGAGACTTTCGTTATTTTTCCTGTGTTAACTCATATTGTTTCTTACGGCGCCCTTACCACTAGCCATTTTCTTGACACGGTTGGCCTGATCACTGTGTCCACCGCCGGATACTATCACGGGCGGTATGTATTGAGTAGCATCTACGCTGTCTGTGCCCTGGCTGCGTTGATTTGCTTCACCATTAGGTTGGCAAAAAACTGCATGTCCTGGCGCTACTCGTGCACCAGATATACCAATTTTCTTTTGGATACTAAGGGCAAACTCTACCGCTGGCGGTCACCCGTCATCATAGAGAGAGGGGGTAAAGTTGATGTTGGGGGTCATAATCGACCTCAAAAGAGTTGTGCTTGATGGTTCTGCGGCAACCCCTGTAACCAAGATTTCAGCGGAACAATGGGGTCGTCCATAG
>3490_124_2014.86
ATG---------------TTGGGGAAATGCTTGACCGGGCTACTGCTCGCAATTGCCTTTTTTGTGGTGTATCGTGCCGTTCTGTTTTGCTGCGCTCAACGCCAACAACAGCAGCTCCCATTTACAGTTGATTTACAACTTAACGATATGTGAGCTGAATGGCACAGACTGGCTCAATTTTAGTTGGGCAGTGGAGACCTTCGTCATCTTTCCTGTTTTGACTCACATCGTCTCTTACGGCGCTCTTACCACTAGCCATTTTCTTGACACGGTTGGCCTGGTCACTGTGTCCACCGCCGGATATTGTCACAGGCGGTATGTATTGAGTAGCATTTACGCTGTCTGTGCCCTGGCTGCGTTAGTTTGCTTCGCCATTAGGTTGGCGAAAAATTGCATGTCCTGGCGCTACTCATGCACCAGATATACCAACTTTCTTCTGGACACTAAGGGCAAACTCTACCGCTGGCGGTCACCCGTCATCATAGAGAAGGGGGGTAAAGTTGATGTTGGGGGTCATGATCGACCTCAAAAGAGTTGTGCTCGATGGTTCCGCGGCCACCCCTGTAACCAAAGTTTCAGCGGAACAATGGGGTCGTCCTTAG
>3621_144_2014.207
ATG---------------TTGGGGAAATGCTTGACCGGGTTATTGCTTGCAATTGCCTTTTTTGTGGTGTATTGTGCCATTCTGTCTTGTTGCGCTCAACGCCAGCAGCAACGGCTCCCATTTACAGTTGATTTATAACCTGACGATATGTGAGCTGAACGGCACAGATTGGCTTAAGTTCGACTGGGCAGTGGAGACCTTCGTCATCTTTCCTGTGTTGACTCACATTGTCTCTTACGGCGCCCTTACCACTAGCCATCTTCTTGACACGGTAGGCCTGGTCGCAGTGTCCACCGCCGGATATTGTCACGGGCGGTATGTATTGAGTAGCATTTACGCTGTCTGTGCCCTGGCTGCGTTCATTTGCTTCGTCATCAGGTCTGCGAAAAATTGCATGTCCTGGCGCTACTCATGTACCAGATATACCAATTTTCTTCTAGATACCAAGGGCAAACTCTACCGCTGGCGGTCATCCGTCATCATAGAGAAGGGGGGTAAAGTTGATGTTGGGGGTCATGATCGACCTCAAGAGAGTCGTGCTCGATGGATCCGCGGCAACCCCTGGCACCCAAAATCCAGCGGAAAAATGGGGTCGTCCTTAG
>3676_184_2014.293
ATG---------------TTGGGGAAATGCTTGACCGGGTTATTGCTCGCAATTGCCTTTTTTGTGGTGTATCGTGCCATTCTGTTTTGCTGCGCTCAACGCCAGCAACAGCAGCTCCCACTTACAATTGATTTATAACCTAACGATATGTGAGCTGAATGGCACAGATTGGCTCCAATTTGACTGGGCAGTGGAGACTTTCGTTATCTTTCCTGTGTTGACTCATATTGTCTCTTATGGCGCCCTCACCACTAGCCATTTTCTTGACACGGTCGGGCTCATTACCGTGTCAGCCGCCGGATATTACCACGGGCGGTATGTGTTGAGCAGCATCTACGCTGTCTGTGCCCTGGCTGCGTTAGTTTGCTTCGCCATTAGGTTGACAAAAAATTGCATGTCCTGGCGCTACTCATGCACCAGATATACCAATTTTCTTCTGGATACTAAGGGCAAACTCTACCGCTGGCGGTCACCCGTCATCATAGAGAAGGGGGGTAAAGTTGATGTTGGGAGTCATAATCGACCTCAAAAGGGTTGTGCTTGATGGTTCCGCGGCGACCCCTGTAACCAAGATTTCTGCGGAACAATGGGGTCGTCCTTAG
>4150_144_2016.62
ATG---------------TTGGGGAAATGCTTGACCGGGTTATTGCTCGCAATTGCTTTTTTTGTGGTGTATCGTGCCATTCTGTCTTGTTGCGCTCAACGCCAGCAACAACAGCTCCCATTTACAGTTGATCTATAACCTGACGATATGTGAGCTGAACGGCACAGACTGGCTCGCTTTTAACTGGGCAGTGGAGACTTTCGTTATCTTTCCTGCGTTGACTCATATTGTCTCTTACGGCGCCCTTACCACTAGCCATTTTCTCGACACGGTCGGCCTGATCACTGTGTCCACCGCTGGATATCATCACAAGCGGTATGTGTTGAGTAGCATTTACGCTGTCTGTGCCCTGGCTGCGTTTATTTGCTTCACCATTAGGTTGGCGAAAAATTGCATGGCCTGGCGCTACTCATGCACCAGATATACCAATTTTCTTCTGGACACTAAGGGCAAACTTTACCGCTGGCGGTCATCCGTCATCATAGAGAAAGGGGGTAAAGTTGATGTTGGGGGTCATGATCGACCTCAAAAGAGTTGTGCTCGATGGTTCCGCGGCAACTCCTGTAACCAAGATTTCTGCGGAACAATGGGGTCGTCCTTAG
>4151_144_2016.63
ATG---------------TTGGGGAAATGCTTGACCGGGTTATTGCTCGCAATTGCTTTTTTTGTGGTGTATCGTGCCATTCTGTCTTGTTGCGCTCAACGCCAGCAACAACAGCTCCCATTTACAGTTGATCTATAACCTGACGATATGTGAGCTGAACGGCACAGACTGGCTCGCTTTTAACTGGGCAGTGGAGACTTTCGTTATCTTTCCTGCGTTGACTCATATTGTCTCTTACGGCGCCCTTACCACTAGCCATTTTCTCGACACGGTCGGCCTGATCACTGTGTCCACCGCTGGATATCATCACAAGCGGTATGTGTTGAGTAGCATTTACGCTGTCTGTGCCCTGGCTGCGTTTATTTGCTTCACCATTAGGTTGGCGAAAAATTGCATGGCCTGGCGCTACTCATGCACCAGATATACCAATTTTCTTCTGGACACTAAGGGCAAACTTTACCGCTGGCGGTCATCCGTCATCATAGAGAAAGGGGGTAAAGTTGATGTTGGGGGTCATGATCGACCTCAAAAGAGTTGTGCTCGATGGTTCCGCGGCAACTCCTGTAACCAAGATTTCTGCGGAACAATGGGGTCGTCCTTAG
>4169_144_2016.81
ATG---------------TTGGGGAAATGCTTGACCGGGTTATTGCTCGCAATTGCTTTTTTTGTGGTGTATCGTGCCATTCTGTCTTGTTGCGCTCAACGCCAGCAACAACAGCTCCCATTTACAGTTGATCTATAACCTGACGATATGTGAGCTGAACGGCACAGACTGGCTCGCTTTTAACTGGGCAGTGGAGACTTTCGTTATCTTTCCTGCGTTGACTCATATTGTCTCTTACGGCGCCCTTACCACTAGCCATTTTCTCGACACGGTCGGCCTGATCACTGTGTCCACCGCTGGATATCATCACAAGCGGTATGTGTTGAGTAGCATTTACGCTGTCTGTGCCCTGGCTGCGTTTATTTGCTTCACCATTAGGTTGGCGAAAAATTGCATGGCCTGGCGCTACTCATGCACCAGATATACCAATTTTCTTCTGGACACTAAGGGCAAACTTTACCGCTGGCGGTCATCCGTCATCATAGAGAAAGGGGGTAAAGTTGATGTTGGGGGTCATGATCGACCTCAAAAGAGTTGTGCTCGATGGTTCCGCGGCAACTCCTGTAACCAAGATTTCTGCGGAACAATGGGGTCGTCCTTAG
>4177_144_2016.89
ATG---------------TTGGGGAAATGCTTGACCGGGTTATTGCTCGCAATTGCTTTTTTTGTGGTGTATCGTGCCATTCTGTCTTGTTGCGCTCAACGCCAGCAACAACAGCTCCCATTTACAGTTGATCTATAACCTGACGATATGTGAGCTGAACGGCACAGACTGGCTCGCTTTTAACTGGGCAGTGGAGACTTTCGTTATCTTTCCTGCGTTGACTCATATTGTCTCTTACGGCGCCCTTACCACTAGCCATTTTCTCGACACGGTCGGCCTGATCACTGTGTCCACCGCTGGATATCATCACAAGCGGTATGTGTTGAGTAGCATTTACGCTGTCTGTGCCCTGGCTGCGTTTATTTGCTTCGCCATTAGGTTGGCGAAAAATTGCATGGCCTGGCGCTACTCATGCACCAGATATACCAATTTTCTTCTGGACACTAAGGGCAAACTTTACCGCTGGCGGTCATCCGTCATCATAGAGAAAGGGGGTAAAGTTGATGTTGGGGGTCATGATCGACCTCAAAAGAGTTGTGCTCGATGGTTCCGCGGCAACTCCTGTAACCAAGATTTCTGCGGAACAATGGGGTCGTCCTTAG
>4091_134_2016.11
ATG---------------TTGGGGAAATGCTTGACCGGGTTATTACTCGCAATTGCCTTTTTTGTGGTGTATCGTGCCATTCTGTCTTGTTGCGCTCAACGCCAACGGCAGCAGCTCTCATTTACAGTTGATTTATAACCTGACGATATGTGAGCTGAACGGCACAGATTGGCTCGATTTCAGCTGGGCAGTGGAGACTTTCGTCATCTTCCCTGCGTTGACCCACATTGTCTCTTATGGCGCCCTCACCACTAGCCATTTTCTTGACACGGTCGGCCTGATCACTGTGTCCACCGCCGGATATTATCACAAGCGGTATGTATTGAGCAGCATTTACGCTGTCTGTGCCCTGGCTGCGTTGGTTTGCTTCGCCATTAGGTTGGCGAAAAATTGCATGTCCTGGCGCTACTCATGTACCAGATATACCAATTTTCTCCTGGACACTAAGGGCAAACTCTACCGCTGGCGGTCACCCGTCATCATAGAGAAGGGGGGTAAAGTTGATGTTGAGGGCCATGATCGACCTCAAAAGAGTTGTGCTTGATGGTTCCGCGGCAACTCCTGTAACCAAAGTTTCAGCGGAACAATGGGGTCGTCCTTAG
>4141_132_2016.54
ATG---------------TTGGGGAAATGCTTGACCGGGTTATTGCTCGCAATTGCCTTTTTTGTGGTGTATCGTGCCATTCTGTCTTGTTGCGCCCAACGCCAACGGCAGCAGCTCTCATTTACAGTCGATTTATAACCTGACGATATGTGAGCTGAACGGCACAGATTGGCTCAATTTCAGCTGGGCAGTGGAGACTTTCGTCATCTTCCCTGCGTTAACCCACATTGTCTCTTATGGCGCCCTTACCACTAGCCATTTTCTTGACACGGTCGGCCTGATCACTGTGTCCACCGCCGGATATTATCACAAGCGGTATGTGTTGAGCAGCATTTACGCTGTCTGTGCCCTGGCTGCGTTGGTTTGCTTCGCCATTAGGTTGGCAAAAAATTGCATGTCCTGGCGCTACTCATGTACCAGATATACCAATTTTCTTTTGGACACTAAGGGCAAACTCTACCGCTGGCGGTCACCCGTCATCATAGAGAAGGGGGGTAAAGTTGATGTTGGGGGCCATGATCGACCTCAAAAGAGTTGTGCTTGATGGTTCTGCGGCAACCCCTGTAACCAAAGTTTCAGCGGAACAATGGGGTCGTCCTTAG
>3810_134_2015.133
ATG---------------TTGGGGAAATGCTTGACCGGGTTATTACTCGCAATTGCCTTTTTTGTGGTGTATCGTGCCATTCTGTCTTGTTGCGCCCAACGCCAACGGCAGCAGCTCTCATTTACAGTTGATTTATAACCTGACGATATGTGAGCTGAACGGCACAGATTGGCTCAATTTCAGCTGGGCAGTGGAGACTTTCGTCATCTTCCCTGCGTTAACCCACATTGTCTCTTATGGCGCCCTTACCACTAGCCATTTTCTTGACACGGTCGGCCTGATCACTGTGTCCACCGCCGGATATTATCACAAGCGGTATGTGTTGAGCAGCATTTACGCTGTCTGTGCCCTGGCTGCGTTGGTTTGCTTCGCCATTAGGTTGGCGAAAAATTGCATGTCCTGGCGCTACTCATGTACCAGATATACCAATTTTCTTTTGGACACTAAGGGCAAACTCTACCGCTGGCGGTCACCCGTCATCATAGAGAAGGGGGGTAAAGTTGATGTTGGGGGCCATGATCGACCTCAAAAGAGTTGTGCTTGATGGTTCCGCGGCAACCCCTGTAACCAAAGTTTCAGCGGAACAATGGGGTCGTCCTTAG
>3833_134_2015.152
ATG---------------TTGGGGAAATGCTTGACCGGGTTATTACTCGCAATTGCCTTTTTTGTGGTGTATCGTGCCATTCTGTCTTGTTGCGCCCAACGCCAACGGCAGCAGCTCTCATTTACAGTTGATTTATAACCTGACGATATGTGAGCTGAACGGCACAGATTGGCTCAATTTCAGCTGGGCAGTGGAGACTTTCGTCATCTTCCCTGCGTTAACCCACATTGTCTCTTATGGCGCCCTTACCACTAGCCATTTTCTTGACACGGTCGGCCTGATCACTGTGTCCACCGCCGGATATTATCACAAGCGGTATGTGTTGAGCAGCATTTACGCTGTCTGTGCCCTGGCTGCGTTGGTTTGCTTCGCCATTAGGTTGGCGAAAAATTGCATGTCCTGGCGCTACTCATGTACCAGATATACCAATTTTCTTTTGGACACTAAGGGCAAACTCTACCGCTGGCGGTCACCCGTCATCATAGAGAAGGGGGGTAAAGTTGATGTTGGGGGCCATGATCGACCTCAAAAGAGTTGTGCTTGATGGTTCCGCGGCAACCCCTGTAACCAAAGTTTCAGCGGAACAATGGGGTCGTCCTTAG
>3851_134_2015.172
ATG---------------TTGGGGAAATGCTTGACCGGGTTATTACTCGCAATTGCCTTTTTTGTGGTGTATCGTGCCATTCTGTCTTGTTGCGCCCAACGCCAACGGCAGCAGCTCTCATTTACAGTTGATTTATAACCTGACGATATGTGAGCTGAACGGCACAGATTGGCTCAATTTCAGCTGGGCAGTGGAGACTTTCGTCATCTTCCCTGCGTTAACCCACATTGTCTCTTATGGCGCCCTTACCACTAGCCATTTTCTTGACACGGTCGGCCTGATCACTGTGTCCACCGCCGGATATTATCACAAGCGGTATGTGTTGAGCAGCATTTACGCTGTCTGTGCCCTGGCTGCGTTGGTTTGCTTCGCCATTAGGTTGGCGAAAAATTGCATGTCCTGGCGCTACTCATGTACCAGATATACCAATTTTCTTTTGGACACTAAGGGCAAACTCTACCGCTGGCGGTCACCCGTCATCATAGAGAAGGGGGGTAAAGTTGATGTTGGGGGCCATGATCGACCTCAAAAGAGTTGTGCTTGATGGTTCCGCGGCAACCCCTGTAACCAAAGTTTCAGCGGAACAATGGGGTCGTCCTTAG
>3865_134_2015.186
ATG---------------TTGGGGAAATGCTTGACCGGGTTATTACTCGCAATTGCCTTTTTTGTGGTGTATCGTGCCATTCTGTCTTGTTGCGCCCAACGCCAACGGCAGCAGCTCTCATTTACAGTTGATTTATAACCTGACGATATGTGAGCTGAACGGCACAGATTGGCTCAATTTCAGCTGGGCAGTGGAGACTTTCGTCATCTTCCCTGCGTTAACCCACATTGTCTCTTATGGCGCCCTTACCACTAGCCATTTTCTTGACACGGTCGGCCTGATCACTGTGTCCACCGCCGGATATTATCACAAGCGGTATGTGTTGAGCAGCATTTACGCTGTCTGTGCCCTGGCTGCGTTGGTTTGCTTCGCCATTAGGTTGGCGAAAAATTGCATGTCCTGGCGCTACTCATGTACCAGATATACCAATTTTCTTTTGGACACTAAGGGCAAACTCTACCGCTGGCGGTCACCCGTCATCATAGAGAAGGGGGGTAAAGTTGATGTTGGGGGCCATGATCGACCTCAAAAGAGTTGTGCTTGATGGTTCCGCGGCAACCCCTGTAACCAAAGTTTCAGCGGAACAATGGGGTCGTCCTTAG
>4031_134_2015.338
ATG---------------TTGGGGAAATGCTTGACCGGGTTATTACTCGCAATTGCCTTTTTTGTGGTGTATCGTGCCATTCTGTCTTGTTGCGCCCAACGCCAACGGCAGCAGCTCTCATTTACAGTTGATTTATAACCTGACGATATGTGAGCTGAACGGCACAGATTGGCTCAATTTCAGCTGGGCAGTGGAGACTTTCGTCATCTTCCCTGCGTTAACCCACATTGTCTCTTATGGCGCCCTTACCACTAGCCATTTTCTTGACACGGTCGGCCTGATCACTGTGTCCACCGCCGGATATTATCACAAGCGGTATGTGTTGAGCAGCATTTACGCTGTCTGTGCCCTGGCTGCGTTGGTTTGCTTCGCCATTAGGTTGGCGAAAAATTGCATGTCCTGGCGCTACTCATGTACCAGATATACCAATTTTCTTTTGGACACTAAGGGCAAACTCTACCGCTGGCGGTCACCCGTCATCATAGAGAAGGGGGGTAAAGTTGATGTTGGGGGCCATGATCGACCTCAAAAGAGTTGTGCTTGATGGTTCCGCGGCAACCCCTGTAACCAAAGTTTCAGCGGAACAATGGGGTCGTCCTTAG
>4098_134_2016.21
ATG---------------TTGGGGAAATGCTTGACCGGGTTATTACTCGCAATTGCTTTTTTTGTGGTGTATCGTGCCATTCTGTCTTGTTGCGCCCAACGCCAACGGCAGCAGCTCTCATTTACAGTTGATTTATAACCTGACGATATGTGAGCTGAACGGCACAGATTGGCTCAATTTCAGCTGGGCAGTGGAGACTTTCGTCATCTTCCCTGCGTTAACCCACATTGTCTCTTATGGCGCCCTTACCACTAGCCATTTTCTTGACACGGTCGGCCTGATCACTGTGTCCACCGCCGGATATTATCACAAGCGGTATGTGTTGAGCAGCATTTACGCTGTCTGTGCCCTGGCTGCGTTGGTTTGCTTCGCCATTAGGTTGGCGAAAAATTGCATGTCCTGGCGCTACTCATGTACCAGATATACCAATTTTCTTTTGGACACTAAGGGCAAACTCTACCGCTGGCGGTCACCCGTCATCATAGAGAGGGGGGGTAAAGTTGATGTTGGGGGCCATGATCGACCTCAAAAGAGTTGTGCTTGATGGTTCCGCGGCAACCCCTGTAACCAAAGTTTCAGCGGAACAATGGGGTCGTCCTTAG
>3709_144_2014.317
ATG---------------TTGGGGAGATGCTTGACTGGGTTACTGCTCGCAATTGCCTTTTTTGTGGTGTATCGTGCCGTTCTGTTTTGCTGCGCTCAACGCCGAAAACAGCAGCTCCCATTTACAGTTGATTTATAACCTGACGATATGTGAGCTGAACGGTACAGATTGGCTCAGTTTTAGCTGGGCAGTGGAGACTTTCGTCATCTTTCCTGCGTTGACTCACATTGTCTCTTACGGCGCTCTCACCACTAGCCATTTTCTTGACACGGTCGGCCTGATCACTGTGTCCACCGCCGGATATTGGCACAAGCGGTATGTATTGAGTAGCATTTACGCTGTCTGTGCCCTGGCTGCGTTTATTTGCTTCGCCATTAGGTTGGCGAAAAATTGCATGTCCTGGCGCTACTCATGCACCAGATATACCAATTTTCTTCTGGATACCAAGGGCAAACTCTACCGCTGGCGGTCACCCGTCATCATAGAGAAAGGGGGTAAAGTTGATGTCGGGGGTCATAATCGACCTCAAAAGAGTTGTGCTTGATGGTTCCGCGGCAACCCCTGTAACCAAAATTTCAGCGGAACAATGGGGTCGTCCATAG
>3623_???_2014.181
ATG---------------TTGGGGAGATGCTTGACCGGGTTATTGCTCGCAATTGCCTTTTTTGTGGTGTATCGTGCCGTTCTGTTTTGCTGCGCTCAACGCCAACAACAGCAGCTCCCATTTACAGTTGATTTATAACCTGACGATATGTGAGCTGAACGGCACAGATTGGCTCGATTTTAGCTGGGCAGTGGAGACTTTCGTCATCTTCCCTGCGTTGACTCACATTGTCTCTTACGGCGCCCTTACCACTAGCCATTTTCTTGACACGGTCGGCCTGATCACTGTATCCACCGCCGGATATTATCACAAGCGGTATGTATTGAGTAGCATTTACGCTGTCTGTGCCCTGGCTGCGCTTATTTGCTTCGCCATTAGGTTGGCGAAAAATTGCATGTCCTGGCGCTACTCATGTACCAGATATACCAATTTTCTTCTGGATACTAAGGGCAAACTCTACCGCTGGCGGTCACCCGTCATCATAGAGAAAGGGGGTAAAGTTGATGTCGGGGGTCATAATCGACCTCAAAAGAGTTGTGCTTGATGGTTCCGCGGCAACCCCTGTAACCAAAATTTCAGCGGAACAATGGGGTCGTCCATAG
>3708_134_2014.348
ATG---------------TTGGGGAAATGCTTGACCGGGCTATTGCTCGCAATTGCCTTTTTTGTGGTGTATCGTGCCATTCTGGTTTGCTGCGCTCAGCGCCAGCACCAGCAGCTCCCACTTACAGTTGATTTATAACCTGACGATATGTGAGCTGAATGGCACAGATTGGTTCAGATTTGACTGGGCAGTGGAAACTTTCGTCATCTTTCCTGTGTTGACTCATATTGTCTCTTACGGCGCCCTCACCACTAGCCATTTTCTTGATACAGTCGGGCTGCTCACTGTGTCCACCGCCGGATATTATCACAAGCGGTATGTATTGAGTAGCATCTACGCTGTCTGTGCCCTGGCTGCGTTGGTTTGTTTCGCCATTAGGTTGGCGAAAAATTGCATGTCCTGGCGCTACTCGTGCACCAGATATACCAATTTTCTTCTGGATACTAAGGGCAAACTCTACCGCTGGCGGTCACCCGTCATCATAGAGAAGGGGGGTAAAGTTGATGTTGGGGGTCATAATCGACCTCAAAAGAGTTGTGCTTGATGGTTCCGCGGCAACCCCTGTAACCAAGATTTCAGCGGAACAATGGTGCCGTCCATAG
>3716_134_2015.7
ATG---------------TTGGGGAAATGCTTGACCGGGCTATTGCTCGCAATTGCCTTTTTTGTGGTGTATCGTGCCATTCTGGTTTGCTGCGCTCAGCGCCAGCACCAGCAGCTCCCACTTACAGTTGATTTATAACCTGACGATATGTGAGCTGAATGGCACAGATTGGTTCAGATTTGACTGGGCAGTGGAAACTTTCGTCATCTTTCCTGTGTTGACTCATATTGTCTCTTACGGCGCCCTCACCACTAGCCATTTTCTTGATACAGTCGGGCTGCTCACTGTGTCCACCGCCGGATATTATCACAAGCGGTATGTATTGAGTAGCATCTACGCTGTCTGTGCCCTGGCTGCGTTGGTTTGTTTCGCCATTAGGTTGGCGAAAAATTGCATGTCCTGGCGCTACTCGTGCACCAGATATACCAATTTTCTTCTGGATACTAAGGGCAAACTCTACCGCTGGCGGTCACCCGTCATCATAGAGAAGGGGGGTAAAGTTGATGTTGGGGGTCATAATCGACCTCAAAAGAGTTGTGCTTGATGGTTCCGCGGCAACCCCTGTAACCAAGATTTCAGCGGAACAATGGTGCCGTCCATAG
>2815_144_2012.330
ATG---------------TTGGGGAAATGCTTGACCGGGCTATTGCTCGCAATTGCCTTTTTTGTGGTGTATCGTGCCATTCTGGTTTGCTGCGCTCAACGCCAGCACCAGCAGCTCCCACTTACAGTTAATTTATAACCTGACGATATGTGAGCTGAATGGCACAGATTGGCTCAATTTTGACTGGGCAGTGGAGACTTTCGTCATCTTTCCTGTGTTGACTCATATTGTCTCTTACGGCGCCCTCACCACTAGCCATTTTCTTGACACGGTCGGGCTGATCACTGTGTCCACCGCCGGATATTATCACGAGCGGTATGTATTGAGTAGCATCTACGCTGTCTGTGCCCTGGCTGCGTTGGTTTGTTTCGCCATTAGGTTGGCAAAAAATTGCATGTCCTGGCGCTACTCATGCACCAGATATACCAATTTTCTTCTGGATACTAAGGGCAAACTCTACCGCTGGCGGTCACCCGTCATCATAGAGAAGGGGGGTAAAGTTGATGTTGGGGGTCATAATAGACCTCAAAAGAGTTGTGCTTGATGGTTCCGCGGCAACCCCTGTAACCAAGATTTCAGCGGAACAATGGTGCCGTCCATAG
>4165_144_2016.77
ATG---------------TTGGGGAAATGCTTGACCGGGTTGTTGCTCGCAATTGCCTTTTTTGTGGTGTATCGTGCCATTCTGTCTTGCTGCGCTCAACGCCAGCAACAGCAGCTCCCATTTACAGTTGATTTATAACCTGACGATATGTGAGCTGAACGGCACCAATTGGCTTGATTTTGACTGGGCAGTGGAAACTTTCGTTATTTTTCCTGCGTTGACTCATATTGTCTCTCACGGCGCCCTTACCACTAGCCATTTTCTTGACACGGTCGGCCTGATCACTGTGTCCACCGCCGGATATTATCACAGGCGGTATGTATTGAGTAGCATTTACGCTGTCTGTGCCCTGGCTGCGTTCATTTGCTTCGCCATTAGGTTGGCGAAAAATTGCATGTCCTGGCGCTACTCATGCACCAGATATACCAATTTTCTTCTGGACACAAAGGGCAAACTTTACCGCTGGCGATCATCCGTCATCATAGAGAAAGGGGGTAAAGTTGATGTTGGAGGTCATGATCGACCTCAAAAGAGTTGTGCTCGATGGTTCCGCGGCCACTCCTGTAACCAGGATTTCAGCGGAACAATGGGGTCGTCCTTAG
>3954_144_2015.291
ATG---------------TTGGGGAAATGCTTGACCGGGTTGTTGCTCGCAATTGCCTTTTTTGTGGTGTATCGTGCCATTCTGTCTTGCTGCGCTCAACGCCAGCAACAGCAGCTCCCATTTACAGTTGATTTATAACCTGACGATATGTGAGCTGAACGGCACTGATTGGCTCAATTTTGACTGGGCAGTGGAAACTTTCGTCATTTTCCCTGCGTTGACTCATATTGTCTCTTACGGCGCCCTTACCACTAGCCATTTTCTTGACACGGTCGGCCTGATCACTGTGTCCACCGCCGGATATTATCACAGGCGGTATGTATTGAGTAGCATTTACGCTGTCTGTGCCCTGGCTGCGTTCATTTGCTTCGCCATTAGGTTGGCGAAAAATTGCATGTCCTGGCGCTACTCATGCACCAGATATACCAATTTTCTTCTGGACACAAAGGGCAAACTTTACCGCTGGCGATCATCCGTCATCATAGAGAAAGGGGGTAAAGTTGATGTTGGAGGTCATGATCGACCTCAAAAGAGTTGTGCTCGATGGTTCCGCGGCAACTCCTGTAACCAGGATTTCAGCGGAACAATGGGGTCGTCCATAG
>3771_144_2015.89
ATG---------------TTGGGGAAATGCTTGACCGGGTTGTTGCTCGCAATTGCCTTTTTTGTGGTGTATCGTGCCATTCTGTCTTGCTGCGCTCAACGCCAGCAACAGCAGCTCCCATTTACAGTTGATTTATAACCTGACGATATGTGAGCTGAACGGCACCGATTGGCTCGATTTTGACTGGGCAGTGGAAACTTTCGTCATTTTTCCTGCGTTGACTCATATTGTCTCTTACGGCGCCCTTACCACTAGCCATTTTCTTGACACGGTCGGCCTGATCACTGTGTCCACCGCCGGATATTATCACAGGCGGTATGTATTGAGTAGCATTTACGCTGTCTGTGCCCTGGCTGCGTTCATTTGCTTCGCCATTAGGTTGGCGAAAAATTGCATGTCCTGGCGCTACTCATGCACCAGATATACCAATTTTCTTCTGGACACAAAGGGCAAACTTTACCGCTGGCGATCATCCGTCATCATAGAGAAAGGGGGTAAAGTTGATGTTGGAGGTCATGATCGACCTCAAAAGAGTTGTGCTCGATGGTTCCGCGGCAACTCCTGTAACCAGGATTTCAGCGGAACAATGGGGTCGTCCTTAG
>3755_144_2015.48
ATG---------------TTGGGGAAATGCTTGACCGGGTTGTTGCTCGCAATTGCCTTTTTTGTGGTGTATCGTGCCATTCTGTCTTGCTGCGCTCAACGCCATCAACAGCAGCTCCCATTTACAGTTGATTTATAACCTGACGATATGTGAGCTGAACGGCACCGATTGGCTCAATTTTGACTGGGCAGTGGAAACTTTCGTTATTTTTCCTGCGTTGACTCATATTGTCTCTTACGGCGCCCTTACCACTAGCCATTTTCTTGACACGGTCGGCCTGATCACTGTGTCCACCGCCGGATATTATCACAGGCGGTATGTATTGAGTAGCATTTACGCTGTCTGTGCCCTGGCTGCGTTCATTTGCTTCGCCATTAGGTTGGCGAAAAATTGCATGTCCTGGCGCTACTCATGCACCAGATATACCAATTTTCTTCTGGACACAAAGGGCAAACTTTACCGCTGGCGATCATCCGTCATCATAGAGAAAGGGGGTAAAGTTGATGTTGGAGGTCATGATCGACCTCAAAAGAGTTGTGCTCGATGGTTCCGCGGCAACTCCTGTAACCAGAATTTCAGCGGAACAATGGGGTCGTCCTTAG
>4070_???_2016.3
ATG---------------TTGGGGAAATGCTTGACCGGGTTGTTGCTCGCAATTGCCTTTTTTGTGGTGTATCGTGCCATTCTGTCTTGCTGCGCTCAACGCCAGCAACAGCAGCTCCCATTTACAGTTGATTTATAACCTGACGATATGTGAGCTGAACGGCACCGATTGGCTCAATTTTGACTGGGCAGTGGAAACTTTCGTTATTTTTCCTGCGTTGACTCATATTGTCTCTTACGGCGCCCTTACCACTAGCCATTTTCTTGACACGGTCGGCCTGATCACTGTGTCCACCGCCGGATATTATCACAGGCGGTATGTATTGAGTAGCATTTACGCTGTCTGTGCCCTGGCTGCGTTCATTTGCTTCGCCATTAGGTTGGCGAAAAATTGCATGTCCTGGCGCTACTCATGCACCAGATATACCAATTTTCTTCTGGACACAAAGGGCAAACTTTACCGCTGGCGATCATCCGTCATCATAGAGAAAGGGGGTAAAGTTGATGTTGGAGGTCATGATCGACCTCAAAAGAGTTGTGCTCGATGGTTCCGCGGCAACTCCTGTAACCAGGATTTCAGCGGAACAATGGGGTCGTCCTTAG
>3705_144_2014.352
ATG---------------TTGGGGAAATGCTTGACCGGGTTGTTGCTCGCAATTGCCTTTTTTGTGGTGTATCGTGCCATTCTGTCTTGCTGCGCTCAACGCCAGCAACAGCAGCTCCCATTTACAGTTGATTTATAACCTGACGATATGTGAGCTGAACGGCACCGATTGGCTCAATTTTGACTGGGCAGTGGAAACTTTCGTTATTTTTCCTGCGTTGACTCATATTGTCTCTTACGGCGCCCTTACCACTAGCCATTTTCTTGACACGGTCGGCCTGATCACTGTGTCCACCGCCGGATATTATCACAGGCGGTATGTATTGAGTAGCATTTACGCTGTCTGTGCCCTGGCTGCGTTCATTTGCTTCGCCATTAGGTTGGCGAAAAATTGCATGTCCTGGCGCTACTCATGCACCAGATATACCAATTTTCTTCTGGACACAAAGGGCAAACTTTACCGCTGGCGATCATCCGTCATCATAGAGAAAGGGGGTAAAGTTGATGTTGGAGGTCATGATCGACCTCAAAAGAGTTGTGCTCGATGGTTCCGCGGCAACTCCTGTAACCAGGATTTCAGCGGAACAATGGGGTCGTCCTTAG
>3703_144_2014.345
ATG---------------TTGGGGAAATGCTTGACCGGGTTGTTGCTCGCAATTGCCTTTTTTGTGGTGTATCGTGCCATTCTGTCTTGCTGCGCTCAACGCCAGCAACAGCAGCTCCCATTTACAGTTGATTTATAACCTGACGATATGTGAGCTGAACGGCACCGATTGGCTCAATTTTGACTGGGCAGTGGAAACTTTCGTTATTTTTCCTGCGTTGACTCATATTGTCTCTTACGGCGCCCTTACCACTAGCCATTTTCTTGACACGGTCGGCCTGATCACTGTGTCCACCGCCGGATATTATCACAGGCGGTATGTATTGAGTAGCATTTACGCTGTCTGTGCCCTGGCTGCGTTCATTTGCTTCGCCATTAGGTTGGCGAAAAATTGCATGTCCTGGCGCTACTCATGCACCAGATATACCAATTTTCTTCTGGACACAAAGGGCAAACTTTACCGCTGGCGATCATCCGTCATCATAGAGAAAGGGGGTAAAGTTGATGTTGGAGGTCATGATCGACCTCAAAAGAGTTGTGCTCGATGGTTCCGCGGCAACTCCTGTAACCAGAATTTCAGCGGAACAATGGGGTCGTCCTTAG
>3068_144_2013.92
ATG---------------TTGGGGAAATGCTTGACCGGGCTGCTGCTCGCAATTGCCTTTTTTGTGGTGTATCGTGCCGTTCTGTTTTGTTGCGCTCAACGCCAACAGCAACAGCTCCCATTTACAGTTGATTTATAACCTGACGATATGTGAGCTGAATGGCACAGATTGGCTCAGATTTGACTGGGCAGTGGAGACTTTCGTTATCTTTCCTGTGTTGACTCACATTGTCTCTTACGGCGCCCTCACCACTAGCCATTTTCTTGACACGGTCGGCCTGATTACTGTGTCCGCCGCCGGATATTATCACGAGCGGTATGTATTGAGTAGCATTTATGCTGTCTGTGCCCTGGCTGCGTTGATTTGCTTCGTCATTAGGTTGGCGAAAAATTGCATGTCCTGGCGCTACTCATGCACTAGACACACCAACTTTCTTCTGGATACTAAGGGCAAACTCTACCGCTGGCGGTCATCCGTCATCATAGAGAAGGGGGGTAAAGTTGATGTTGGGGGTCATAATCGACCTCAAAAGAGTTGTGCTTGATGGTTCCGCGGCAACCCCTGTAACCAAGATTTCAGCGGAACAATGGGGTCGTCCTTAG
>3097_144_2013.134
ATG---------------TTGGGGAAATGCTTGACCGGGCTGCTGCTCGCAATTGCCTTTTTTGTGGTGTATCGTGCCGTTCTGTTTTGTTGCGCTCAACGCCAACAGCAGCAGCTCCCATTTACAGTTGATTTATAACCTGACGATATGTGAGCTGAATGGCACAGATTGGCTAAAATTTGACTGGGCAGTGGAGACTTTCGTTATTTTTCCTGTGTTGACTCACATTGTCTCTTACGGCGCCCTCACCACTAGCCATTTTCTTGACACGGTCGGCCTGATTACTGTGTCCGCCGCCGGATATTATCACGGGCGGTATGTATTGAGTAGCATTTATGCTGTCTGTGCCCTGGCTGCGTTGATTTGCTTCGTCATTAGGTTGGCGAAAAATTGCATGTCCTGGCGCTACTCATGCACTAGATACACCAACTTTCTTCTGGATACTAAGGGCAAACTCTACCGCTGGCGGTCATCCGTCATCATAGAGAAGGGGGGTAAAGTTGATGTTGGGGGTCATAATCGACCTCAAAAGAGTTGTGCTTGATGGTTCCGCGGCAACCCCTGTAACCAAGATTTCAGCGGAACAATGGGGTCGTCCTTAG
>2678_144_2012.291
ATG---------------TTGGGGAAATGCTTGACCGGGCTGCTGCTCGCAATTGCCTTTTTTGTGGTGTATCGTGCCGTTCTGTTTTGTTGCGCTCAACGCCAACAGCAGCAGCTCCCATTTACAGTTGATTTATAACCTGACGATATGTGAGCTGAATGGCACAGATTGGCTCAAATTTGACTGGGCAGTGGAGACTTTCGTTATCTTTCCTGTGTTGACTCACATTGTCTCTTACGGCGCCCTCACCACTAGCCATTTTCTTGACACGGTCGGCCTGATTACTGTGTCCGCCGCCGGATATTATCACGGGCGGTATGTATTGAGTAGCATTTATGCTGTCTGTGCCCTGGCTGCGTTGATTTGCTTCGTCATTAGGTTGGCGAAAAATTGCATGTCCTGGCGCTACTCATGCACTAGATACACCAACTTTCTTCTGGATACTAAGGGCAAACTCTACCGCTGGCGGTCATCCGTCATCATAGAGAAGGGGGGTAAAGTTGATGTTGGGGGTCATAATCGACCTCAAAAGAGTTGTGCTTGATGGTTCCGCGGCAACCCCTGTAACCAAGATTTCAGCGGAACAATGGGGTCGTCCTTAG
>3043_144_2013.66
ATG---------------TTGGGGAAATGCTTGACCGGGCTGCTGCTCGCAATTGCCTTTTTTGTGGTGTATCGTGCCGTTCTGTTTTGTTGCGCTCAACGCCAACAGCAGCAGCTCCCATTTACAGTTGATTTATAACCTGACGATATGTGAGCTGAATGGCACAGATTGGCTAAAATTTGACTGGGCAGTGGAGACTTTCGTTATCTTTCCTGTGTTGACTCACATTGTCTCTTACGGCGCCCTCACCACTAGCCATTTTCTTGACACGGTCGGCCTGATTACTGTGTCCGCCGCCGGATATTATCACGGGCGGTATGTATTGAGTAGCATTTATGCTGTCTGTGCCCTGGCTGCGTTGATTTGCTTCGTCATTAGGTTGGCGAAAAATTGCATGTCCTGGCGCTACTCATGCACTAGATACACCAACTTTCTTCTGGATACTAAGGGCAAACTCTACCGCTGGCGGTCATCCGTCATCATAGAGAGGGGGGGTAAAGTTGATGTTGGGGGTCATAATCGACCTCAAAAGAGTTGTGCTTGATGGTTCCGCGGCAACCCCTGTAACCAAGATTTCAGCGGAACAATGGGGTCGTCCTTAG
>3044_144_2013.67
ATG---------------TTGGGGAAATGCTTGACCGGGTTATTGCTCGCGATTGCCTTTTTTGTGGTGTATCGTGCCATTCTGTTTTGCTGCGCTCAACGCCAGCAACAGCAGCTCCTACTTACAGTCGATTTATAACCTGACGATATGTGAGCTGAATGGCACAGATTGGCTCAAATTTGACTGGGCGGTGGAGATTTTCGTCATCTTTCCTGCGTTGACTCATATTGTCTCTTACGGCGCCCTCACCACTAGCCATTTTCTTGACACGGTCGGCCTGGTCGCCGTGTCCACCGCCGGATATTATCACAGGCGGTATGTATTGAGTAGCATTTACGCTGTCTGTGCCCTGGCTGCGTTGATTTGCTTCGCCATTAGGTTGGCGAAAAATTGCATGTCCTGGCGCTACTCATGCACCAGATATACCAATTTCCTTCTGGATACTAAGGGCAAACTCTACCGCTGGCGGTCACCCGTCATTATAGAGAAGGGGGGTAAAGTTGATGTTGGGGGTCATGATCGACCTCAAAAGAGTTGTGCTTGATGGTTCCGCGGCGACCCCTGTAACCAAGATTTTAGCGGAACAATGGGGTCGTCCATAG
>3052_144_2013.77
ATG---------------TTGGGGAAATGCTTGACCGGGTTATTGCTCGCGATTGCCTTTTTTGTGGTGTATCGTGCCATTCTGTTTTGCTGCGCTCAACGCCAGCAACAGCAGCTCCTACTTACAGTCGATTTATAACCTGACGATATGTGAGCTGAATGGCACAGATTGGCTCAAATTTGACTGGGCGGTGGAGATTTTCGTCATCTTTCCTGCGTTGACTCATATTGTCTCTTACGGCGCCCTCACCACTAGCCATTTTCTTGACACGGTCGGCCTGGTCGCCGTGTCCACCGCCGGATATTATCACAGGCGGTATGTATTGAGTAGCATTTACGCTGTCTGTGCCCTGGCTGCGTTGATTTGCTTCGCCATTAGGTTGGCGAAAAATTGCATGTCCTGGCGCTACTCATGCACCAGATATACCAATTTCCTTCTGGATACTAAGGGCAAACTCTACCGCTGGCGGTCACCCGTCATTATAGAGAAGGGGGGTAAAGTTGATGTTGGGGGTCATGATCGACCTCAAAAGAGTTGTGCTTGATGGTTCCGCGGCGACCCCTGTAACCAAGATTTTAGCGGAACAATGGGGTCGTCCATAG
>3360_134_2013.345
ATG---------------TTGGGGAAATGCTTGACCGGGTTATTGCTCGCGATTGCCTTTTTTGTGGTGTATCGTGCCATTTTGTTTTGCTGCGCTCAGCGCCAGCAACAACAGCTCCTACTTACAGTCGATTTATAACCTGACGATATGTGAGCTGAATGGCACAGATTGGCTCGAATTTGACTGGGCGGTGGAGACTTTCGTCATCTTTCCTGCGTTGACTCATATTGTCTCTTACGGCGCCCTCACCACTAGCCATTTTCTTGACACGGTCGGCCTGGTCGCCGTGTCCACCGCCGGATATTATCACGGGCGGTATGTATTGAGTAGCATTTACGCTGTCTGTGCCCTGGCTGCGTTGATTTGCTTCGCCATTAGGTTGGCGAAAAATTGCATGTCCTGGCGCTACTCATGCACCAGATATACCAATTTCCTTCTGGATACTAAGGGCAAACTCTACCGCTGGCGGTCACCCGTCATTATAGAGAAGGGGGGTAAAGTTGATGTTGGGGGTCATGATCGACCTCAAAAGAGTTGTGCTTGATGGTTCCGCGGCGACCCCTGTAACCAAAATTTCAGCGGAACAATGGGGTCGTCCTTAG
>3469_134_2014.66
ATG---------------TTGGGGAAATGCTTGACCGGGTTATTGCTCGCGATTGCCTTTTTTGTGGTGTATCGTGCCATTCTGTTTTGCTGCGCTCAGCGCCAGAAACAACAGCTCCTACTTACAGTCGATTTATAACCTGACGATATGTGAGCTGAATGGCACAGATTGGCTCGAATTTGACTGGGCGGTGGAGACTTTCGTCATCTTTCCTGCGTTGACTCATATTGTCTCTTACGGCGCCCTCACCACTAGCCATTTTCTTGACACGGTCGGCCTGGTCGCCGTGTCCACCGCCGGATATTATCACGGGCGGTATGTATTGAGTAGCATTTACGCTGTCTGTGCCCTGGCTGCGTTGATTTGCTTCGCCATTAGGTTGGCGAAAAATTGCATGTCCTGGCGCTACTCATGCACCAGATATACCAATTTCCTTCTGGATACTAAGGGCAAACTCTACCGCTGGCGGTCACCCGTCATTATAGAGAAGGGGGGTAAAGTTGATGTTGGGGGTCATGATCGACCTCAAAAGAGTTGTGCTTGATGGTTCCGCGGCGACCCCTGTAACCAAAATTTCAGCGGAACAATGGGGTCGTCCTTAG
>3527_11044_2014.118
ATG---------------TTGGGGAAATGCTTGACCGGGTTATTGCTCGCGATTGCCTTTTTTGTGGTGTATCGTGCCATTCTGTTTTGCTGCGCTCAGCGCCAGCAACAACAGCTCCTACTTACAGTCGATTTATAAGTTGACGATATGTGAGCTGAATGGCACAGATTGGCTCGAATTTGACTGGGCGGTGGAGACTTTCGTCATCTTTCCTGCGTTGACTCATATTGTCTCTTACGGCGCCCTCACCACTAGCCATTTTCTTGACACGGTCGGCCTGGTCGCCGTGTCCACCGCCGGATATTATCACGGGCGGTATGTATTGAGTAGCATTTACGCTGTCTGTGCCCTGGCTGCGTTGATTTGCTTCGCCATTAGGTTGGCGAAAAATTGCATGTCCTGGCGCTACTCATGCACCAGATATACCAATTTCCTTCTGGATACTAAGGGCAAACTCTACCGCTGGCGGTCACCCGTCATCATAGAGAAGGGGGGTAAAGTTGATGTTGGGGGTCATGATCGACCTCAAAAGAGTTGTGCTTGATGGTTCCGCGGCGACCCCTGTAACCAAGATTTCAGCGGAACAATGGGGTCGTCCTTAG
>3973_143_2015.288
ATG---------------TTGGGGAAATGCTTGATCGGGTTATTACTCGCAATCGCCTTTTTTGTGGTGTATCGTGCCATTCTGTCTTGCTGCGCTCAACGCCAACGGCAGCAGCTCCCATTTACAGTTGATTTATAATCTGACGATATGCGAGCTGAACGGCACAGATTGGCTCGGTTTCAGCTGGGCAGTGGAGACCTTCGTCATCTTCCCAGCGTTGACCCACATTGTCTCTTACGGCGCCCTTACCACTAGCCATTTTCTTGACACGGCCGGCCTGATCACTGTGTCCACCGCCGGATATTATCACAAGCGGTATGTGCTGAGTAGCATTTACGCTGTCTGTGCCCTGGCTGCGTTTATCTGCTTCGCCGTTAGGCTGGCGAAAAATTGCATGTCCTGGCGCTACTCATGCACCAGATATACCAATTTTCTTCTGGATACCAAGGGCAAACTTTACCGCTGGCGGTCATCCGTCATCATAGAGAAAGGGGGTAAAGTTGATGTTGGGGGTCATAATCGACCTCAAGAGAGTTGTGCTCGATGGTTCCGCGGCAACCCCTGTAACCAAGATTTCAGCGGAACAATGGGGTCGTCCATAG
>4181_144_2016.100
ATG---------------TTGGGGAAATGCTTGACCGGGTTATTACTCGCAATCGCCTTTTTTGTGGTGTATCGTGCCATTCTGTCTTGCTGCGCTCAACGCCAACGGCAGCAGCTCCCATTTACAGTTGATTTATAACCTGACGATATGCGAGCTGAACGGCACAGATTGGCTCGATTTCAGCTGGGCAGTGGAGACCTTCGTCATCTTCCCAGCGTTGACCCACATTGTCTCTTACGGCGCCCTCACCACTAGCCATTTTCTTGACACGGTCGGCCTTATCACTGTGTCCACCGCCGGATACTGTCACAAGCGGTATGTACTGAGTAGCATTTACGCTGTCTGTGCCCTGGCTGCGTTTACCTGCTTCGCCGTTAGGTTAGCGAAAAATTGCATGGCCTGGCGCTACTCATGCACCAGATATACCAATTTTCTTCTGGATACCAAGGGCAAACTCTACCGCTGGCGGTCATCCGTCATCATAGAGAAAGGGGGTAAAGTTGATGTTGGGGGTCATAATCGACCTCAAGAGAGTTGTGCTTGATGGTTCCGCGGCAACCCCTGTAACCAAAATCTCTGCGGAACAATGGGGTCGTCCATAG
>3993_144_2015.319
ATG---------------TTGGGGAAATGCTTGACCGGGTTATTACTCGCAATCGCCTTTTTTGTGGTGTATCGTGCCATTCTGTCTTGCTGCGCTCAACGTCAACGGCAGCAGCTCCCATTTACAGTTGATTTATAACCTGACGATATGTGAGCTGAACGGCACAGATTGGCTCGGTTTCAGCTGGGCAGTGGAGACCTTCGTCATCTTCCCAGCGTTGACCCACATTGTCTCTTACGGCGCCCTCACCACTAGCCATTTTCTTGACACGGTCGGCCTTATCACTGTGTCCACCGCCGGATATTATCACAAGCGGTATGTACTGAGTAGCATTTACGCTGTCTGTGCCCTGGCTGCGTTTACCTGCTTCGCCGTCAGGTTAGCGAAAAATTGCATGTCCTGGCGCTACTCATGCACCAGATATACCAATTTTCTTCTGGATACCAAGGGCAGACTCTACCGCTGGCGGTCATCCGTCATCATAGAGAAAGGGGGTAAAGTTGATGTTGGGGGTCATAATCGACCTCAAGAGAGTTGTGCTCGATGGTTCCGCGGCAACCCCTGTAACCAAAATCTCTGCGGAACAATGGGGTCGTCCTTAG
>4086_144_2016.12
ATG---------------TTGGGGAAATGCTTGACCGGGTTATTACTCGCAATCGCCTTTTTTGTGGTGTATCGTGCCATTCTGTCTTGCTGCGCTCAACGCCAACGGCAGCAGCTCCCATTTACAGTTGATTTATAACCTGACGATATGCGAGCTGAACGGCACAGATTGGCTCGGTTTCAGCTGGGCAGTGGAGACCTTCGTCATCTTCCCAGCGTTGACCCACATTGTCTCTTACGGCGCCCTTACCACTAGCCATTTTCTTGACACGGTCGGCCTTATCACTGTGTCCACCGCCGGATATTATCACGGTCGGTATGTACTGAGTAGCATTTACGCTGTCTGTGCCCTGGCTGCGTTTACCTGCTTCGCCGTCAGGTTAGCGAAAAATTGCATGTCCTGGCGCTACTCATGCACCAGATATACCAATTTTCTTCTGGATACCAAGGGCAAACTCTACCGCTGGCGGTCATCCGTCATCATAGAGAAAGGGGGTAAAGTTGATGTTGGGGGTCATAATCGACCTCAAGAGAGTTGTGCTCGATGGTTCCGCGGCAACCCCTGTAACCAAAATCTCTGCGGAACAATGGGGTCGTCCTTAG
>3863_144_2015.186
ATG---------------TTGGGGAAATGCTTGACCGGGTTATTACTCGCAATCGCCTTTTTTGTGGTGTATCGTGCCATTCTGTCTTGCTGCGCTCAACGCCAACGGCAGCAGCTCCCATTTACAGTTGATTTATAACCTGACGATATGCGAGCTGAACGGCACAGATTGGCTCGGTTTCAGCTGGGCAGTGGAGACCTTCGTCATCTTCCCAGCGTTGACCCACATTGTCTCTTACGGCGCCCTCACCACTAGCCATTTTCTTGACACGGTCGGCCTTATCACTGTGTCCACCGCCGGATATTATCACAAGCGGTATGTACTGAGTAGCATTTACGCTGTCTGTGCCCTGGCTGCGTTTACCTGCTTCGCCGTTAGGTTAGCGAAAAATTGCATGTCCTGGCGCTACTCATGCACCAGATATACCAATTTTCTTCTGGATACCAAGGGCAAACTCTACCGCTGGCGGTCATCCGTCATCATAGAGAAAGGGGGTAAAGTTGATGTTGGGGGTCATAATCGACCTCAAGAGAGTTGTGCTTGATGGTTCCGCGGCAACCCCTGTAACCAAAATCTCTGCGGAACAATGGGGTCGTCCTTAG
>3880_144_2015.212
ATG---------------TTGGGGAAATGCTTGACCGGGTTATTACTCGCAATCGCCTTTTTTGTGGTGTATCGTGCCATTCTGTCTTGCTGCGCTCAACGCCAACGGCAGCAGCTCCCATTTACAGTTGATTTATAACCTGACGATATGCGAGCTGAACGGCACAGATTGGCTCGGTTTCAGCTGGGCAGTGGAGACCTTCGTCATCTTCCCAGCGTTGACCCACATTGTCTCTTACGGCGCCCTCACCACTAGCCATTTTCTTGACACGGTCGGCCTTATCACTGTGTCCACCGCCGGATATTATCACAAGCGGTATGTACTGAGTAGCATTTACGCTGTCTGTGCCCTGGCTGCGTTTACCTGCTTCGCCGTTAGGTTAGCGAAAAATTGCATGTCCTGGCGCTACTCATGCACCAGATATACCAATTTTCTTCTGGATACCAAGGGCAAACTCTACCGCTGGCGGTCATCCGTCATCATAGAGAAAGGGGGTAAAGTTGATGTTGGGGGTCATAATCGACCTCAAGAGAGTTGTGCTTGATGGTTCCGCGGCAACCCCTGTAACCAAAATCTCTGCGGAACAATGGGGTCGTCCTTAG
>3975_144_2015.308
ATG---------------TTGGGGAAATGCTTGACCGGGTTATTACTCGCAATCGCCTTTTTTGTGGTGTATCGTGCCATTCTGTCTTGCTGCGCTCAACGCCAACGGCAGCAGCTCCCATTTACAGTTGATTTATAACCTGACGATATGCGAGCTGAACGGCACAGATTGGCTCGGTTTCAGCTGGGCGGTGGAGACCTTCGTCATCTTCCCAGCGTTGACCCACATTGTCTCTTACGGCGCCCTTACCACTAGCCATTTTCTTGACACGGTCGGCCTTATCACTGTGTCCACCGCCGGATATTATCACAAGCGGTATGTACTGAGTAGCATTTACGCTGTCTGTGCCCTGGCTGCGTTTACCTGCTTCGCCGTCAGGTTAGCGAAAAATTGCATGTCCTGGCGCTACTCATGCACCAGATATACCAATTTTCTTCTGGATACCAAGGGCAAACTCTACCGCTGGCGGTCATCCGTCATCATAGAGAAAGGGGGTAAAGTTGATGTTGGGGGTCATAATCGACCTCAAGAGAGTTGTGCTCGATGGTTCCGCGGCAACCCCTGTAACCAAAATCTCTGCGGAACAATGGGGTCGTCCTTAG
>3781_144_2015.99
ATG---------------TTGGGGAAATGCTTGACCGGGTTATTACTCGCAATCGCCTTTTTTGTGGTGTATCGTGCCATTCTGTCTTGCTGCGCTCAACGCCAACGGCAGCAGCTCCCATTTACAGTTGATTTATAACCTGACGATATGCGAGCTGAACGGCACAGATTGGCTCGGTTTCAGCTGGGCAGTGGAGACCTTCGTCATCTTCCCAGCGTTGACCCACATTGTCTCTTACGGCGCCCTTACCACTAGCCATTTTCTTGACACGGTCGGCCTTATCACTGTGTCCACCGCCGGATATTATCACAAGCGGTATGTACTGAGTAGCATTTACGCTGTCTGTGCCCTGGCTGCGTTTACCTGCTTCGCCGTTAGGTTAGCGAAAAATTGCATGTCCTGGCGCTACTCATGCACCAGATATACCAATTTTCTTCTGGATACCAAGGGCAAACTCTACCGCTGGCGGTCATCCGTCATCATAGAGAAAGGGGGTAAAGTTGATGTTGGGGGTCATAATCGACCTCAAGAGAGTTGTGCTCGATGGTTCCGCGGCAACCCCTGTAACCAAAATCTCTGCGGAACAATGGGGTCGTCCATAG
>3977_134_2015.310
ATG---------------TTGGGGAAATGCTTGACCGGGTTATTACTCGCAATTGCCTTTTTTGTGGTGTATCGTGCCATTCTGTCTTGCTGCGCTCAACGCCAACGGCAGCAGCTCCCATTTGCAGTTGATTTATAACCTGACGATATGCGAGCTGAACGGCACAGATTGGCTCGATTTCAGCTGGGCAGTGGAGACCTTCGTCATCTTCCCAGCGTTGACCCACATTGTCTCTTACGGCGCCCTCACCACTAGCCATTTTCTTGACACGGTCGGCCTGATCACTGTGTCCACCGCCGGATATTATCACAAGCGGTATGTACTGAGTAGCATTTACGCTGTCTGTGCCCTGGCTGCGTTTATCTGCTTCGCCGTTAGGTTGGCGAAAAATTGCATGTCCTGGCGCTACTCATGCACTAGATATACCAATTTTCTTCTGGACACCAAGGGCAAACTCTACCGCTGGCGGTCATCCGTCATCATAGAGAAAGGGGGTAAAGTTGATGTTGGGGGTCATAATCGACCTCAAGAGAGTTGTGCTCGATGGTTCCGCGGCAACCCCTGTAACCAAGATTTCTGCGGAACAATGGGGTCGTCCTTAG
>4012_134_2015.332
ATG---------------TTGGGGAAATGCTTGACCGGGTTATTACTCGCAATTGCCTTTTTTGTGGTGTATCGTGCCATTCTGTCTTGCTGCGCTCAACGCCAACGGCAGCAGCTCCCATTTGCAGTTGATTTATAACCTGACGATATGCGAGCTGAACGGCACAGATTGGCTCGATTTCAGCTGGGCAGTGGAGACCTTCGTCATCTTCCCAGCGTTGACCCACATTGTCTCTTACGGCGCCCTCACCACTAGCCATTTTCTTGACACGGTCGGCCTGATCACTGTGTCCACCGCCGGATATTATCACAAGCGGTATGTACTGAGTAGCATTTACGCTGTCTGTGCCCTGGCTGCGTTTATCTGCTTCGCCGTTAGGTTGGCGAAAAATTGCATGTCCTGGCGCTACTCATGCACTAGATATACCAATTTTCTTCTGGACACCAAGGGCAAACTCTACCGCTGGCGGTCATCCGTCATCATAGAGAAAGGGGGTAAAGTTGATGTTGGGGGTCATAATCGACCTCAAGAGAGTTGTGCTCGATGGTTCCGCGGCAACCCCTGTAACCAAGATTTCTGCGGAACAATGGGGTCGTCCTTAG
>3116_144_2013.149
ATG---------------TTGGGGAAATGCTTGACCGGGTTGTTACTCGCAATTGCCTTTTTTGTGGTGTATCGTGCCATTCTGTCTTGCTGCGCTCAACGCCAACGACAGCAGCTCCCATTTACAGTTGATTTATAACCTGACGATATGTGAGCTGAACGGCACAGATTGGCTCGGTTTCAGCTGGGCAGTGGAGACTTTCGTCATCTTCCCTGCGTTGACCCACATTGTCTCTTACGGCGCCCTTACCACTAGCCATTTTCTTGACACGGTCGGCCTGATCACTGTGTCCACCGCCGGATATTATCACGAGCGGTATGTATTGAGTAGCATTTACGCTGTCTGTGCCCTGGCTGCGTTTATCTGCTTCGCCGTTAGGTTGGCGAAAAATTGCATGTCCTGGCGCTACTCATGCACCAGATATACCAATTTTCTTCTGGATACCAAGGGCAAACTCTACCGCTGGCGGTCATCCGTCATCATAGAGAAAGGGGGTAAAGTTGATGTTGGGGGTCATGATCGACCTCAAGAGAGTTGTGCTCGATGGTTCCGCGGCCACTCCTGTAACCAAGATTTCAGCGGAACAATGGGGTCGTCCTTAG
>3840_144_2015.148
ATG---------------TTGGGGAAATGCTTGACCGGGTTATTACTCGCAATTGCCTTTTTTGTGGTGTATCGTGCCATTCTGTCTTGCTGCGCTCAACGCCAACGGCAACAGCTCTCATTTACAGTTGATTTATAATCTGACGATATGTGAGCTGAACGGCACAGATTGGCTCAATTTCAGCTGGGCAGTGGAGACTTTCGTCATCTTCCCTGCGTTGACCCACATTGTCTCTTACGGCGCCCTCACCACTAGCCATTTTCTTGACACGGTCGGCCTGATCACTGTGTCCACCGCCGGATATTATCACAAGCGGTATGTATTGAGTAGCATTTACGCTGTCTGTGCCCTGGCTGCGTTTATTTGCTTCGCCGTTAGGTTGGCGAAAAATTGCATGTCCTGGCGCTACTCATGCACCAGATATACTAATTTTCTTCTGGATACCAAGGGCAAACTCTACCGCTGGCGGTCATCCGTCATCATAGAGAAAGGGGGTAAAGTAGATGTTGGGGGTCATAATCGACCTCAAGAGAGTTGTGCTCGATGGTTCCGCGGCAACCCCTATAACCAAGATTTCAGCGGAACAATGGGGTCGTCCATAG
>3370_144_2013.341
ATG---------------TTGGGGAAATGCTTGACCGGGTTATTACTCGCAATTGCCTTTTTTGTGGTGTATCGTGCCATTCTGTCTTGCTGCGCTCAACGCCAACGGCAGCAGCTCCCATTTACAGTTGATTTATAATCTGACGATATGTGAGCTGAACGGCACAGATTGGCTCGATTTCAGCTGGGCAGTGGAGACTTTCGTCATCTTCCCTGCGTTGACCCACATTGTCTCTTACGGCGCCCTTACCACTAGCCATTTTCTTGACACGGTCGGCCTGATCACTGTGTCCACCGCCGGATATTATCACAAGCGGTATGTATTGAGTAGCATTTACGCTGTCTGTGCCCTGGCTGCGTTTATCTGCTTCGCCGTTAGGTTGGCGAAAAATTGCATGTCCTGGCGCTACTCATGCACCAGATATACCAATTTTCTTCTGGATACCAAGGGCAAACTCTACCGCTGGCGGTCATCCGTCATCATAGAGAAAGGGGGTAAAGTAGATGTTGGGGGTCATAATCGACCTCAAGAGAGTTGTGCTCGATGGTTCCGCGGCAACCCCTATAACCAAGATTTCAGCGGAACAATGGGGTCGTCCTTAG
>3693_144_2014.320
ATG---------------TTGGGGAAATGCTTGACCGGGTTATTACTCGCAATTGCCTTTTTTGTGGTGTATCGTGCCATTCTGTCTTGCTGCGCTCAACGCCAACGGCAGCAGCTCCCATTTACAGTTGATTTATAATCTGACGATATGTGAGCTGAACGGCACAGATTGGCTCGATTTCAGCTGGGCAGTGGAGACTTTCGTCATCTTCCCTGCGTTGACCCACATTGTCTCTTACGGCGCCCTTACCACTAGCCATTTTCTTGACACGGTCGGCCTGATCACTGTGTCCACCGCCGGATATTATCACAAGCGGTATGTATTGAGTAGCATTTACGCTGTCTGTGCCCTGGCTGCGTTTATCTGCTTCGCCGTTAGGTTGGCGAAAAATTGCATGTCCTGGCGCTACTCATGCACCAGATATACCAATTTTCTTCTGGATACCAAGGGCAAACTCTACCGCTGGCGGTCATCCGTCATCATAGAGAAAGGGGGTAAAGTAGATGTTGGGGGTCATAATCGACCTCAAGAGAGTTGTGCTCGATGGTTCCGCGGCAACCCCTATAACCAAGATTTCAGCGGAACAATGGGGTCGTCCTTAG
>2782_144_2012.312
ATG---------------TTGGGGAAATGCTTGACCGGGTTATTACTCGCAATTGCCTTTTTTGTGGTGTATCGTGCCATTCTGTCTTGCTGCGCTCAACGCCAGCGGCAGCAGCTCCCATTTACAGTTGATTTATAACCTGACGATATGTGAGCTGAACGGCACAGATTGGCTCGATTTCAGCTGGGCAGTGGAGACTTTCGTCATCTTCCCCGCGTTGACCCACATTGTCTCTTACGGCGCCCTTACCACTAGCCATTTTCTTGACACGGTCGGCCTGATCACTGTGTCCACCGCCGGATATTATCACAAGCGGTATGTATTGAGTAGCATTTACGCTGTCTGTGCCCTGGCTGCGTTTATCTGCTTCGCCGTTAGGTTGGCGAAAAATTGCATGTCCTGGCGCTACTCATGCACCAGATATACCAATTTTCTTCTGGATACCAAGGGCAAACTCTACCGCTGGCGGTCATCCGTCATCATAGAGAAAGGGGGTAAAGTTGATGTTGGGGGTCATAATCGACCTCAAGAGAGTTGTGCTCGATGGTTCCGCGGCAACCCCTGTAACCAAGATTTCAGCGGAACAATGGGGTCGTCCATAG
>2818_144_2012.330
ATG---------------TTGGGGAAATGCTTGACCGGGTTATTACTCGCAATTGCTTTTTTTGTGGTGTATCGTGCCATTCTGTCTTGCTGCGCTCAACGCCAACGGCAGCAGCTCCCATTTACAGTTGATTTATAACCTGACGATATGTGAGCTGAACGGCACAGATTGGCTCGATTTCAGCTGGGCAGTGGAGACTTTCGTCATCTTCCCTGCGTTGACCCACATTGTCTCTTACGGCGCCCTTACCACTAGCCATTTTCTTGACACGGTCGGCCTGATCACTGTGTCCACCGCCGGATATTATCACAAGCGGTATGTATTGAGTAGCATTTACGCTGTCTGTGCCCTGGCTGCGTTTATCTGCTTCGCCGTTAGGTTGGCGAAAAATTGCATGTCCTGGCGCTACTCATGCACCAGATATACCAATTTTCTTCTGGATACCAAGGGCAAACTCTACCGCTGGCGGTCATCCGTCATCATAGAGAAAGGGGGTAAAGTTGATGTTGGGGGTCATAATCGACCTCAAGAGAGTTGTGCTCGATGGTTCCGCGGCAACCCCTGTAACCAAGATTTCAGCGGAACAATGGGGTCGTCCTTAG
>2938_144_2012.311
ATG---------------TTGGGGAAATGCTTGACCGGGTTATTACTCGCAATTGCCTTTTTTGTGGTGTATCGTGCCATTCTGTCTTGCTGCGCTCAACGCCAACGGCAGCAGCTCCCATTTACAGTTGATTTATAACCTGACGATATGTGAGCTGAACGGCACAGATTGGCTCGATTTCAGCTGGGCAGTGGAGACTTTCGTCATCTTCCCTGCGTTGACCCACATTGTCTCTTACGGCGCCCTTACCACTAGCCATTTTCTTGACACGGTCGGCCTGATCACTGTGTCCACCGCCGGATATTATCACAAGCGGTATGTATTGAGTAGCATTTACGCTGTCTGTGCCCTGGCTGCGTTTATCTGCTTCGCCGTTAGGTTGGCGAAAAATTGCATGTCCTGGCGCTACTCATGCACCAGATATACCAATTTTCTTCTGGATACCAAGGGCAAACTCTACCGCTGGCGGTCATCCGTCATCATAGAGAAAGGGGGTAAAGTTGATGTTGGGGGTCATAATCGACCTCAAGAGAGTTGTGCTCGATGGTTCCGCGGCAACCCCTGTAACCAAGATTTCAGCGGAACAATGGGGTCGTCCATAG
>2844_144_2012.319
ATG---------------TTGGGGAAATGCTTGACCGGGTTATTACTCGCAATTGCCTTTTTTGTGGTGTATCGTGCCATTCTGTCTTGCTGCGCTCAACGCCAACGGCAGCAGCTCCCATTTACAGTTGATTTATAACCTGACGATATGTGAGCTGAACGGCACAGATTGGCTCGATTTCAGCTGGGCAGTGGAGACTTTCGTCATCTTCCCTGCGTTGACCCACATTGTCTCTTACGGCGCCCTTACCACTAGCCATTTTCTTGACACGGTCGGCCTGATCACTGTGTCCACCGCCGGATATTATCACAAGCGGTATGTATTGAGTAGCATTTACGCTGTCTGTGCCCTGGCTGCGTTTATCTGCTTCGCCGTTAGGTTGGCGAAAAATTGCATGTCCTGGCGCTACTCATGCACCAGATATACCAATTTTCTTCTGGATACCAAGGGCAAACTCTACCGCTGGCGGTCATCCGTCATCATAGAGAAAGGGGGTAAAGTTGATGTTGGGGGTCATAATCGACCTCAAGAGAGTTGTGCTCGATGGTTCCGCGGCAACCCCTGTAACCAAGATTTCAGCGGAACAATGGGGTCGTCCATAG
>2845_144_2012.329
ATG---------------TTGGGGAAATGCTTGACCGGGTTATTACTCGCAATTGCCTTTTTTGTGGTGTATCGTGCCATTCTGTCTTGCTGCGCTCAACGCCAACGGCAGCAGCTCCCATTTACAGTTGATTTATAACCTGACGATATGTGAGCTGAACGGCACAGATTGGCTCGATTTCAGCTGGGCAGTGGAGACTTTCGTCATCTTCCCTGCGTTGACCCACATTGTCTCTTACGGCGCCCTTACCACTAGCCATTTTCTTGACACGGTCGGCCTGATCACTGTGTCCACCGCCGGATATTATCACAAGCGGTATGTATTGAGTAGCATTTACGCTGTCTGTGCCCTGGCTGCGTTTATCTGCTTCGCCGTTAGGTTGGCGAAAAATTGCATGTCCTGGCGCTACTCATGCACCAGATATACCAATTTTCTTCTGGATACCAAGGGCAAACTCTACCGCTGGCGGTCATCCGTCATCATAGAGAAAGGGGGTAAAGTTGATGTTGGGGGTCATAATCGACCTCAAGAGAGTTGTGCTCGATGGTTCCGCGGCAACCCCTGTAACCAAGATTTCAGCGGAACAATGGGGTCGTCCATAG
>2846_144_2012.335
ATG---------------TTGGGGAAATGCTTGACCGGGTTATTACTCGCAATTGCCTTTTTTGTGGTGTATCGTGCCATTCTGTCTTGCTGCGCTCAACGCCAACGGCAGCAGCTCCCATTTACAGTTGATTTATAACCTGACGATATGTGAGCTGAACGGCACAGATTGGCTCGATTTCAGCTGGGCAGTGGAGACTTTCGTCATCTTCCCTGCGTTGACCCACATTGTCTCTTACGGCGCCCTTACCACTAGCCATTTTCTTGACACGGTCGGCCTGATCACTGTGTCCACCGCCGGATATTATCACAAGCGGTATGTATTGAGTAGCATTTACGCTGTCTGTGCCCTGGCTGCGTTTATCTGCTTCGCCGTTAGGTTGGCGAAAAATTGCATGTCCTGGCGCTACTCATGCACCAGATATACCAATTTTCTTCTGGATACCAAGGGCAAACTCTACCGCTGGCGGTCATCCGTCATCATAGAGAAAGGGGGTAAAGTTGATGTTGGGGGTCATAATCGACCTCAAGAGAGTTGTGCTCGATGGTTCCGCGGCAACCCCTGTAACCAAGATTTCAGCGGAACAATGGGGTCGTCCATAG
>2781_144_2012.317
ATG---------------TTGGGGAAATGCTTGACCGGGTTATTACTCGCAATTGCCTTTTTTGTGGTGTATCGTGCCATTCTGTCTTGCTGCGCTCAACGCCAACGGCAGCAGCTCCCATTTACAGTTGATTTATAACCTGACGATATGTGAGCTGAACGGCACAGATTGGCTCGATTTCAGCTGGGCAGTGGAGACTTTCGTCATCTTCCCTGCGTTGACCCACATTGTCTCTTACGGCGCCCTTACCACTAGCCATTTTCTTGACACGGTCGGCCTGATCACTGTGTCCACCGCCGGATATTATCACAAGCGGTATGTATTGAGTAGCATTTACGCTGTCTGTGCCCTGGCTGCGTTTATCTGCTTCGCCGTTAGGTTGGCGAAAAATTGCATGTCCTGGCGCTACTCATGCACCAGATATACCAATTTTCTTCTGGATACCAAGGGCAAACTCTACCGCTGGCGGTCATCCGTCATCATAGAGAAAGGGGGTAAAGTTGATGTTGGGGGTCATAATCGACCTCAAGAGAGTTGTGCTCGATGGTTCCGCGGCAACCCCTGTAACCAAGATTTCAGCGGAACAATGGGGTCGTCCTTAG
>2816_144_2012.330
ATG---------------TTGGGGAAATGCTTGACCGGGTTATTACTCGCAATTGCCTTTTTTGTGGTGTATCGTGCCATTCTGTCTTGCTGCGCTCAACGCCAACGGCAGCAGCTCCCATTTACAGTTGATTTATAACCTGACGATATGTGAGCTGAACGGCACAGATTGGCTCGATTTCAGCTGGGCAGTGGAGACTTTCGTCATCTTCCCTGCGTTGACCCACATTGTCTCTTACGGCGCCCTTACCACTAGCCATTTTCTTGACACGGTCGGCCTGATCACTGTGTCCACCGCCGGATATTATCACAAGCGGTATGTATTGAGTAGCATTTACGCTGTCTGTGCCCTGGCTGCGTTTATCTGCTTCGCCGTTAGGTTGGCGAAAAATTGCATGTCCTGGCGCTACTCATGCACCAGATATACCAATTTTCTTCTGGATACCAAGGGCAAACTCTACCGCTGGCGGTCATCCGTCATCATAGAGAAAGGGGGTAAAGTTGATGTTGGGGGTCATAATCGACCTCAAGAGAGTTGTGCTCGATGGTTCCGCGGCAACCCCTGTAACCAAGATTTCAGCGGAACAATGGGGTCGTCCTTAG
>2817_144_2012.330
ATG---------------TTGGGGAAATGCTTGACCGGGTTATTACTCGCAATTGCCTTTTTTGTGGTGTATCGTGCCATTCTGTCTTGCTGCGCTCAACGCCAACGGCAGCAGCTCCCATTTACAGTTGATTTATAACCTGACGATATGTGAGCTGAACGGCACAGATTGGCTCGATTTCAGCTGGGCAGTGGAGACTTTCGTCATCTTCCCTGCGTTGACCCACATTGTCTCTTACGGCGCCCTTACCACTAGCCATTTTCTTGACACGGTCGGCCTGATCACTGTGTCCACCGCCGGATATTATCACAAGCGGTATGTATTGAGTAGCATTTACGCTGTCTGTGCCCTGGCTGCGTTTATCTGCTTCGCCGTTAGGTTGGCGAAAAATTGCATGTCCTGGCGCTACTCATGCACCAGATATACCAATTTTCTTCTGGATACCAAGGGCAAACTCTACCGCTGGCGGTCATCCGTCATCATAGAGAAAGGGGGTAAAGTTGATGTTGGGGGTCATAATCGACCTCAAGAGAGTTGTGCTCGATGGTTCCGCGGCAACCCCTGTAACCAAGATTTCAGCGGAACAATGGGGTCGTCCTTAG
>2813_144_2012.334
ATG---------------TTGGGGAAATGCTTGACCGGGTTATTACTCGCAATTGCCTTTTTTGTGGTGTATCGTGCCATTCTGTCTTGCTGCGCTCAACGCCAACGGCAGCAGCTCCCATTTACAGTTGATTTATAACCTGACGATATGTGAGCTGAACGGCACAGATTGGCTCGATTTCAGCTGGGCAGTGGAGACTTTCGTCATCTTCCCTGCGTTGACCCACATTGTCTCTTACGGCGCCCTTACCACTAGCCATTTTCTTGACACGGTCGGCCTGATCACTGTGTCCACCGCCGGATATTATCACAAGCGGTATGTATTGAGTAGCATTTACGCTGTCTGTGCCCTGGCTGCGTTTATCTGCTTCGCCGTTAGGTTGGCGAAAAATTGCATGTCCTGGCGCTACTCATGCACCAGATATACCAATTTTCTTCTGGATACCAAGGGCAAACTCTACCGCTGGCGGTCATCCGTCATCATAGAGAAAGGGGGTAAAGTTGATGTTGGGGGTCATAATCGACCTCAAGAGAGTTGTGCTCGATGGTTCCGCGGCAACCCCTGTAACCAAGATTTCAGCGGAACAATGGGGTCGTCCTTAG
>2814_144_2012.334
ATG---------------TTGGGGAAATGCTTGACCGGGTTATTACTCGCAATTGCCTTTTTTGTGGTGTATCGTGCCATTCTGTCTTGCTGCGCTCAACGCCAACGGCAGCAGCTCCCATTTACAGTTGATTTATAACCTGACGATATGTGAGCTGAACGGCACAGATTGGCTCGATTTCAGCTGGGCAGTGGAGACTTTCGTCATCTTCCCTGCGTTGACCCACATTGTCTCTTACGGCGCCCTTACCACTAGCCATTTTCTTGACACGGTCGGCCTGATCACTGTGTCCACCGCCGGATATTATCACAAGCGGTATGTATTGAGTAGCATTTACGCTGTCTGTGCCCTGGCTGCGTTTATCTGCTTCGCCGTTAGGTTGGCGAAAAATTGCATGTCCTGGCGCTACTCATGCACCAGATATACCAATTTTCTTCTGGATACCAAGGGCAAACTCTACCGCTGGCGGTCATCCGTCATCATAGAGAAAGGGGGTAAAGTTGATGTTGGGGGTCATAATCGACCTCAAGAGAGTTGTGCTCGATGGTTCCGCGGCAACCCCTGTAACCAAGATTTCAGCGGAACAATGGGGTCGTCCTTAG
>2819_144_2012.346
ATG---------------TTGGGGAAATGCTTGACCGGGTTATTACTCGCAATTGCCTTTTTTGTGGTGTATCGTGCCATTCTGTCTTGCTGCGCTCAACGCCAACGGCAGCAGCTCCCATTTACAGTTGATTTATAACCTGACGATATGTGAGCTGAACGGCACAGATTGGCTCGATTTCAGCTGGGCAGTGGAGACTTTCGTCATCTTCCCTGCGTTGACCCACATTGTCTCTTACGGCGCCCTTACCACTAGCCATTTTCTTGACACGGTCGGCCTGATCACTGTGTCCACCGCCGGATATTATCACAAGCGGTATGTATTGAGTAGCATTTACGCTGTCTGTGCCCTGGCTGCGTTTATCTGCTTCGCCGTTAGGTTGGCGAAAAATTGCATGTCCTGGCGCTACTCATGCACCAGATATACCAATTTTCTTCTGGATACCAAGGGCAAACTCTACCGCTGGCGGTCATCCGTCATCATAGAGAAAGGGGGTAAAGTTGATGTTGGGGGTCATAATCGACCTCAAGAGAGTTGTGCTCGATGGTTCCGCGGCAACCCCTGTAACCAAGATTTCAGCGGAACAATGGGGTCGTCCTTAG
>2886_144_2013.3
ATG---------------TTGGGGAAATGCTTGACCGGGTTATTACTCGCAATTGCCTTTTTTGTGGTGTATCGTGCCATTCTGTCTTGCTGCGCTCAACGCCAACGGCAGCAGCTCCCATTTACAGTTGATTTATAACCTGACGATATGTGAGCTGAACGGCACAGATTGGCTCGATTTCAGCTGGGCAGTGGAGACTTTCGTCATCTTCCCTGCGTTGACCCACATTGTCTCTTACGGCGCCCTTACCACTAGCCATTTTCTTGACACGGTCGGCCTGATCACTGTGTCCACCGCCGGATATTATCACAAGCGGTATGTATTGAGTAGCATTTACGCTGTCTGTGCCCTGGCTGCGTTTATCTGCTTCGCCGTTAGGTTGGCGAAAAATTGCATGTCCTGGCGCTACTCATGCACCAGATATACCAATTTTCTTCTGGATACCAAGGGCAAACTCTACCGCTGGCGGTCATCCGTCATCATAGAGAAAGGGGGTAAAGTTGATGTTGGGGGTCATAATCGACCTCAAGAGAGTTGTGCTCGATGGTTCCGCGGCAACCCCTGTAACCAAGATTTCAGCGGAACAATGGGGTCGTCCTTAG
>2828_144_2012.334
ATG---------------TTGGGGAAATGCTTGACCGGGTTATTACTCGCAATTGCCTTTTTTGTGGTGTATCGTGCCATTCTGTCTTGCTGCGCTCAACGCCAACGGCAGCAGCTCCCATTTACAGTTGATTTATAACCTGACGATATGTGAGCTGAACGGCACAGATTGGCTCGATTTCAGCTGGGCAGTGGAGATTTTCGTCATCTTCCCTGCGTTGACCCACATTGTCTCTTACGGCGCCCTTACCACTAGCCATTTTCTTGACACGGTCGGCCTGATCACTGTGTCCACCGCCGGATATTATCACAAGCGGTATGTATTGAGTAGCATTTACGCTGTCTGTGCCCTGGCTGCGTTTATCTGCTTCGCCGTTAGGTTGGCGAAAAATTGCATGTCCTGGCGCTACTCATGCACCAGATATACCAATTTTCTTCTGGATACCAAGGGCAAACTCTACCGCTGGCGGTCATCCGTCATCATAGAGAAAGGGGGTAAAGTTGATGTTGGGGGTCATAATCGACCTCAAGAGAGTTGTGCTCGATGGTTCCGCGGCAACCCCTGTAACCAAGATTTCAGCGGAACAATGGGGTCGTCCTTAG
>3317_142_2013.318
ATG---------------TTGGGGAAATGCTTGACCGGGCTGCTGCTCGCAATTGCCTTTTTTGTGGTGTATCGTGCCGTTCTGTTTTGTTGCGCTCAACGCCAACAGCAGCAGCTCCCATTTACAGTTGATTTATAACCTGACGATATGTGAGCTGAACGGCACAGATTGGCTCAATTTTTCCTGGGCAGTGGAGACTTTCGTCATCTTTCCCGTGTTGACTCATATTGTCTCTTACGGTGCCCTTACCACTAGCCATTTTCTTGACACGGTCGGCCTGATCACTGTGTCCACCGCCGGATATTATCACAGGCGGTATGTGTTGAGTAGCATTTACGCTGTCTGTGCCCTGGCTGCGTTTATCTGCTTCGCCATTAGGTTGGCGAAAAATTGCATGTCCTGGCGCTACTCATGCACCAGATATACCAATTTTCTTCTGGACACCAAGGGCAAACTCTACCGCTGGCGGTCATCCGTCATTATAGAGAAGGGGGGTAAAGTTGATGTCGGGGGTCATAATCGACCTCAAGAGAGTTGTGCTCGATGGTTCCGCGCCAACCCCTGTAACCAAGATTTCAGCGCACCAATGGGGTCGTCCTTAG
>3375_144_2013.352
ATG---------------TTGGGGAAATGCTTGACCGGGCTGCTGCTCGCAATTGCCTTTTTTGTGGTGTATCGTGCCGTTCTGTTTTGTTGCGCTCAACGCCAACAGCAGCAGCTCCCATTTACAGTTGATTTATAACCTGACGATATGTGAGCTGAACGGCACAGATTGGCTCAATTTTTCCTGGGCAGTGGAGACTTTCGTCATCTTTCCCGTGTTGACTCATATTGTCTCTTGCGGTGCCCTTACCACTAGCCATTTTCTTGACACGGTCGGCCTGATCACTGTGTCCACCGCCGGATATTATCACAGGCGGTATGTGTTGAGTAGCATTTACGCTGTCTGTGCCCTGGCTGCGTTTATCTGCTTCGCCATTAGGTTGGCGAAAAATTGCATGTCCTGGCGCTACTCATGCACCAGATATACCAATTTTCTTCTGGACACCAAGGGCAAACTCTACCGCTGGCGGTCATCCGTCATTATAGAGAAGGGGGGTAAAGTTGATGTCGGGGGTCATAATCGACCTCAAGAGAGTTGTGCTCGATGGTTCCGCGGCAACCCCTGTAACCAAGATTTCAGCGGAACAATGGGGTCGTCCTTAG
>3704_144_2014.347
ATG---------------TTGGGGAAATGCTTGACCGGGTTATTGCTTGCAATTGCCTTTTTTGTGGTGTATCGTGCCATTCTGTCTTGCTGTGCTCAACGCCAACAGCAGCAGCTCCCATTTACAGTTGATTTATAACTTGACGATATGTGAGCTGAACGGCACAGATTGGCTAAAATTCGACTGGGCTGTGGAGACCTTCGTCATCTTTCCTGTGTTGACTCATATTGTCTCTTACGGCGCCCTTACCACTAGCCATCTTCTTGACACGGTCGGCCTGGTCGCTGTGTCCACCGCCGGATACTATCACGGGCGGTATGTATTGAGTAGCATTTACGCTGTCTGTGCCCTGGCTGCGTTCATTTGCTTCGCCATTAGGCTTGCGAAAAATTGCATGTCCTGGCGCTACTCATGTACCAGATACACCAATTTTCTTCTAGATACCAAGGGCAAACTCTACCGCTGGCGGTCATCCGTCATCATAGAGAAGGGGGGTAAAGTTGATGTTGGGGGTCATAATCGACCTCAAGAGAGTCGTGCTCGATGGTTCCGCGGCAACCCCTGTAACCAAGATTTCAGCGGAACAATGGGGTCGTCCTTAG
>3788_144_2015.79
ATG---------------TTGGGGAAATGCTTGACCGGGTTATTGCTTGCCATTGCCTTTTTTGTGGTGTATCGTGCCATTCTGTCTTGTTGCGCTCAACGCCAACAGCAGCAGCTCCCATTTACAGTTGATTTATAACCTGACGATATGTGAGCTGAACGGCACAGATTGGCTAAAATTCGACTGGGCAGTGGAGACCTTCGTCATTTTTCCTGTGTTGACTCATATTGTCTCTTACGGCGCCCTTACCACTAGCCATCTTCTTGACACGGTCGGCCTGGTCGCTGTGTCCACCGCCGGATATTGTCACGGGCGGTATGTATTGAGTAGCATTTACGCTGTCTGTGCCCTGGCTGCGTTCATTTGCTTCGCCATTAGGCTTGCGAAAAATTGCATGTCCTGGCGCTACTCATGTACCAGATACACCAATTTTCTTCTAGATACCAAGGGCAAACTCTACCGCTGGCGGTCATCCGTCATCATAGAGAAGGGGGGTAAAGTTGATGTTGGGGGTCATAATCGACCTCAAGAGAGTCGTGCTCGATGGTTCCGCGGCAACCCCTGTAACCAAGATTTCGGCGGAACAATGGGGTCGTCCTTAG
>3891_144_2015.216
ATG---------------TTGGGGAAATGCTTGACCGGGTTATTGCTTGCAATTGCCTTTTTTGTGGTGTATCGTGCCATTCTGTCTTGCTGCGCTCAACGCCAACAGCAGCAGCTCCCATTTACAGTTGATTTATAACCTGACGATATGTGAGCTGAACGGCACAGATTGGCTAAGATTCGACTGGGCAGTGGAGACCTTCGTCATCTTTCCTGTGTTGACTCATATTGTCTCTTACGGCGCCCTTACCACTAGCCATCTTCTTGACACGGTCGGCCTGGTCGCTGTGTCCACCGCCGGATATTGTCACAGGCGGTATGTATTGAGTAGCATTTACGCTGTCTGTGCCCTGGCTGCGTTCATTTGCTTCGCCATTAGGTTTGCGAAAAATTGCATGTCCTGGCGTTACTCATGTACCAGATACACCAATTTTCTTCTAGATACCAAGGGCAAACTCTACCGCTGGCGGTCATCCGTCATCATAGAGAAGGGGGGTAAAGTTGATGTTGGGGGTCATAATCGACCTCAAGAGAGTCGTGCTCGATGGTTCCGCGGCAACCCCTGTAACCAAGATTTCAGCGGAACAATGGGGTCGTCCTTAG
>3561_144_2014.155
ATG---------------TTGGGGAAATGCTTGACCGGGTTATTGCTTGCAATTGCCTTTTTTGTGGTGTATCGTGCCATTCTGTCTTGCTGCGCTCAACGCCAACAGCAGCAGCTCCCATTTACAGTTGATTTATAACCTGACGATATGTGAGCTGAACGGCACAGATTGGCTAAAATTCGACTGGGCAGTGGAGACCTTCGTCATCTTTCCTGTGTTGACTCATATTGTCTCTTACGGCGCCCTTACCACTAGCCATCTTCTTGACACGGTCGGCCTGGTCGCTGTGTCCACCGCCGGATATTGTCACGGGCGGTATGTATTGAGTAGCATTTACGCTGTCTGTGCCCTGGCTGCGTTCATTTGCTTCGCCATTAGGCTTGCGAAAAATTGCATGTCCTGGCGCTACTCATGTACCAGATACACCAATTTTCTTCTAGATACCAAGGGCAAACTCTACCGCTGGCGGTCATCCGTCATTATAGAGAAGGGGGGTAAAGTTGATGTTGGGGGTCATAATCGACCTCAAGAGAGTCGTGCTCGATGGTTCCGCGGCAACCCCTGTAACCAAGATTTCAGCGGAACAATGGGGTCGTCCTTAG
>3187_144_2013.205
ATG---------------TTGGGGAAATGCTTGACCGGGTTATTGCTTGCAATTGCCTTTTTTGTGGTGTATCGTGCCATTCTGTCTTGCTGCGCTCAACGCCAACAGCAGCAGCTCCCATTTACAGTTGATTTATAACCTGACGATATGTGAGCTGAACGGCACAGATTGGCTAAAATTCGACTGGGCAGTGGAGACCTTCGTCATCTTTCCTGTGTTGACTCATATTGTCTCTTACGGCGCCCTTACCACTAGCCATCTTCTTGACACGGTCGGCCTGGTCGCTGTGTCCACCGCCGGATATTGTCACGGGCGGTATGTATTGAGTAGCATTTACGCTGTCTGTGCCCTGGCTGCGTTCATTTGCTTCGCCATTAGGCTTGCGAAAAATTGCATGTCCTGGCGCTACTCATGTACCAGATACACCAATTTTCTTCTAGATACCAAGGGCAAACTCTACCGCTGGCGGTCATCCGTCATCATAGAGAAGGGGGGTAAAGTTGATGTTGGGGGTCATAATCGACCTCAAGAGAGTCGTGCTCGATGGTTCCGCGGCAACCCCTGTAACCAAGATTTCAGCGGAACAATGGGGTCGTCCATAG
>3547_144_2014.142
ATG---------------TTGGGGAAATGCTTGACCGGGTTATTGCTTGCAATTGCCTTTTTTGTGGTGTATCGTGCCATTCTGTCTTGCTGCGCTCAACGCCAACAGCAGCAGCTCCCATTTACAGTTGATTTATAACCTGACGATATGTGAGCTGAACGGCACAGATTGGCTAAAATTCGACTGGGCAGTGGAGACCTTCGTCATCTTTCCTGTGTTGACTCATATTGTCTCTTACGGCGCCCTTACCACTAGCCATCTTTTTGACACGGTCGGCCTGGTCGCTGTGTCCACCGCCGGATATTGTCACGGGCGGTATGTATTGAGTAGCATTTACGCTGTCTGTGCCCTGGCTGCGTTCATTTGCTTCGCCATTAGGCTTGCGAAAAATTGCATGTCCTGGCGCTACTCATGTACCAGATACACCAATTTTCTTCTAGATACCAAGGGCAAACTCTACCGCTGGCGGTCATCCGTCATCATAGAGAAGGGGGGTAAAGTTGATGTTGGGGGTCATAATCGACCTCAAGAGAGTCGTGCTCGATGGTTCCGCGGCAACCCCTGTAACCAAGATTTCAGCGGAACAATGGGGTCGTCCTTAG
>2549_144_2012.156
ATG---------------TTGGGGAAATGCTTGACCGGGTTATTGCTCGCAATTGCCTTTTTTGTGGTGTATCGTGCCATTCTGTCTTGCTGCGCTCAACGCCAACAGCAGCGGCTCCCATTTACAGTTGATTTATAACCTGACGATATGTGAGCTGAACGGCACAGATTGGCTCAGTTTCGACTGGGCAGTGGAGACTTTCGTCATCTTTCCTGTGTTGACTCATATTGTCTCTTACGGCGCCCTTACCACTAGCCACCTTCTTGACACGGTCGGCCTGGTCGCCGTGTCTACCGCCGGATATTATCACAGGCGGTATGTATTGAGTAGCATTTACGCTGTCTGTGCCCTGGCTGCGTTTATTTGCTTCGCCATTAGGTTTGCGAAAAATTGCATGTCCTGGCGCTACTCATGTACCAGATATACCAATTTTCTTCTAGATACCAAGGGCAAACTCTACCGTTGGCGGTCATCCGTCATTATAGAGAAGGGGGGTAAAGTTGATGTTGGGGGTCATAATCGACCTCAAGAGAGTCGTGCTCGATGGTTCCGCGGCAACCCCTGTAACCAAGATTTCAGCGGAACAATGGGGTCGTCCATAG
>3381_143_2014.2
ATG---------------TTGGGGAAATGCTTGACAGGGTTATTGCTCGCAATTGCCTTTTTTGTGGTGTATCGTGCCATTCTGTCTTGCTGCGCTCAACGCCAACAGCAGCGGCTCCCATTTACAGTTGATTTATAACCTGACGATATGTGAGCTGAACGGCACAGATTGGCTCAGATTCGACTGGGCAGTGGAGACCTTCGTCATCTTTCCTGTGTTGACTCATATTGTCTCTTACGGCGCCCTTACCACTAGCCATCTTCTTGACACGGTCGGCCTGGTCGCTGTGTCTACCGCCGGATATTATCACGGGCGGTGTGTATTGAGTAGCATTTACGCTGTCTGTGCCCTGGCTGCGTTCATTTGCTTCGCCATTAGGTTTGCGAAAAATTGCATGTCCTGGCGCTACTCATGTACCAGATATACCAATTTTCTTCTAGATACCAAGGGTAAACTCTACCGCTGGCGGTCATCCGTCATCATAGAGAAAGGGGGTAAAGTTGATGTTGGGGGTCATAATCGACCTCAAGAGAGTTGTGCTCGATGGTTCCGCGGCAACCCCTGTAACCAAGATTTCAGCGGAACAATGGGGTCGTCCATAG
>3712_144_2014.358
ATG---------------TTGGGGAAATGCTTGACCGGGTTACTGCTCGCAATTGCATTTTTTGTGGTGTATCGTGCCGTTCTGTTTTGCTGCGCTCAACGCCAGCAACAGCAGCTCCCATTTACAGTTGATTTATAACCTGACGATATGTGAGCTGAATGGCACAGATTGGCTCAAATTTGACTGGGCTGTGGAGACTTTCGTTATCTTTCCTGTGTTGACTCATATTGTCTCTTACGGCGCCCTCACCACTAGCCATTTTCTCGACACGGTCGGCCTGATCACTGTGTCCACCGCCGGATACCATCATGGGCGGTATGTATTGAGTAGCATTTACGCTGTCTGTGCCCTGGCAGCGTTGATTTGCTTCGCCATTAGGTTGGCGAAAAATTGCATGTCCTGGCGCTACTCATGCACCAGATATACCAATTTCCTCCTGGACACTAAGGGCAAACTCTACCGCTGGCGGTCACCAGTCATCATAGAGAAGGGGGGTAAAGTTGATGTTGGTGGTCATGATTGACCTCAAAAGAGTTGTGCTTGATGGTTCCGCGGCAACCCCTGTAACCAAAATTTCTGCGGAACAATGGGGTCGTCCTTAG
>3651_144_2014.255
ATG---------------TTGGGGAAATGCTTGACCGGGTTACTGCTCGCAATTGCATTTTTTGTGGTGTATCGTGCCGTTCTGTTTTGCTGCGCTCAACGCCAGCAACAGCAGCTCCCATTTACAGTTGATTTATAACCTGACGATATGTGAGCTGAATGGCACAGATTGGCTCAAATTTGACTGGGCTGTGGAGACTTTCGTTATCTTTCCTGTGTTGACTCATATTGTCTCTTACGGCGCCCTTACCACTAGCCATTTTCTCGACACGGTCGGCCTGATCACTGTGTCCACCGCCGGATACTATCATGGGCGGTATGTATTGAGTAGCATTTACGCTGTCTGTGCCCTGGCAGCGTTGATTTGCTTCGCCATTAGGTTGGCGAAAAATTGCATGTCCTGGCGCTACTCATGCACCAGATATACCAATTTTCTCCTGGACACTAAGGGCAAACTCTACCGCTGGCGGTCACCAGTCATCATAGAGAAGGGGGGTAAAGTTGATGTTGGTGGTCATAATTGACCTCAAAAGAGTTGTGCTTGATGGTTCCGCGGCAACCCCTGTAACCAAAATTTCAGCGGAACAATGGGGTCGTCCTTAG
>3542_143_2014.121
ATG---------------TTGGGGAAATGCTTGACAGGGTTACTGCTCGCAATTGCATTTTTTGTGGTGTATCGTGCCGTTCTGTTTTGCTGCGCTCAACGCCAGCAACAGCAGCTCCCATTTACAGTTGATTTATAACCTGACGATATGTGAGCTGAATGGCACAGATTGGCTCAAATTTGACTGGGCTGTGGAGACTTTCGTTATCTTTCCTGTGTTGACTCATATTGTCTCTTACGGCGCCCTTACCACTAGCCATTTTCTCGACACGGTCGGCCTGATCACTGTGTCCACCGCCGGATACTATCATGGGCGGTATGTATTGAGTAGCATTTACGCTGTCTGTGCCCTGGCAGCGTTGATTTGCTTCGCCATTAGGTTGGCGAAAAATTGCATGTCCTGGCGCTACTCATGCACCAGATATACCAATTTTCTCCTGGACACTAAGGGCAAACTCTACCGCTGGCGGTCACCAGTCATCATAGAGAAGGGGGGTAAAGTTGATGTTGGTGGTCATAATTGACCTCAAAAGAGTTGTGCTTGATGGTTCCGCGGCAACCCCTGTAACCAAAATTTCAGCGGAACAATGGGGTCGTCCATAG
>3653_144_2014.264
ATG---------------TTGGGGAAATGCTTGACCGGGTTACTGCTCGCAATTGCATTTTTTGTGGTGTATCGTGCCGTTCTGTTTTGCTGCGCTCAACGCCAGCAACAGCAGCTCCCATTTACAGTTGATTTATAACCTGACGATATGTGAGCTGAATGGCACAGATTGGCTCAAATTTGACTGGGCTGTGGAGACTTTCGTTATCTTTCCTGTGTTGACTCATATTGTCTCTTACGGCGCCCTTACCACTAGCCATTTTCTCGACACGGTCGGCCTGATCACTGTGTCCACCGCCGGATACTATCATGGGCGGTATGTATTGAGTAGCATTTACGCTGTCTGTGCCCTGGCAGCGTTGATTTGCTTCGCCATTAGGTTGGCGAAAAATTGCATGTCCTGGCGCTACTCATGCACCAGATATACCAATTTTCTCCTGGACACTAAGGGCAAACTCTACCGCTGGCGGTCACCAGTCATCATAGAGAAGGGGGGTAAAGTTGATGTTGGTGGTCATAATTGACCTCAAAAGAGTTGTGCTTGATGGTTCCGCGGCAACCCCTGTAACCAAAATTTCAGCGGAACAATGGGGTCGTCCATAG
>3226_142_2013.245
ATG---------------TTGGGGAAATGCTTGACCGGGTTACTGCTCGCAATCGCTTTTTTTGTGGTGTATCGTGCCATTCTGTTTTGCTGCGCTCAACGCCAACAGCAGCAGCTCCCATTTACAGTTGATTTATAACCTGACGATATGTGAGCTGAACGGCACAGAATGGCTCGATTTCAACTGGGCAGTGGAGACTTTCGTCATCTTTCCTGCGTTAACTCACATTGTCTCTTACGGCGCCCTTACCACTAGCCATTTTCTTGACACGGTCGGCCTGATCACTGTGTCCGCCGCCGGATATCATCACAAGCGGTATGTATTGAGTAGCATTTACGCTGTCTGTGCCCTGGCTGCGTTTATCTGCTTCGCCATTAGGTTGGCGAAAAATTGCATGTCCTGGCGCTACTCATGCACCAGATATACCAATTTTCTTCTGGACACTAAGGGCAAACTCTACCGCTGGCGGTCATCCGTCATCATAGAGAAGGGGGGTAAAGTTGATATTGGGGGTCATAATCGACCTCAAAAGAGTTGTGCTCGATGGTTCTGCGGCAACCCCCGTAACCAAGATTTCAGCGGAACAATGGGGTCGTCCTTAG
>3257_142_2013.266
ATG---------------TTGGGGAAATGCTTGACCGGGTTATTGCTCGCAATCGCTTTTTTTGTGGTGTATCGTGCCATTCTGTTTTGCTGCGCTCAACGCCGGCAGCAACAGCTCCCATTTACAGTTGATTTATAACCTGACGATATGTGAGCTGAACGGCACAGAATGGCTCAATTTCAGCTGGGCAGTGGAGACTTTCGTCATCTTTCCTGCGTTGACTCACATTGTCTCTTACGGCGCCCTTACCACTAGCCATTTTCTTGACACGGTCGGCCTGATCACTGTGTCCACCGCCGGATATTATCACGAGCGGTATGTATTGAGTAGCATTTACGCTGTCTGTGCCCTGGCTGCGTTTATCTGCTTCGCCATTAGGTTGGCGAAAAATTGCATGTCCTGGCGCTACTCATGCACCAGATATACCAATTTTCTTCTGGACACTAAGGGCAAACTCTACCGCTGGCGGTCATCCGTCATCATAGAGAAGGGGGGTAAAGTTGATATTGGGGGTCATGATCGACCTCAAAAGAGTTGTGCTCGATGGTTCTGCGGCAACCCCCGTAACCAAGATTTCAGCGGAACAATGGGGTCGTCCTTAG
>3156_142_2013.176
ATG---------------TTGGGGAAATGCTTGACCGGGTTATTGCTCGCAATCGCTTTTTTTGTGGTGTATCGTGCCGTTCTGTTTTGCTGCGCTCAACGCCGAAAACAGCAGCTCCCATTTACAGTTGATTTATAACCTGACGATATGTGAGCTGAACGGCACAGAATGGCTCAATTTCAGCTGGGCAGTGGAGACTTTCGTCATCTTTCCTGCGTTAACTCACATTGTCTCTTACGGCGCCCTTACCACTAGCCATTTTCTTGACACGGTCGGCCTGATCACTGTGTCCACCGCCGGATATTATCACAAGCGGTATGTATTGAGTAGCATTTACGCTGTCTGTGCCCTGGCTGCGTTTATCTGCTTCGCCATTAGGTTGGCGAAAAATTGCATGTCCTGGCGCTACTCATGCACCAGATACACCAACTATCTTCTGGACACTAAGGGCAAACTCTACCGCTGGCGGTCATCCGTCATCATAGAGAAGGGGGGTAAAGTTGATATTGGGGGTCATAATCGACCTCAAAAGAGTTGTGCTCGATGGTTCTGCGGCAACCCCCGTAACCAAGATTTCAGCGGAACAATGGGGTCGTCCTTAG
>2917_142_2012.317
ATG---------------TTGGGGAAATGCTTGACCGGGTTATTGCTCGCAATCGCTTTTTTTGTGGTGTATCGTGCCATTCTGTTTTGCTGCGCTCAACGCCGACAACAGCAGCTCCCATTTACAGTTGATTTATAACCTGACGATATGTGAGCTGAACGGCACAGAATGGCTCAATTTCAGCTGGGCAGTGGAGACTTTCGTCATCTTTCCTGCGTTAACTCACATTGTCTCTTACGGCGCCCTTACCACTAGCCATTTTCTTGACACGGTCGGCCTGATCACTGTGTCCACCGCCGGATATTATCACAAGCGGTATGTATTGAGTAGCATTTACGCTGTCTGTGCCCTGGCTGCGTTTATCTGCTTCGCCATTAGGTTGGCGAAAAATTGCATGTCCTGGCGCTACTCATGCACCAGATATACCAATTTTCTTCTGGACACTAAGGGCAAACTCTACCGCTGGCGGTCATCCGTCATCATAGAGAAGGGGGGTAAAGTTGATATTGGGGGTCATAATCGACCTCAAAAGAGTTGTGCTCGATGGTTCTGCGGCAACCCCCGTAACCAAGATTTCAGCGGAACTATGGGATCGTCCATAG
>2958_142_2012.339
ATG---------------TTGGGGAAATGCTTGACCGGGTTATTGCTCGCAATCGCTTTTTTTGTGGTGTATCGTGCCATTCTGTTTTGCTGCGCTCAACGCCGACAACAGCAGCTCCCATTTACAGTTGATTTATAACCTGACGATATGTGAGCTGAACGGCACAGAATGGCTCAATTTCAGCTGGGCAGTGGAGACTTTCGTCATCTTTCCTGCGTTAACTCACATTGTCTCTTACGGCGCCCTTACCACTAGCCATTTTCTTGACACGGTCGGCCTGATCACTGTGTCCACCGCCGGATATTATCACAAGCGGTATGTATTGAGTAGCATTTACGCTGTCTGTGCCCTGGCTGCGTTTATCTGCTTCGCCATTAGGTTGGCGAAAAATTGCATGTCCTGGCGCTACTCATGCACCAGATATACCAATTTTCTTCTGGACACTAAGGGCAAACTCTACCGCTGGCGGTCATCCGTCATCATAGAGAAGGGGGGTAAAGTTGATATTGGGGGTCATAATCGACCTCAAAAGAGTTGTGCTCGATGGTTCTGCGGCAACCCCCGTAACCAAGATTTCAGCGGAACTATGGGATCGTCCATAG
>3098_142_2013.135
ATG---------------TTGGGGAAATGCTTGACCGGGTTATTGCTCGCAATTGCTTTTTTTGTGGTGTATCGTGCCATTCTGTTTTGTTGCGCTCAACGCCAACAACAGCAGCTCCCATTTACAGTTGATTTATAACCTGACGATATGTGAGCTGAACGGCACAGAATGGCTCAATTTCAGCTGGGCAGTGGAGACTTTCGTCATCTTTCCTGCGTTAACTCACATTGTCTCTTACGGCGCCCTTACCACTAGCCATTTTCTTGACACGGTCGGCCTGATCACTGTGTCCACCGCCGGATATTATCACAAGCGGTATGTATTGAGTAGCATTTACGCTGTCTGTGCCCTGGCTGCGTTTATCTGCTTCGCCATTAGGTTGGCGAAAAATTGCATGTCCTGGCGCTACTCATGCACCAGATATACCAATTTTCTTCTGGACACTAAGGGCAAACTCTACCGCTGGCGGTCATCCGTCATCATAGAGAAGGGGGGTAAAGTTGATATTGGGGGTCATAATCGACCTCAAAAGAGTTGTGCTCGATGGTTCTGCGGCAACCCCCGTAACCAAGATTTCAGCGGAACAATGGGGTCGTCCTTAG
>2731_142_2012.313
ATG---------------TTGGGGAAATGCTTGACCGGGTTATTGCTCGCAATCGCTTTTTTTGTGGTGTATCGTGCCATTCTGTTTTGCTGCGCTCAACGCCGACAACAGCAGCTCCCATTTACAGTTGATTTATAACCTGACGATATGTGAGCTGAACGGCACAGAATGGCTCAATTTCAGCTGGGCAGTGGAGACTTTCGTCATCTTTCCTGCGTTAACTCACATTGTCTCTTACGGCGCCCTTACCACTAGCCATTTTCTTGACACGGTCGGCCTGATCACTGTGTCCACCGCCGGATATTATCACAAGCGGTATGTATTGAGTAGCATTTACGCTGTCTGTGCCCTGGCTGCGTTTATCTGCTTCGCCATTAGGTTGGCGAAAAATTGCATGTCCTGGCGCTACTCATGCACCAGATATACCAATTTTCTTCTGGACACTAAGGGCAAACTCTACCGCTGGCGGTCATCCGTCATCATAGAGAAGGGGGGTAAAGTTGATATTGGGGGTCATAATCGACCTCAAAAGAGTTGTGCTCGATGGTTCTGCGGCAACCCCCGTAACCAAGATTTCAGCGGAACAATGGGGTCGTCCTTAG
>2793_142_2012.327
ATG---------------TTGGGGAAATGCTTGACCGGGTTATTGCTCGCAATCGCTTTTTTTGTGGTGTATCGTGCCATTCTGTTTTGCTGCGCTCAACGCCGACAACAGCAGCTCCCATTTACAGTTGATTTATAACCTGACGATATGTGAGCTGAACGGCACAGAATGGCTCAATTTCAGCTGGGCAGTGGAGACTTTCGTCATCTTTCCTGCGTTAACTCACATTGTCTCTTACGGCGCCCTTACCACTAGCCATTTTCTTGACACGGTCGGCCTGATCACTGTGTCCACCGCCGGATATTATCACAAGCGGTATGTATTGAGTAGCATTTACGCTGTCTGTGCCCTGGCTGCGTTTATCTGCTTCGCCATTAGGTTGGCGAAAAATTGCATGTCCTGGCGCTACTCATGCACCAGATATACCAATTTTCTTCTGGACACTAAGGGCAAACTCTACCGCTGGCGGTCATCCGTCATCATAGAGAAGGGGGGTAAAGTTGATATTGGGGGTCATAATCGACCTCAAAAGAGTTGTGCTCGATGGTTCTGCGGCAACCCCCGTAACCAAGATTTCAGCGGAACAATGGGGTCGTCCTTAG
>3030_144_2012.265
ATG---------------TTGGGGAAATGCTTGACCGGGTTATTGCTCACAATTGCCTTTTTTGTGGTGTATCGTGCCATTCTGTTTTGCTGCGCTCAACGCCAGCAACAGCAGCTCCCATTTACAGTTGATTTATAATCTGACGATATGTGAGCTGAATGGCACAGATTGGCTCTCATTTGACTGGGCAGTGGAGACTTTCGTTATTTTTCCCGTGTTGACTCATATTGTCTCTTACGGCGCCCTCACCACCAGCCATTTTCTTGACACGGTCGGCCTGATCACTGTGTCCACCGCCGGATATTATCACAGGCGGTATGTATTGAGTAGCATCTACGCTGTCTGTGCCCTGGCTGCGTTTATTTGCTTCGCCATTAGGTTAGCAAAAAATTGCATGTCCTGGCGCTACTCATGCACCAGATATACAAATTTTCTTCTGGATACTAAGGGCAAACTCTACCGCTGGCGGTCACCCGTCATCATAGAGAAGGGGGGTAAAGTCGATGTTGGGGGTCATAATCGACCTCAAAAGAGTTGTGCTTGATGGTTCCGCGGCAACCCCTGTAACCAAGATTTCAGCGGAACAATGGGGTCGTCCATAG
>3540_144_2014.135
ATG---------------TTGGGGAAATGCTTGACCGGGTTATTGCTCACAATTGCCTTTTTTGTGGTGTATCGTGCCATTCTGTTTTGCTGCGCACAACGCCAGCAACAGCAGCTCCCATTTACAGTTGATTTATAATCTGACGATATGTGAGCTGAATGGCACAGATTGGCTCTCATTTGACTGGGCAGTGGAGACTTTCGTTATTTTTCCCGTGTTGACTCATATTGTCTCTTACGGCGCCCTCACCACCAGCCATTTTCTTGACACGGTCGGCCTGATCACTGTGTCCACCGCCGGATATTATCACAGGCGGTATGTATTGAGTAGCATCTACGCTGTCTGTGCCCTGGCTGCGTTTATTTGCTTCGCCATTAGGTTAGCAAAAAATTGCATGTCCTGGCGCTACTCATGCACCAGATATACAAATTTTCTTCTGGATACTAAGGGCAAACTCTACCGCTGGCGGTCACCCGTCATCATAGAGAAGGGGGGTAAAGTCGATGTTGGGGGTCATAATCGACCTCAAAAGAGTTGTGCTTGATGGTTCCGCGGCAACCCCTGTAACCAAGATTTCAGCGGAACAATGGGGTCGTCCTTAG
>3543_144_2014.138
ATG---------------TTGGGGAAATGCTTGACCGGGTTATTGCTCACAATTGCCTTTTTTGTGGTGTATCGTGCCATTCTGTTTTGCTGCGCACAACGCCAGCAACAGCAGCTCCCATTTACAGTTGATTTATAATCTGACGATATGTGAGCTGAATGGCACAGATTGGCTCTCATTTGACTGGGCAGTGGAGACTTTCGTTATTTTTCCCGTGTTGACTCATATTGTCTCTTACGGCGCCCTCACCACCAGCCATTTTCTTGACACGGTCGGCCTGATCACTGTGTCCACCGCCGGATATTATCACAGGCGGTATGTATTGAGTAGCATCTACGCTGTCTGTGCCCTGGCTGCGTTTATTTGCTTCGCCATTAGGTTAGCAAAAAATTGCATGTCCTGGCGCTACTCATGCACCAGATATACAAATTTTCTTCTGGATACTAAGGGCAAACTCTACCGCTGGCGGTCACCCGTCATCATAGAGAAGGGGGGTAAAGTCGATGTTGGGGGTCATGATCGACCTCAAAAGAGTTGTGCTTGATGGTTCCGCGGCAACCCCTGTAACCAAGATTTCAGCGGAACAATGGGGTCGTCCTTAG
>3458_144_2014.63
ATG---------------TTGGGGAAATGCTTGACCGGGTTATTGCTCGCGATTGCCTTTTTTGTGGTGTATCGTGCCATTCTGTTTTGCTGCGCTCAACGCCAGCAACAGCAGCTCCCATTTGCAGTTGATTTATAACCTGACAATATGTGAGCTGAACGGCACAGATTGGCTAGAATTTGACTGGGCAGTGGAGACTTTCGTTGTTTTTCCTGCGTTGACTCATATTGTCTCTTATGGCGCCCTTACCACTAGCCATTTTCTTGACACGGTCGGCCTGATCACTGTGTCCACCGCCGGATATTATCACGGGCGGTTTGTATTGAGTAGCATTTACGCTGTCTGTGCCCTGGCTGCGTTTATTTGCTTCGCCATCAGGTTGGCGAAAAATTGTATGTCTTGGCGCTACTCATGCACCAGGTATACCAATTTTCTTCTGGATGCTAAGGGCAAACTCTACCGCTGGCGGTCATCCATCATCATAGAGAAGGGGGGTAAAGTTGATGTTGGGGGCCATAATCGACCTCAAAAGAGTTGTGCTCGATGGTTCCGCGGCAACCCCTGTAACCAAAATTTCAGCGGAACAATGGGGTCGTCCTTAG
>3467_144_2014.65
ATG---------------TTGGGGAAATGCTTGACCGGGTTATTGCTCGCGATTGCCTTTTTTGTGGTGTATCGTGCCATTCTGTTTTGCTGCGCTCAACGCCAGCAACAGCAGCTCCCATTTGCAGTTGATTTATAACCTGACAATATGTGAGCTGAACGGCACAGATTGGCTGGAATTTGACTGGGCAGTGGAGACTTTCGTTGTTTTTCCTGCGTTGACTCATATTGTCTCTTATGGCGCCCTTACCACTAGCCATTTTCTTGACACGGTCGGCCTGATCACTGTGTCCACCGCCGGATATTATCACGGGCGGTTTGTATTGAGTAGCATTTACGCTGTCTGTGCCCTGGCTGCGTTTATTTGCTTCGCCATCAGGTTGGCGAAAAATTGTATGTCTTGGCGCTACTCATGCACCAGGTATACCAATTTTCTTCTGGATGCTAAGGGCAAACTCTACCGCTGGCGGTCATCCATCATCATAGAGAAGGGGGGTAAAGTTGATGTTGGGGGCCATAATCGACCTCAAAAGAGTTGTGCTCGATGGTTCCGCGGCAACCCCTGTAACCAAAATTTCAGCGGAACAATGGGGTCGTCCTTAG
>3988_144_2015.318
ATG---------------TTGGGGAAATGCTTGACCGGGTTATTGCTCGCAATTGCCTTTTTTGTGGTGTATCGTGCCATTTTGTCTTGCTGCGCTCAACGCCAACAACAGCAGCTCCCATTTACAGTTGATTTATAACCTGACGATATGTGAGCTGAACGGCACAGATTGGCTCCATTTCAGCTGGGCAGTGGAGACCTTCGTCATCTTTCCCGTGTTGACTCACATTGTCTCTTACGGCGCCCTTACCACTAGCCATTTTCTTGACACGGTCGGCCTGATCACTGTGTCCACCGCCGGATATTATCACAAGCGGTATGTGTTGAGTAGCATTTACGCTGTCTGTGCCCTGGCTGCGTTTATTTGCTTCGCCATTAGGTTGGCGAAAAATTGCATGTCCTGGCGCTACTCATGCACCAGATATACCAATTTTCTTCTGGATACTAAGGGCAAACTCTACCGCTGGCGGTCATCCGTCATCATAGAGAAGGGGGGTAAAGTTGATGTTGGGGGTCATAATCGACCTCAAAAGAGTTGTGCTCGAGGGTTCCGCGGCAACCCCTGTAACCAAGATTTCAGCGGAACAATGGGGTCGTCCTTAG
>4048_144_2015.346
ATG---------------TTGGGGAAATGCTTGACCGGGTTATTGCTCGCAATTGCCTTTTTTGTGGTGTATCGTGCCATTCTGTCTTGCTGCGCTCAACGCCGACAACAGCAGCTCCCATTTACAGTTGATTTATAACCTGACGATATGTGAGCTGAACGGCACAGGTTGGCTCCATTTCAGCTGGGCAGTGGAGACCTTCGTCATCTTTCCCGTGTTGACTCACATTGTCTCTTACGGCGCCCTTACCACTAGCCATTTTCTTGACACGGTCGGCCTGATCACTGTGTCCACCGCCGGATATTATCACAAGCGGTATGTGTTGAGTAGCATTTACGCTGTCTGTGCCCTGGCTGCGTTTATTTGCTTCGCCATTAGGTTGGCGAAAAATTGCATGTCCTGGCGCTACTCATGCACCAGATATACCAATTTTCTTCTGGATACTAAGGGCAAACTCTACCGCTGGCGGTCATCCGTCATCATAGAGAAGGGGGGTAAAGTTGATGTTGGGGGTCATAATCGACCTCAAAAGAGTTGTGCTCGAGGGTTCCGCGGCAACCCCTGTAACCAAAGTTTCAGCGGAACAATGGGGTCGTCCTTAG
>3618_144_2014.193
ATG---------------TTGGGGAAATGCTTGACCGGGTTATTGCTCGCAATTGGCTTTTTTGTGGTGTATCGTGCCATTCTGTCTTGCTGCGCTCAACGCCGACAACAGCAGCTCCCATTTACAGTTGATTTATAACCTGACGATATGTGAGCTGAACGGCACAGATTGGCTCAATTTCAACTGGGCAGTGGAGACTTTCGTCATCTTTCCCGTGTTGACCCACATTGTCTCTTACGGCGCCCTTACCACTAGCCATTTTCTTGACACGGTCGGCCTGATCACTGTGTCCACCGCTGGATATTATCACAAGCGGTATGTATTGAGTAGCATTTACGCTGTCTGTGCCCTGGCTGCGTTTATTTGCTTCGCCATTAGGTTGGCAAAAAATTGCATGTCCTGGCGCTACTCATGCACCAGATACACCAATTTTCTTCTGGATACTAAGGGCAAACTCTACCGTTGGCGGTCATCCGTCATCATAGAGAAGGGAGGTAAAGTTGATGTTGGGGGTCATAATCGACCTCAAAAGAGTTGTGCTCGAGGGTTCCGCGGCAACCCCTGTAACCAAGATTTCAGCGGAACAATGGGGTCGTCCTTAG
>3355_144_2013.342
ATG---------------TTGGGGAAATGCTTGACCGGGTTATTGCTCGCAATTGCCTTTTTTGTGGTGTATCGTGCCATTCTGTCTTGCTGCGCTCAACGCCGGCAACAGCAGCTCCCATTTACAGTTGATTTATAACCTGACGATATGTGAGCTGAACGGCACAGATTGGCTCGATTTCAGCTGGGCAGTGGAGACTTTCGTCATCTTTCCCGTGTTGACCCACATTGTCTCTTACGGCGCCCTTACCACTAGCCATTTTCTTGACACGGTCGGCCTGATCACTGTGTCCACCGCCGGATATTATCACAAGCGGTATGTATTGAGTAGCATTTACGCTGTCTGTGCCCTGGCTGCGTTTATTTGCTTCGCCATTAGGTTGGCGAAAAATTGCATGTCCTGGCGCTACTCATGCACCAGATACACCAATTTTCTTCTGGATACTAAGGGCAAACTCTACCGTTGGCGGTCATCCGTCATCATAGAGAAGGGAGGTAAAGTTGATGTTGGGGGTCATAATCGACCTCAAAAGAGTTGTGCTCGAGGGTTCCGCGGCAACCCCTGTAACCAAGATTTCAGCGGAACAATGGGGTCGTCCTTAG
>3395_144_2014.23
ATG---------------TTGGGGAAATGCTTGACCGGGTTATTGCTCGCAATTGCCTTTTTTGTGGTGTATCGTGCCATTCTGTCTTGCTGCGCTCAACGCCGGCAACAGCAGCTCCCATTTACAGTTGATTTATAACCTGACGATATGTGAGCTGAACGGCACAGATTGGCTCGATTTCAGCTGGGCAGTGGAGACTTTCGTCATCTTTCCCGTGTTGACCCACATTGTCTCTTACGGCGCCCTTACCACTAGCCATTTTCTTGACACGGTCGGCCTGATCACTGTGTCCACCGCCGGATATTATCACAAGCGGTATGTATTGAGTAGCATTTACGCTGTCTGTGCCCTGGCTGCGTTTATTTGCTTCGCCATTAGGTTGGCGAAAAATTGCATGTCCTGGCGCTACTCATGCACCAGATACACCAATTTTCTTCTGGATACTAAGGGCAAACTCTACCGTTGGCGGTCATCCGTCATCATAGAGAAGGGAGGTAAAGTTGATGTTGGGGGTCATAATCGACCTCAAAAGAGTTGTGCTCGAGGGTTCCGCGGCAACCCCTGTAACCAAGATTTCAGCGGAACAATGGGGTCGTCCTTAG
>3523_144_2014.110
ATG---------------TTGGGGAAATGCTTGACCGGGTTATTGCTCGCAATTGCCTTTTTTGTGGTGTATCGTGCCATTCTGTCTTGCTGCGCTCAACGCCGGCAACAGCAGCTCCCATTTACAGTTGATTTATAACCTGACGATATGTGAGCTGAACGGCACAGATTGGCTCGATTTCAGCTGGGCAGTGGAGACTTTCGTCATCTTTCCCGTGTTGACCCACATTGTCTCTTACGGCGCCCTTACCACTAGCCATTTTCTTGACACGGTCGGCCTGATCACTGTGTCCACCGCCGGATATTATCACAAGCGGTATGTATTGAGTAGCATTTACGCTGTCTGTGCCCTGGCTGCGTTTATTTGCTTCGCCATTAGGTTGGCGAAAAATTGCATGTCCTGGCGCTACTCATGCACCAGATACACCAATTTTCTTCTGGATACTAAGGGCAAACTCTACCGTTGGCGGTCATCCGTCATCATAGAGAAGGGAGGTAAAGTTGATGTTGGGGGTCATAATCGACCTCAAAAGAGTTGTGCTCGAGGGTTCCGCGGCAACCCCTGTAACCAAGATTTCAGCGGAACAATGGGGTCGTCCTTAG
>3524_144_2014.111
ATG---------------TTGGGGAAATGCTTGACCGGGTTATTGCTCGCAATTGCCTTTTTTGTGGTGTATCGTGCCATTCTGTCTTGCTGCGCTCAACGCCGGCAACAGCAGCTCCCATTTACAGTTGATTTATAACCTGACGATATGTGAGCTGAACGGCACAGATTGGCTCGATTTCAGCTGGGCAGTGGAGACTTTCGTCATCTTTCCCGTGTTGACCCACATTGTCTCTTACGGCGCCCTTACCACTAGCCATTTTCTTGACACGGTCGGCCTGATCACTGTGTCCACCGCCGGATATTATCACAAGCGGTATGTATTGAGTAGCATTTACGCTGTCTGTGCCCTGGCTGCGTTTATTTGCTTCGCCATTAGGTTGGCGAAAAATTGCATGTCCTGGCGCTACTCATGCACCAGATACACCAATTTTCTTCTGGATACTAAGGGCAAACTCTACCGTTGGCGGTCATCCGTCATCATAGAGAAGGGAGGTAAAGTTGATGTTGGGGGTCATAATCGACCTCAAAAGAGTTGTGCTCGAGGGTTCCGCGGCAACCCCTGTAACCAAGATTTCAGCGGAACAATGGGGTCGTCCTTAG
>3405_144_2014.33
ATG---------------TTGGGGAAATGCTTGACCGGGTTATTGCTCGCAATTGCCTTTTTTGTGGTGTATCGTGCCATTCTGTCTTGCTGCGCTCAACGCCGGCAACAGCAGCTCCCATTTACAGTTGATTTATAACCTGACGATATGTGAGCTGAACGGCACAGATTGGCTCAATTTCAGCTGGGCAGTGGAGACTTTCGTCATCTTTCCCGTGTTGACCCACATTGTCTCTTACGGCGCCCTTACCACTAGCCATTTTCTTGACACGGTCGGCCTGATCACTGTGTCCACCGCCGGATATTATCACAAGCGGTATGTATTGAGTAGCATTTACGCTGTCTGTGCCCTGGCTGCGTTTATTTGCTTCGCCATTAGGTTGGCGAAAAATTGCATGTCCTGGCGCTACTCATGCACCAGATACACCAATTTTCTTCTGGATACTAAGGGCAAACTCTACCGTTGGCGGTCATCCGTCATCATAGAGAAGGGAGGTAAAGTTGATGTTGGGGGTCATAATCGACCTCAAAAGAGTTGTGCTCGAGGGTTCCGCGGCAACCCCTGTAACCAAGATTTCAGCGGAACAATGGGGTCGTCCTTAG
>3447_144_2014.55
ATG---------------TTGGGGAAATGCTTGACCGGGTTATTGCTCGCAATTGCCTTTTTTGTGGTGTATCGTGCCATTCTGTCTTGCTGCGCTCAACGCCGGCAACAGCAGCTCCCATTTACAGTTGATTTATAACCTGACGATATGTGAGCTGAACGGCACAGATTGGCTCAATTTCAGCTGGGCAGTGGAGACTTTCGTCATCTTTCCCGTGTTGACCCACATTGTCTCTTACGGCGCCCTTACCACTAGCCATTTTCTTGACACGGTCGGCCTGATCACTGTGTCCACCGCCGGATATTATCACAAGCGGTATGTATTGAGTAGCATTTACGCTGTCTGTGCCCTGGCTGCGTTTATTTGCTTCGCCATTAGGTTGGCGAAAAATTGCATGTCCTGGCGCTACTCATGCACCAGATACACCAATTTTCTTCTGGATACTAAGGGCAAACTCTACCGTTGGCGGTCATCCGTCATCATAGAGAAGGGAGGTAAAGTTGATGTTGGGGGTCATAATCGACCTCAAAAGAGTTGTGCTCGAGGGTTCCGCGGCAACCCCTGTAACCAAGATTTCAGCGGAACAATGGGGTCGTCCTTAG
>3476_144_2014.73
ATG---------------TTGGGGAAATGCTTGACCGGGTTATTGCTCGCAATTGCCTTTTTTGTGGTGTATCGTGCCATTCTGTCTTGCTGCGCTCAACGCCGGCAACAGCAGCTCCCATTTACAGTTGATTTATAACCTGACGATATGTGAGCTGAACGGCACAGATTGGCTCAATTTCAGCTGGGCAGTGGAGACTTTCGTCATCTTTCCCGTGTTGACCCACATTGTCTCTTACGGCGCCCTTACCACTAGCCATTTTCTTGACACGGTCGGCCTGATCACTGTGTCCACCGCCGGATATTATCACAAGCGGTATGTATTGAGTAGCATTTACGCTGTCTGTGCCCTGGCTGCGTTTATTTGCTTCGCCATTAGGTTGGCGAAAAATTGCATGTCCTGGCGCTACTCATGCACCAGATACACCAATTTTCTTCTGGATACTAAGGGCAAACTCTACCGTTGGCGGTCATCCGTCATCATAGAGAAGGGAGGTAAAGTTGATGTTGGGGGTCATAATCGACCTCAAAAGAGTTGTGCTCGAGGGTTCCGCGGCAACCCCTGTAACCAAGATTTCAGCGGAACAATGGGGTCGTCCTTAG
>3513_144_2014.104
ATG---------------TTGGGGAAATGCTTGACCGGGTTATTGCTCGCAATTGCCTTTTTTGTGGTGTATCGTGCCATTCTGTCTTGCTGCGCTCAACGCCGACAACAGCAGCTCTCATTTACAGTTGATTTATAACCTGACGATATGTGAGCTGAACGGCACAGATTGGCTCAATTTCAGCTGGGCAGTGGAGACTTTCGTCATCTTTCCCGTGTTGACCCACATTGTCTCTTACGGCGCCCTTACCACTAGCCATTTTCTTGACACGGTCGGCCTGATCACTGTGTCCACCGCCGGATATTATCACAAGCGGTATGTATTGAGTAGCATTTACGCTGTCTGTGCCCTGGCTGCGTTTATTTGCTTCGCCATTAGGTTGGCGAAAAATTGCATGTCCTGGCGCTACTCATGCACCAGATACACCAATTTTCTTCTGGATACTAAGGGCAAACTCTACCGTTGGCGGTCATCCGTCATCATAGAGAAGGGAGGTAAAGTTGATGTTGGGGGTCATAATCGACCTCAAAAGAGTTGTGCTCGAGGGTTCCGCGGCAACCCCTGTAACCAAGATTTCAGCGGAACAATGGGGTCGTCCTTAG
>3596_144_2014.168
ATG---------------TTGGGGAAATGCTTGACCGGGTTATTGCTCGCAATTGCCTTTTTTGTGGTGTATCGTGCCATTCTGTCTTGCTGCGCTCAACGCCGACAACAGCAGCTCCCATTTACAGTTGATTTATAACCTGACGATATGTGAGCTGAACGGCACAGATTGGCTCAATTTCAGCTGGGCAGTGGAGACTTTCGTCATCTTTCCCGTGTTGACCCACATTGTCTCTTACGGCGCCCTTACCACTAGCCATTTTCTTGACACGGTCGGCCTGATCACTGTGTCCACCGCCGGATATTATCACAAGCGGTATGTATTGAGTAGCATTTACGCTGTCTGTGCCCTGGCTGCGTTTATTTGCTTCGCCATTAGGTTGGCGAAAAATTGCATGTCCTGGCGCTACTCATGCACCAGATACACCAATTTTCTTCTGGATACTAAGGGCAAACTCTACCGTTGGCGGTCATCCGTCATCATAGAGAAGGGAGGTAAAGTTGATGTTGGGGGTCATAATCGACCTCAAAAGAGTTGTGCTCGAGGGTTCCGCGGCAACCCCTGTAACCAAGATTTCAGCGGAACAATGGGGTCGTCCTTAG
>3732_144_2015.25
ATG---------------TTGGGGAAATGCTTGACCGGGTTATTGCTCGCAATCGCTTTTTTTGTGGTGTATCGTGCCATTCTGTCTTGCTGCGCTCAACGCCGGCAACAGCAGCTCCCATTTACAGTTGATTTATAACCTGACGATATGTGAGCTGAACGGCACAGATTGGCTCAATTTCAGCTGGGCAGTGGAGACTTTCGTCATCTTTCCTGTGTTGACCCACATTGTCTCTTACGGCGCCCTTACCACTAGCCATTTTCTTGACACGGTCGGCCTGATCACTGTGTCCACCGCCGGATATTATCACGAGCGGTATGTATTGAGTAGCATTTACGCTGTCTGTGCCCTGGCTGCGTTTATTTGCTTCGCCATTAGGTTGGCGAAAAATTGCATGTCCTGGCGCTACTCATGCACCAGATACACCAATTTTCTTCTGGATACTAAGGGCAAACTCTACCGCTGGCGGTCATCCGTCATCATAGAGAAGGGAGGCAAAGTTGATGTTGGGGGTCATAATCGACCTCAAAAGAGTTGTGCTCGAGGGTTCCGCGGCAACCCCTGTAACCAAGATTTCAGCGGAACAATGGGGTCGTCCTTAG
>3602_144_2014.180
ATG---------------TTGGGGAAATGCTTGACCGGGTTATTGCTCGCAATCGCTTTTTTTGTGGTGTATCGTGCCATTCTGTCTTGCTGCGCTCAACGCCGGCAACAGCAGCTCCCATTTACAGTTGATTTATAACCTGACGATATGTGAGCTGAACGGCACAGATTGGCTCAATTTCAGCTGGGTAGTGGAGACTTTCGTCATCTTTCCCGTGTTGACCCACATTGTCTCTTACGGCGCCCTTACCACTAGCCATTTTCTTGACACGGTCGGCCTGATCACTGTGTCCACCGCCGGATATTATCACAAGCGGTATGTATTGAGTAGCATTTACGCTGTCTGTGCCCTGGCTGCGTTTATTTGCTTCGCCATTAGGTTGGCGAAAAATTGCATGTCCTGGCGCTACTCATGCACCAGATACACCAATTTTCTTCTGGATACTAAGGGCAAACTCTACCGCTGGCGGTCATCCGTCATCATAGAGAAGGGAGGTAAAGTTGATGTTGGGGGTCATAATCGACCTCAAAAGAGTTGTGCTCGAGGGTTCCGCGGCAACCCCTGTAACCAAGATTTCAGCGGAACAATGGGGTCGTCCTTAG
>3619_144_2014.196
ATG---------------TTGGGGAAATGCTTGACCGGGTTATTGCTCGCAATCGCTTTTTTTGTGGTGTATCGTGCCATTCTGTCTTGCTGCGCTCAACGCCGGCAACAGCAGCTCCCATTTACAGTTGATTTATAACCTGACGATATGTGAGCTGAACGGCACAGATTGGCTCAATTTCAGCTGGGTAGTGGAGACTTTCGTCATCTTTCCCGTGTTGACCCACATTGTCTCTTACGGCGCCCTTACCACTAGCCATTTTCTTGACACGGTCGGCCTGATCACTGTGTCCACCGCCGGATATTATCACAAGCGGTATGTATTGAGTAGCATTTACGCTGTCTGTGCCCTGGCTGCGTTTATTTGCTTCGCCATTAGGTTGGCGAAAAATTGCATGTCCTGGCGCTACTCATGCACCAGATACACCAATTTTCTTCTGGATACTAAGGGCAAACTCTACCGCTGGCGGTCATCCGTCATCATAGAGAAGGGAGGTAAAGTTGATGTTGGGGGTCATAATCGACCTCAAAAGAGTTGTGCTCGAGGGTTCCGCGGCAACCCCTGTAACCAAGATTTCAGCGGAACAATGGGGTCGTCCTTAG
>3604_144_2014.175
ATG---------------TTGGGGAAATGCTTGACCGGGTTATTGCTCGCAATCGCTTTTTTTGTGGTGTATCGTGCCATTCTGTCTTGCTGCGCTCAACGCCGGCAACAGCAGCTCCCATTTACAGTTGATTTATAACCTGACGATATGTGAGCTGAACGTCACAGATTGGCTCAATTTCAGCTGGGTAGTGGAGACTTTCGTCATCTTTCCCGTGTTGACCCACATTGTCTCTTACGGCGCCCTTACCACTAGCCATTTTCTTGACACGGTCGGCCTGATCACTGTGTCCACCGCCGGATATTATCACAAGCGGTATGTATTGAGTAGCATTTACGCTGTCTGTGCCCTGGCTGCGTTTATTTGCTTCGCCATTAGGTTGGCGAAAAATTGCATGTCCTGGCGCTACTCATGCACCAGATACACCAATTTTCTTCTGGATACTAAGGGCAAACTCTACCGCTGGCGGTCATCCGTCATCATAGAGAAGGGAGGTAAAGTTGATGTTGGGGGTCATAATCGACCTCAAAAGAGTTGTGCTCGAGGGTTCCGCGGCAACCCCTGTAACCAAGATTTCAGCGGAACAATGGGGTCGTCCTTAG
>3640_144_2014.241
ATG---------------TTGGGGAAATGCTTGACCGGGTTATTGCTCGCAATCGCTTTTTTTGTGGTGTATCGTGCCATTCTGTCTTGCTGCGCTCAACGCCGGCAACAGCAGCTCCCATTTACAGTTGATTTATACCCTGACGATATGTGAGCTGAACGGCACAGATTGGCTCAATTTCAGCTGGGCAGTGGAGACTTTCGTCATCTTTCCCGTGTTGACCCACATTGTCTCTTACGGCGCCCTTACCACTAGCCATTTTCTTGACACGGTCGGCCTGATCACTGTGTCCACCGCCGGATATTATCACAAGCGGTATGTATTGAGTAGCATTTACGCTGTCTGTGCCCTGGCTGCGTTTATTTGCTTCGCCATTAGGTTGGCGAAAAATTGCATGTCCTGGCGCTACTCATGCACCAGATACACCAATTTTCTTCTGGATACTAAGGGCAAACTCTACCGCTGGCGGTCATCCGTCATCATAGAGAAGGGAGGTAAAGTTGATGTTGGGGGTCATAATCGACCTCAAAAGAGTTGTGCTCGAGGGTTCCGCGGCAACCCCTGTAACCAAGATTTCAGCGGAACAATGGGGTCGTCCTTAG
>3667_144_2014.283
ATG---------------TTGGGGAAATGCTTGACCGGGTTATTGCTCGCAATCGCTTTTTTTGTGGTGTATCGTGCCATTCTGTCTTGCTGCGCTCAACGCCGGCAACAGCAGCTCCCATTTACAGTTGATTTATAACCTGACGATATGTGAGCTGAACGGCACAGATTGGCTCAATTTCAGCTGGGCAGTGGAGACTTTCGTCATCTTTCCCGTGTTGACCCACATTGTCTCTTACGGCGCCCTTACCACTAGCCATTTTCTTGACACGGTCGGCCTGATCACTGTGTCCACCGCCGGATATTATCACAAGCGGTATGTATTGAGTAGCATTTACGCTGTCTGTGCCCTGGCTGCGTTTATTTGCTTCGCCATTAGGTTGGCGAAAAATTGCATGTCCTGGCGCTACTCATGCACCAGATACACCAATTTTCTTCTGGATACTAAGGGCAAACTCTACCGCTGGCGGTCATCCGTCATCATAGAGAAGGGAGGTAAAGTTGATGTTGGGGGTCATAATCGACCTCAAAAGAGTTGTGCTCGAGGGTTCCGCGGCAACCCCTGTAACCAAGATTTCAGCGGAACAATGGGGTCGTCCTTAG
>3785_144_2015.106
ATG---------------TTGGGGAAATGCTTGACCGGGTTATTGCTCGCAATTGCCTTTTTTGTGGTGTATCGTGCCATTCTGTCTTGCTGCGCTCAACGCCAGCAACAACAGCTCCCATTTACAGTTGATTTATAACCTGACGATATGTGAGCTGAACGGCACAGATTGGCTCGGTTTCAGCTGGGCAGTGGAGACTTTCGTCATCTTTCCCGTGTTGACCCACATTGTCTCTTACGGCGCCCTTACCACTAGCCATTTTCTTGACACAGTCGGCCTGATGACAGTGTCCACCGCCGGATATTATCACAAGCGGTATGTATTGAGTAGCATTTACGCTGTCTGTGCCCTGGCTGCGTTTATTTGCTTCGCCATTAGGTTGGCGAAAAATTGCATGTCCTGGCGCTACTCATGCACCAGATACACCAATTTTCTTCTGGATACTAAGGGCAAACTCTACCGCTGGCGGTCATCCGTCATCATAGAGAAGGGGGGTAAAGTTGATGTTGGGGGTCATAATCGACCTCAAAAGAGTTGTGCTCGAGGGTTCCGCGGCAACCCCTGTAACCAAGATTTCAGCGGAACAATGGGGTCGTCCTTAG
>4134_144_2016.45
ATG---------------TTGGGGAAATGCTTGACCGGGTTATTGCTCGCAATTGCCTTTTTTGTGGTGTATCGTGCCATTCTGTCTTGCTGCGCTCAACGCCGACAACAGCAGCTCCCATTTACAGTTGATTTATAACCTGACGATATGTGAGCTGAACGGCACAGATTGGCTCGATTTCAGCTGGGCAGTGGAGACTTTCGTCATCTTTCCCGTGTTGACCCACATTGTCTCTTACGGCGCCCTTACCACTAGCCATTTTCTTGACACGGTCGGCCTGATGACTGTGTCCACCGCCGGATATTATCACAGGCGGTATGTATTGAGTAGCATTTACGCTGTCTGTGCCCTGGCTGCGTTTATTTGCTTCGCCATCAGGTTGGCGAAAAATTGCATGTCCTGGCGCTACTCATGCACCAGATACACCAATTTTCTTCTGGATACTAAGGGCAAACTCTACCGCTGGCGGTCATCCGTCATCATAGAGAAGGGGGGTAAAGTTGATGTTAGGGGTCATAATCGACCTCAAAAGAGTTGTGCTCGAGGGTTCCGCGGCAACCCCTGTAACCAAAATTTCAGCGGAACAATGGGGTCGTCCTTAG
>4133_144_2016.40
ATG---------------TTGGGGAAATGCTTGACCGGGTTATTGCTCGCAATTGCCTTTTTTGTGGTGTATCGTGCCATTCTGTCTTGCTGCGCTCAACGCCGGCAACAGCAGCTCCCATTTACAGTTGATTTATAACCTGACGATATGTGAGCTGAACGGCACAGATTGGCTCGGTTTCAGCTGGGCAGTGGAGACTTTCGTCATCTTTCCCGTGTTGACCCACATTGTCTCTTACGGCGCCCTTACCACTAGCCATTTTCTTGACACGGTCGGCCTGATGACTGTGTCCACCGCCGGATATTATCACAGGCGGTATGTATTGAGTAGCATTTACGCTGTCTGTGCCCTGGCTGCGTTTATTTGCTTCGCCATCAGGTTGGCGAAAAATTGCATGTCCTGGCGCTACTCATGCACCAGATACACCAATTTTCTTCTGGATACTAAGGGCAAACTCTACCGCTGGCGGTCATCCGTCATCATAGAGAAGGGGGGTAAAGTTGATGTTAGGGGTCATAATCGACCTCAAAAGAGTTGTGCTCGAGGGTTCCGCGGCAACCCCTGTAACCAAGATTTCAGCGGAACAATGGGGTCGTCCTTAG
>4171_144_2016.83
ATG---------------TTGGGGAAATGCTTGACCGGGTTATTGCTCGCAATTGCCTTTTTTGTGGTGTATCGTGCCATTCTGTCTTGCTGCGCTCAACGCCGGCAACAGCAGCTCCCATTTACAGTTGATTTATAACCTGACGATATGTGAGCTGAACGGCACAGATTGGCTCGGTTTCAGCTGGGCAGTGGAGACTTTCGTCATCTTTCCCGTGTTGACCCACATTGTCTCTTACGGCGCCCTTACCACTAGCCATTTTCTTGACACGGTCGGCCTGATGACTGTGTCCACCGCCGGATATTATCACAGGCGGTATGTATTGAGTAGCATTTACGCTGTCTGTGCCCTGGCTGCGTTTATTTGCTTCGCCATCAGGTTGGCGAAAAATTGCATGTCCTGGCGCTACTCATGCACCAGATACACCAATTTTCTTCTGGATACTAAGGGCAAACTCTACCGCTGGCGGTCATCCGTCATCATAGAGAAGGGGGGTAAAGTTGATGTTAGGGGTCATAATCGACCTCAAAAGAGTTGTGCTCGAGGGTTCCGCGGCAACCCCTGTAACCAAGATTTCAGCGGAACAATGGGGTCGTCCTTAG
>3783_124_2015.104
ATG---------------TTGGGGAAATGCTTGACCGGGTTGTTGCTCGCAATTGCCTTTTTTGTGGTGTATCGTGCCATTCTGTCTTGCTGCGCTCAACGCCAACAACAGCAGCTCCCATTTACAGTTGATTTATAACCTGACGATATGTGAGCTGAACGGCACAGATTGGCTCAATTTCAACTGGGCAGTGGAGACTTTCGTCATCTTTCCTGTGCTGACTCATATTGTCTCTTATGGCGCCCTTACCACTAGCCATTTTCTTGACACGGTTGGCTTGATCACTGTGTCCACCGCCGGATATCATCATAGGCGGTATGTATTGAGTAGCATTTACGCTGTCTGTGCCCTGGCTGCGTTTACTTGCTTCGCCATTAGGTTGGCGAAAAATTGCATGTCCTGGCGCTACTCATGCACCAGATATACCAATTTTCTTCTGGATACTAAGGGCAAACTCTACCGCTGGCGGTCATCCGTCATCATAGAAAAAGGGGGTAAAGTTGATGTTAGGGGTCATAATCGACCTCAAGAGAGTTGTGCTCGACGGTTCCGCGGCAACCCCTGTAACCAAGATTTCAGCGGAACAATGGGGTCGTCCTTAG
>3970_124_2015.304
ATG---------------TTGGGGAAATGCTTGACCGGGTTGTTGCTCGCAATCGCTTTTTTTGTGGTGTATCGTGCCATTCTGTCTTGCTGTGCTCAACGCCGACAACAGCAGCTCCCATTTACAGTTGATTTATAACCTGACGATATGTGAGCTGAACGGCACAGATTGGCTCAATTTCGACTGGGCAGTGGAGACTTTCGTCATCTTTCCTGTGCTGACTCATATTGTCTCTTATGGCGCCCTTACCACTAGCCATTTTCTTGACACGGTTGGCTTGATCACTGTGTCCACCGCCGGATATCATCATGGGCGGTATGTATTGAGTAGCATTTACGCTGTCTGTGCCCTGGCTGCGTTTACTTGCTTCGCCATTAGGTTGGCGAAAAATTGCATGTCCTGGCGCTACTCATGCACCAGATATACCAATTTTCTTCTGGATACTAAGGGCAAACTCTACCGCTGGCGGTCATCCGTCATCATAGAAAAAGGGGGTAAAGTTGATGTTAGGGGTCATAATCGACCTCAAGAGAGTTGTGCTCGACGGTTCCGCGGCAACCCCTGTAACCAAGATTTCAGCGGAACAATGGGGTCGTCCTTAG
>2306_144_2011.314
ATG---------------TTGGGGAAATGCTTGACCGGGCTATTGCTCGCAATTGCCTTTTTTGTGGTGTATCGTGCCATTCTGTTTCGCTGCGCTCAACGCCAACAACAGCAGCTCCCATTTACAGTTGATTTATAACCTGACGATATGTGAGCTGAATGGCACAGATTGGCTAAAATTTGACTGGGCAGTGGAGACTTTCGTTATCTTTCCTGTGTTGACTCATATTGTCTCTTACGGCGCCCTTACCACTAGCCACTTTCTTGACACGGTCGGCCTGGCCACTGTGTCCACCGCCGGATATTATCACGGGCGGTATGTGCTGAGTAGTGTTTACGCTGTCTGTGCCCTGGCTGCGTTGATTTGCTTCGCCATTAGGTTGGCGAAAAATTGCATGTCCTGGCGCTACTCATGCACCAGATATACCAATTTTCTTCTGGATACTAAGGGCAAACTCTACCGCTGGCGGTCACCCGTCATCATAGAGAAGGGGGGTAAAGTTGATGTTGGGGGTCATAATCGACCTCAAAAGAGTTGTGCTTGATGGTTCCGCGGCGACCCCTGTAACCAAAATTTCAGCGGAACAATGGGGTCGTCCTTAG
>2307_144_2011.314
ATG---------------TTGGGGAAATGCTTGACCGGGCTATTGCTCGCAATTGCCTTTTTTGTGGTGTATCGTGCCATTCTGTTTCGCTGCGCTCAACGCCAACAACAGCAGCTCCCATTTACAGTTGATTTATAACCTGACGATATGTGAGCTGAATGGCACAGATTGGCTAAAATTTGACTGGGCAGTGGAGACTTTCGTTATCTTTCCTGTGTTGACTCATATTGTCTCTTACGGCGCCCTTACCACTAGCCACTTTCTTGACACGGTCGGCCTGGCCACTGTGTCCACCGCCGGATATTATCACGGGCGGTATGTGCTGAGTAGTGTTTACGCTGTCTGTGCCCTGGCTGCGTTGATTTGCTTCGCCATTAGGTTGGCGAAAAATTGCATGTCCTGGCGCTACTCATGCACCAGATATACCAATTTTCTTCTGGATACTAAGGGCAAACTCTACCGCTGGCGGTCACCCGTCATCATAGAGAAGGGGGGTAAAGTTGATGTTGGGGGTCATAATCGACCTCAAAAGAGTTGTGCTTGATGGTTCCGCGGCGACCCCTGTAACCAAAATTTCAGCGGAACAATGGGGTCGTCCTTAG
>2292_144_2011.304
ATG---------------TTGGGGAAATGCTTGACCGGGCTATTGCTCGCAATTGCCTTTTTTGTGGTGTATCGTGCCATTCTGTTTCGCTGCGCTCAACGCCAACAACAGCAGCTCCCATTTACAGTTGATTTATAACCTGACGATATGTGAGCTGAATGGCACAGATTGGCTAAAATTTGACTGGGCAGTGGAGACTTTCGTTATCTTTCCTGTGTTGACTCATATTGTCTCTTACGGCGCCCTTACCACTAGCCACTTTCTTGACACGGTCGGCCTGGCCACTGTGTCCACCGCCGGATATTATCACGGGCGGTATGTGCTGAGTAGTGTTTACGCTGTCTGTGCCCTGGCTGCGTTGATTTGCTTCGCCATTAGGTTGGCGAAAAATTGCATGTCCTGGCGCTACTCATGCACCAGATATACCAATTTTCTTCTGGATACTAAGGGCAAACTCTACCGCTGGCGGTCACCCGTCATCATAGAGAAGGGGGGTAAAGTTGATGTTGGGGGTCATAATCGACCTCAAAAGAGTTGTGCTTGATGGTTCCGCGGCGACCCCTGTAACCAAAATTTCAGCGGAACAATGGGGTCGTCCATAG
>3782_142_2015.102
ATG---------------TTGGGGAAATGCTTGACCGGGTTATTGCTCGCAATTGCCTTTTTTGTGGTGTATCGTGCCATTCTGTCTTGCTGCGCTCAACGCCAACGGCAGCAGCTCCCATTTACAGTTGATTTATAACCTGACGATATGTGAGCTGAACGGCACAGATTGGCTCGAATTTGACTGGGCAGTGGAGACTTTCGTCATCTTTCCTGTGTTGACTCACATTGTCTCTTACGGCGCTCTTACCACTAGCCATTTTCTTGACACGGTCGGCCTGATCACTGTGTCCACCGCCGGATATTATCATAGGCGGTATGTATTGAGTAGCATTTACGCTGTCTGTGCCCTGGCTGCGTTTATTTGCTTCGCCATCAGGTTGGCAAAGAATTGCATGTCCTGGCGCTACTCATGCACCAGATATACCAATTTTCTTCTGGATACTAAGGGCAGACTCTACCGCTGGCGGTCATCCGTCATCATAGAGAAGGGGGGTAAAGTTGATGTTGGAGGTCATAATCGACCTCAAGAGAGTTGTGCTTGACGGTTCCGCAGCAACCCCTGTAACCAAGATTTCAGCGGAACAATGGGGTCGTCCTTAG
>3792_142_2015.109
ATG---------------TTGGGGAAATGCTTGACCGGGTTATTGCTCGCAATTGCCTTTTTTGTGGTGTATCGTGCCATTCTGTCTTGCTGCGCTCAACGCCAACGGCAGCAGCTCCCATTTACAGTTGATTTATAACCTGACGATATGTGAGCTGAACGGCACAGATTGGCTCGAATTTGACTGGGCAGTGGAGACTTTCGTCATCTTTCCTGTGTTGACTCACATTGTCTCTTACGGCGCTCTTACCACTAGCCATTTTCTTGACACGGTCGGCCTGATCACTGTGTCCACCGCCGGATATTATCATAGGCGGTATGTATTGAGTAGCATTTACGCTGTCTGTGCCCTGGCTGCGTTTATTTGCTTCGCCATCAGGTTGGCAAAGAATTGCATGTCCTGGCGCTACTCATGCACCAGATATACCAATTTTCTTCTGGATACTAAGGGCAGACTCTACCGCTGGCGGTCATCCGTCATCATAGAGAAGGGGGGTAAAGTTGATGTTGGAGGTCATAATCGACCTCAAGAGAGTTGTGCTTGACGGTTCCGCAGCAACCCCTGTAACCAAGATTTCAGCGGAACAATGGGGTCGTCCTTAG
>2238_144_2011.226
ATG---------------TTGGGGAAATGCTTGACCGGGTTGTTGCTCGCAATTGCCTTTTTTGTGGTGTATCGTGCCATTCTGTTTTGCTGCGCTCAACGCCAGCAACAGCAGCTCCCATTTACAGTTGATTTATAACCTGACGATATGTGAGCTGAATGGCACAGATTGGCTTAAATTTGACTGGGCAGTGGAGACTTTCGTTATCTTTCCTGTGTTGACTCATATCGTCTCTTACGGCGCCCTTACCACTAGCCATTTTCTTGACACGGTCGGCCTGGCTACTGTGTCCACCGCTGGATATTATCACAAGCGGTATGTATTGAGTAGCATTTATGCTGTCTGTGCCCTGGCTGCGTTGATTTGCTTCGCCATTAGGTTGGCAAAAAATTGCATGTCCTGGCGCTACTCATGCACCAGATATACCAATTTCCTTCTGGATACTAAGGGCAAACTCTACCGCTGGCGGTCACCCGTCATCATAGAGAAGGGGGGTAAAGTTTATGTTAGGGGTCATAATCGACCTCAAAAGAGTTGTGCTTGATGGTTCCGCGGCAACCCCTGTAACCAAAATTTCAGCGGAACAATGGGGTCGTCCATAG
>2255_144_2011.269
ATG---------------TTGGGGAAATGCTTGACCGGGTTATTGCTCGCAATTGCCTTTTTTGTGGTGTATCGTGCCATTCTGTTTTGCTGCGCTCAACGCCAGCAACGGCAGCTCCCATTTACAGTTGATTTATAACCTGACGATATGTGAGCTGAATGGCACAGATTGGCTCAAATTTGACTGGGCAGTGGAGACTTTCGTCATCTTTCCTGTGTTGACTCATATCGTCTCTTACGGCGCCCTTACCACTAGCCATTTTCTTGACACGGTCGGCCTGGCTACTGTGTCCACCGCTGGATATTATCACAAGCGGTATGTATTGAGTAGCATTTACGCTGTCTGTGCCCTGGCTGCGTTGATTTGCTTCGCCATTAGGTTGGCAAAAAATTGCATGTCCTGGCGCTACTCATGCACCAGATATACCAATTTCCTCCTGGATACTAAGGGCAAACTCTACCGCTGGCGGTCACCCGTCATCATAGAGAAGGGGGGTAAAGTTTATGTTAGGGGTCATAATCGACCTCAAAAGAGTTGTGCTTGATGGTTCCGCGGCAACCCCTGTAACCAAAATTTCAGCGGAACAATGGGGTCGTCCATAG
>3077_144_2013.115
ATG---------------TTGGGGAAATGCTTGACCGGGTTACTGCTCGCAGTTGCCTTTTTTGTGGTGTATCGTGCCATTCTGTTTTGCTGCGCTCAACGC--GCTACAGCAGCTCCCATTTACAGTTGATTTATAACCTGACGATATGTGAGCTGAATGGCACAGGTTGGCTCAAATTTGACTGGGCAGTGGAGACTTTCGTTATCTTTCCTGTGTTGACTCATATTGTCTCTTACGGCGCCCTTACCACCAGCCATCTCCTTGACACGGTTGGCCTGATCACTGTGTCCGCCGCCGGATATTGTCACAAGCGGTATGTATTGAGTAGCATTTACGCAGTCTGTGCCCTGGCTGCGTTGATTTGCTTCGCCATTAGGTTGGCGAAAAATTGCATGTCTTGGCGCTACTCATGCACTAGATACACCAATTTTCTTCTGGACACTAAGGGCAAACTCTACCGCTGGCGGTCACCCGTCATCATAGAGAAGGGGGGCAAAGTTGATGTTAGGGGTCATAATTGACCTCAAAAGAGTTGTGCTTGATGGTTCCGCGGCAACCCCTGTAACCAAGATTTCAGCGGAACAATGGGGTCGTCCTTAG
>2906_144_2012.285
ATG---------------TTGGGGAAATGCTTGACCGGGTTACTGCTCGCAGTTGCCTTTTTTGTGGTGTATCGTGCCATTCTGTTTTGCTGCGCTCAACGC--GCAACAGCAGCTCCCATTTACAGTTGATTTATAACCTGACGATATGTGAGCTGAATGGCACAGATTGGCTCAAATTTGACTGGGCAGTGGAGACTTTCGTTATCTTTCCTGTGTTGACTCATATTGTCTCTTACGGCGCCCTTACCACCAGCCATCTCCTTGACACGGTTGGCCTGATCACTGTGTCCGCCGCCGGATATTATCACAAGCGGTATGTATTGAGTAGCATTTACGCAGTCTGTGCCCTGGCTGCGTTGATTTGCTTCGCCATTAGGTTGGCGAAAAATTGCATGTCTTGGCGCTACTCATGCACTAGATATACCAATTTTCTTCTGGATACTAAGGGCAAACTCTACCGCTGGCGGTCACCCGTCATCATAGAGAAGGGGGGCAAAGTTGATGTTAGGGGTCATAATTGACCTCAAAAGAGTTGTGCTTGATGGTTCCGCGGCAACCCCTGTAACCAAGATTTCAGCGGAACAATGGGGACGTCCATAG
>2959_144_2012.290
ATG---------------TTGGGGAAATGCTTGACCGGGTTACTGCTCGCAGTTGCCTTTTTTGTGGTGTATCGTGCCATTCTGTTTTGCTGCGCTCAACGC--GCAACAGCAGCTCCCATTTACAGTTGATTTATAACCTGACGATATGTGAGCTGAATGGCACAGATTGGCTCAAATTTGACTGGGCAGTGGAGACTTTCGTTATCTTTCCTGTGTTGACTCATATTGTCTCTTACGGCGCCCTTACCACCAGCCATCTCCTTGACACGGTTGGCCTGATCACTGTGTCCGCCGCCGGATATTATCACAAGCGGTATGTATTGAGTAGCATTTACGCAGTCTGTGCCCTGGCTGCGTTGATTTGCTTCGCCATTAGGTTGGCGAAAAATTGCATGTCTTGGCGCTACTCATGCACTAGATATACCAATTTTCTTCTGGATACTAAGGGCAAACTCTACCGCTGGCGGTCACCCGTCATCATAGAGAAGGGGGGCAAAGTTGATGTTAGGGGTCATAATTGACCTCAAAAGAGTTGTGCTTGATGGTTCCGCGGCAACCCCTGTAACCAAGATTTCAGCGGAACAATGGGGACGTCCATAG
>2965_144_2012.312
ATG---------------TTGGGGAAATGCTTGACCGGGTTACTGCTCGCAGTTGCCTTTTTTGTGGTGTATCGTGCCATTCTGTTTTGCTGCGCTCAACGC--GCAACAGCAGCTCCCATTTACAGTTGATTTATAACCTGACGATATGTGAGCTGAATGGCACAGATTGGCTCAAATTTGACTGGGCAGTGGAGACTTTCGTTATCTTTCCTGTGTTGACTCATATTGTCTCTTACGGCGCCCTTACCACCAGCCATCTCCTTGACACGGTTGGCCTGATCACTGTGTCCGCCGCCGGATATTATCACAAGCGGTATGTATTGAGTAGCATTTACGCAGTCTGTGCCCTGGCTGCGTTCATTTGCTTCGCCATTAGGTTGGCGAAAAATTGCATGTCTTGGCGCTACTCATGCACTAGATATACCAATTTTCTTCTGGATACTAAGGGCAAACTCTACCGCTGGCGGTCACCCGTCATCATAGAGAAGGGGGGCAAAGTTGATGTTAGGGGTCATAATTGACCTCAAAAGAGTTGTGCTTGATGGTTCCGCGGCAACCCCTGTAACCAAGATTTCAGCGGAACAATGGGGACGTCCATAG
>2827_144_2012.338
ATG---------------TTGGGGAAATGCTTGACCGGGTTACTGCTCGCAGTTGCCTTTTTTGTGGTGTATCGTGCCATTCTGTTTTGCTGCGCTCAACGC--GCAACAGCAGCTCCCATTTACAGTTGATTTATAACCTGACGATATGTGAGCTGAATGGCACAGATTGGCTCAAATTTGACTGGGCAGTGGAGACTTTCGTTATCTTTCCTGTGTTGACTCATATTGTCTCTTACGGCGCCCTTACCACCAGCCATCTCCTTGACACGGTTGGCCTGATCACTGTGTCCGCCGCCGGATATTATCACAAGCGGTATGTATTGAGTAGCATTTACGCAGTCTGTGCCCTGGCTGCGTTGATTTGCTTCGCCATTAGGTTGGCAAAAAATTGCATGTCTTGGCGCTACTCATGCACTAGATATACCAATTTTCTCCTGGATACTAAGGGCAAACTCTACCGCTGGCGGTCACCCGTCATCATAGAGAAGGGGGGCAAAGTTGATGTTAGGGGTCATAATTGACCTCAAAAGAGTTGTGCTTGATGGTTCCGCGGCAACCCCTGTAACCAAGATTTCAGCGGAACAATGGGGTCGTCCTTAG
>2716_144_2012.306
ATG---------------TTGGGGAAATGCTTGACCGGGTTACTGCTCGCAGTTGCCTTTTTTGTGGTGTATCGTGCCATTCTGTTTTGCTGCGCTCAACGC--GCAACAGCAGCTCCCATTTACAGTTGATTTATAACCTGACGATATGTGAGCTGAATGGCACAGATTGGCTCAAATTTGACTGGGCAGTGGAGACTTTCGTTATCTTTCCTGTGTTGACTCATATTGTCTCTTACGGCGCCCTTACCACCAGCCATCTCCTTGACACGGTTGGCCTGATCACTGTGTCCGCCGCCGGATATTATCACAAGCGGTATGTATTGAGTAGCATTTACGCAGTCTGTGCCCTGGCTGCGTTGATTTGCTTCGCCATTAGGTTGGCGAAAAATTGCATGTCTTGGCGCTACTCATGCACTAGATATACCAATTTTCTTCTGGATACTAAGGGCAAACTCTACCGCTGGCGGTCACCCGTCATCATAGAGAAGGGGGGCAAAGTTGATGTTAGGGGTCATAATTGACCTCAAAAGAGTTGTGCTTGATGGTTCCGCGGCAACCCCTGTAACCAAGATTTCAGCGGAACAATGGGGTCGTCCTTAG
>2721_144_2012.307
ATG---------------TTGGGGAAATGCTTGACCGGGTTACTGCTCGCAGTTGCCTTTTTTGTGGTGTATCGTGCCATTCTGTTTTGCTGCGCTCAACGC--GCAACAGCAGCTCCCATTTACAGTTGATTTATAACCTGACGATATGTGAGCTGAATGGCACAGATTGGCTCAAATTTGACTGGGCAGTGGAGACTTTCGTTATCTTTCCTGTGTTGACTCATATTGTCTCTTACGGCGCCCTTACCACCAGCCATCTCCTTGACACGGTTGGCCTGATCACTGTGTCCGCCGCCGGATATTATCACAAGCGGTATGTATTGAGTAGCATTTACGCAGTCTGTGCCCTGGCTGCGTTGATTTGCTTCGCCATTAGGTTGGCGAAAAATTGCATGTCTTGGCGCTACTCATGCACTAGATATACCAATTTTCTTCTGGATACTAAGGGCAAACTCTACCGCTGGCGGTCACCCGTCATCATAGAGAAGGGGGGCAAAGTTGATGTTAGGGGTCATAATTGACCTCAAAAGAGTTGTGCTTGATGGTTCCGCGGCAACCCCTGTAACCAAGATTTCAGCGGAACAATGGGGTCGTCCTTAG
>3011_144_2013.30
ATG---------------TTGGGGAAATGCTTGACCGGGTTATTGCTCGCAATTGCCTTTTTTGTGGTGTATCGTGCCATTCTGTCTTGCTGCGCTCAACGCCAACAGCAGCAGCTCCCATTTACAGTCGATTTATAACCTGACGATATGTGAGCTGAACGGCACAGATTGGCTAAATTTCGACTGGGCAGTGGAGACCTTCGTCATCTTTCCTGTGTTGACTCATATTGTCTCTTACGGCGCCCTTACCACTAGCCATCTTCTTGACACGGTCGGCCTGGTCACTGTGTCTACCGCCGGATATTATCACAGGCGGTATGTATTGAGTAGCATTTACGCTGTCTGTGCCCTGGCTGCGTTTATTTGCTTCGCCATTAGGTTGGCGAAAAATTGCATGTCCTGGCGCTACTCATGTACCAGATATACCAATTTTCTTCTAGATACTAAGGGCAAACTCTACCGCTGGCGGTCATCCGTCATCATAGAGAAAGGGGGTAAAGTTGATGTTGGGGGTCATGATCGACCTCAAGAAAGTCGTGCTCGATGGTTCCGCGGCAACCCCTGTAACCAAGATTTCAGCGGAACAATGGGGTCGTCCATAG
>3046_144_2013.65
ATG---------------TTGGGGAAATGCTTGACCGGGTTATTGCTCGCAATTGCCTTTTTTGTGGTGTATCGTGCCATTCTGTCTTGCTGCGCTCAACGCCAGCAGCAGCAGCTCCCATTTACAGTCGATTTATAACCTGACGATATGTGAGCTGAACGGCACAGATTGGCTAAATTTCGACTGGGCAGTGGAGACCTTCGTCATCTTTCCTGTGTTGACTCATATTGTCTCTTACGGCGCCCTTACCACTAGCCATCTTCTTGACACGGTCGGCCTGGTCACTGTGTCTACCGCCGGATATTATCACAGGCGGTATGTATTGAGTAGCATTTACGCTGTCTGTGCCCTGGCTGCGTTTATTTGCTTCGCCATTAGGTTGGCGAAAAATTGCATGTCCTGGCGCTACTCATGTACCAGATATACCAATTTTCTTCTAGATACTAAGGGCAAACTCTACCGCTGGCGGTCATCCGTCATCATAGAGAAAGGGGGTAAAGTTGATGTTGGGGGTCATGATCGACCTCAAGAAAGTCGTGCTCGATGGTTCCGCGGCAACCCCTGTAACCAAGATTTCAGCGGAACAATGGGGTCGTCCTTAG
>3045_144_2013.67
ATG---------------TTGGGGAAATGCTTGACCGGGTTATTGCTCGCAATTGCCTTTTTTGTGGTGTATCGTGCCATTCTGTCTTGCTGCGCTCAACGCCAACAGCAGCAGCTCCCATTTACAGTCGATTTATAACCTGACGATATGTGAGCTGAACGGCACAGATTGGCTAAATTTCGACTGGGCAGTGGAGACCTTCGTCATCTTTCCTGTGTTGACTCATATTGTCTCTTACGGCGCCCTTACCACTAGCCATCTTCTTGACACGGTCGGCCTGGTCACTGTGTCTACCGCCGGATATTATCACAGGCGGTATGTATTGAGTAGCATTTACGCTGTCTGTGCCCTGGCTGCGTTTATTTGCTTCGCCATTAGGTTGGCGAAAAATTGCATGTCCTGGCGCTACTCATGTACCAGATATACCAATTTTCTTCTAGATACTAAGGGCAAACTCTACCGCTGGCGGTCATCCGTCATCATAGAGAAAGGGGGTAAAGTTGATGTTGGGGGTCATAATCGACCTCAAGAAAGTCGTGCTCGATGGTTCCGCGGCAACCCCTGTAACCAAGATTTCAGCGGAACAATGGGGTCGTCCTTAG
>3020_144_2013.33
ATG---------------TTGGGGAAATGCTTGACCGGGTTATTGCTCGCAATTGCCTTTTTTGTGGTGTATCGTGCCATTCTGTCTTGCTGCGCTCAACGCCAACAGCAGCAGCTCCCATTTACAGTCGATTTATAACCTGACGATATGTGAGCTGAACGGCACAGATTGGCTAAATTTCGACTGGGCAGTGGAGACCTTCGTCATCTTTCCTGTGTTGACTCATATTGTCTCTTACGGCGCCCTTACCACTAGCCATCTTCTTGACACGGTCGGCCTGGTCACTGTGTCTACCGCCGGATATTATCACAGGCGGTATGTATTGAGTAGCATTTACGCTGTCTGTGCCCTGGCTGCGTTTATTTGCTTCGCCATTAGGTTGGCGAAAAATTGCATGTCCTGGCGCTACTCATGTACCAGATATACCAATTTTCTTCTAGATACTAAGGGCAAACTCTACCGCTGGCGGTCATCCGTCATCATAGAGAAAGGGGGTAAAGTTGATGTTGGGGGTCATGATCGACCTCAAGAAAGTCGTGCTCGATGGTTCCGCGGCAACCCCTGTAACCAAGATTTCAGCGGAACAATGGGGTCGTCCTTAG
>2470_144_2012.73
ATG---------------TTGGGGAAATGCTTGACCGGGTTATTGCTCGCAATTGCCTTTTTTGTGGTGTATCGTGCCATTCTGTTTTGCTGCGCTCAACGCCAGCATCAGCAGCTCCCATTTACAGTCGATTTATTACCTGACGATATGTGAGCTGAATGGCACAGGTTGGCTTAGTTTTGACTGGGCAGTGGAGACTTTCGTTATCTTTCCTGCGTTGACTCATGTTGTCTCTTACGGCGCCCTCACCACTAGCCATTTTCTTGACACGGTCGGCCTGATCACTGTGTCCACCGCCGGATATTACCATAAGCGGTATGTATTGAGTAGCATTTACGCTGTCTGTGCCCTGGCTGCGTTAATTTGCTTCGCCATTAGGTTGGCGAAAAATTGCATGTCCTGGCGCTACTCATGTACCAGATATACCAATTTTCTTCTGGATACTAAGGGCAAACTCTACCGCTGGCGGTCACCCGTCATCATAGAGAAGGGGGGTAAAGTTGATGTTGAGGGTCATAATCGACCTCAAAAGAGTTGTGCTTGATGGTTCCGCGGCAACCCCTGTAACCAAGATTTCAGCGGAACAATGGGGTCGTCCTTAG
>3297_144_2013.306
ATG---------------TTGGGGAAATGCTTGACCGGGTTATTGCTCGCAATTGCCTTTTTTGTGGTGTATCGTGCCATTCTGTTTTGCTGCGCTCAACGCCAGCAACAGCAGCTCCCATTTACAGTTGATTTATAACCTGACGATATGTGAGCTGAATGGCACAGATTGGCTTAGTTTTGACTGGGCAGTGGAAACTTTCGTTATCTTTCCTGCGTTGACTCATGTTGTCTCTTACGGCGCCCTCACCACTAGCCATTTTCTTGACACGGTCGGCCTGATCACTGTGTCCACCGCCGGATATTACCATGGGCGGTATGTATTGAGTAGCATTTACGCTGTCTGTGCCCTGGCTGCGTTAATTTGCTTCGCCATTAGGTTGGCGAAAAATTGCATGTCCTGGCGCTACTCATGTACCAGATATACCAATTTTCTTCTGGATACTAAGGGCAAACTCTACCGCTGGCGGTCACCCGTCATCATAGAGAAGGGGGGTAAAGTTGATGTTGAGGGTCATAATCGACCTCAAAAGAGTTGTGCTTGATGGTTCCGCGGCAACCCCTGTAACCAAGATTTCAGCGGAACAATGGGGTCGTCCTTAG
>2447_144_2012.57
ATG---------------TTGGGGAAATGCTTGACCGGGTTATTGCTCGCAATTGCCTTTTTTGTGGTGTATCGTGCCGTTCTGTTTTGCTGCGCTCAACGCCAGCAACAGCAGCTCCCATTTACAGTTGATTTATAACCTGACGATATGTGAGCTGAATGGCACAGATTGGCTTAGTTTTGACTGGGCAGTGGAGACTTTCGTTATCTTTCCTGCGTTGACTCATGTTGTCTCTTACGGCGCCCTCACCACTAGCCATTTTCTTGACACGGTCGGCCTGATCACTGTGTCCACCGCCGGATATTACCATAAGCGGTATGTATTGAGTAGCATTTACGCTGTCTGTGCCCTGGCTGCGTTAATTTGCTTCGCCATTAGGTTGGCGAAAAATTGCATGTCCTGGCGCTACTCATGCACCAGATATACCAACTTTCTTCTGGATACTAAGGGCAAACTCTACCGCTGGCGGTCACCCGTCATCATAGAGAAGGGGGGTAAAGTTGATGTTGAGGGTCATAATCGACCTCAAAAGAGTTGTGCTTGATGGTTCCGCGGCAACCCCTGTAACCAAGATTTCAGCGGAACAATGGGGTCGTCCATAG
>2429_144_2012.35
ATG---------------TTGGGGAAATGCTTGACCGGGTTGTTGCTCGCAATTGCCTTTTTTGTGGTGTATCGTGCCATTCTGTTTTGCTGCGCTCAACGCCAGCAACAGCAGCTCCCATTTACAGTTGATTTATAACCTGACGATATGTGAGCTGAATGGCACAGATTGGCTTAGTTTTGACTGGGCAGTGGAGACTTTTGTTATCTTTCCTGCGTTGACTCATGTTGTCTCTTACGGCGCCCTCACCACTAGCCATTTTCTTGACACGGTCGGCCTGATCACTGTGTCCACCGCCGGATATTACCATAAGCGGTACGTATTGAGTAGCATTTACGCTGTCTGTGCCCTGGCTGCGTTAATTTGCTTCGCCATTAGGTTGGCGAAAAATTGCATGTCCTGGCGCTACTCATGCACTAGATATACCAATTTTCTTCTGGATACTAAGGGCAAACTCTACCGCTGGCGGTCACCCGTCATCATAGAGAAGGGGGGTAAAGTTGATGTTGAGGGTCATAATCGACCTCAAAAGAGTTGTGCTTGATGGTTCCGCGGCAACCCCTGTAACCAAGATTTCAGCGGAACAATGGGGTCGTCCTTAG
>2438_144_2012.43
ATG---------------TTGGGGAAATGCTTGACCGGGTTATTGCTCGCAATTGCCTTTTTTGTGGTGTATCGTGCCATTCTGTTTTGCTGCGCTCAACGCCAGCAACAGCAGCTCCCATTTACAGTTGATTTATAACCTGACGATATGTGAGCTGAATGGCACAGATTGGCTTAGTTTTGACTGGGCAGTGGAGACTTTTGTTATCTTTCCTGCGTTGACTCATGTTGTCTCTTACGGCGCCCTCACCACTAGCCATTTTCTTGACACGGTCGGCCTGATCACTGTGTCCACCGCCGGATATTACCATAAGCGGTATGTATTGAGTAGCATTTACGCTGTCTGTGCCCTGGCTGCGTTAATTTGCTTCGCCATTAGGTTGGCGAAAAATTGCATGTCCTGGCGCTACTCATGCACCAGATATACCAATTTTCTTCTGGATACTAAGGGCAAACTCTACCGCTGGCGGTCACCCGTCATCATAGAGAAGGGGGGTAAAGTTGATGTTGAGGGTCATAATCGACCTCAAAAGAGTTGTGCTTGATGGTTCCGCGGCAACCCCTGTAACCAAGATTTCAGCGGAACAATGGGGTCGTCCTTAG
>2147_144_2011.70
ATG---------------TTGGGGAAATGCTTGACCGGGTTATTGCTCGCAATTGCTTTTTTTGTGGTGTATCGTGCCATTCTGTTTTGTTGCGCTCAACGCCAACAACAGCAGCTCCCATTTACAGTTGATTTACAACCTGACGATATGTGAGCTGAATGGCACAGATTGGCTGGGATTTGACTGGGCAGTGGAGACTTTCGTTATCTTTCCTGTGTTGACTCATATTGTCTCTTACGGCGCCCTTACCACTAGCCATTTTCTTGACACGGTCGGCCTGATCACTGTGTCCACCGCCGGATATTATCACAAGCGGTATGTATTGAGTAGCATCTACGCTGTCTGTGCCCTGGCTGCGTTGGTTTGCTTCACCATTAGGTTGGTGAAAAATTGCATGTCCTGGCGCTACTCATGCACCAGATATACCAATTTTCTTCTGGATACTAAGGGCAAACTCTACCGCTGGCGGTCACCCGTCATCATAGAGAAGGGGGGTAAAGTTGATGTTGGGGGTCATAATCGACCTCAAAAGAGTTGTGCTTGATGGTTCCGCGGCAACCCCTGTAACCAAGATTTCAGCGGAACAATGGGGTCGTCCTTAG
>1968_134_2010.241
ATG---------------TTGGGGAAATGCTTGACCGGGTTATTGCTCGCAATTGCTTTTTTTGTGGTGTATCGTGCCATTCTGTTTTGTTGCGCTCAACGCCAGCAACAGCAGCTCCCATTTACAGTTGATTTACAACCTGACGATATGTGAGCTGAATGGCACAGATTGGCTGGAATTTGACTGGGCAGTGGAGACTTTCGTTATCTTTCCTGTGTTGACTCATATTGTCTCTTACGGCGCCCTTACCACTAGCCATTTTCTTGACACGGTCGGCCTGATCACTGTGTCCACCGCCGGATATTATCACAAGCGGTATGTATTGAGTAGCATCTACGCTGTCTGTGCCCTGGCTGCGTTGGTTTGCTTCACCATTAGGTTGGCGAAAAATTGCATGTCCTGGCGCTACTCATGCACCAGATATACCAATTTTCTTCTGGATACTAAGGGCAAACTCTACCGCTGGCGGTCACCCGTCATCATAGAGAAGGGGGGTAAAGTTGATGTTGGGGGTCATAATCGACCTCAAAAGAGTTGTGCTTGATGGTTCCGCGGCAACCCCTGTAACCAAGATTTCAGCGGAACAATGGGGTCGTCCTTAG
>2117_144_2011.32
ATG---------------TTGGGGAAATGCTTGACCGGGTTATTGCTCGCAATTGCTTTTTTTGTGGTGTATCGTGCCATTCTGTTTTGTTGCGCTCAACGCCAACAACAGCAGCTCCCATTTACAGTTGATTTACAACCTGACGATATGTGAGCTGAATGGCACAGATTGGCTTGAATTTGACTGGGCAGTGGAGACTTTCGTTATCTTTCCTGTGTTGACTCATATTGTCTCTTACGGCGCCCTTACCACTAGCCATTTTCTTGACACGGTCGGCCTGATCACTGTGTCCACCGCCGGATATTATCACAAGCGGTATGTATTGAGTAGCATCTACGCTGTCTGTGCCCTGGCTGCGTTGGTTTGCTTCACCATTAGGTTGGCGAAAAATTGCATGTCCTGGCGCTACTCATGCACCAGATATACCAATTTTCTTCTGGATACTAAGGGCAAACTCTACCGCTGGCGGTCACCCGTCATCATAGAGAAGGGGGGTAAAGTTGATGTTGGGGGTCATAATCGACCTCAAAAGAGTTGTGCTTGATGGTTCCGCGGCAACCCCTGTAACCAAGATTTCAGCGGAACAATGGGGTCGTCCTTAG
>1844_144_2010.46
ATG---------------TTGGGGAAATGCTTGACCGGGTTATTGCTCGCAATTGCCTTTTTTGTGGTGTATCGTGCCATTCTGTTTTGCTGCGCTCAACGCCAGCAACAGCAGCTCCCATCTACATTTGATTTATAACCTGACGATATGTGAGCTGAACGGCACAGATTGGCTCAATTTTGACTGGGCAGTGGAGACTTTCGTTATCTTTCCTGTGTTGACTCATATTGTCTCTTACGGCGCCCTAACCACTAGCCATTTTCTTGACACGGTCGGCCTGATCACTGTGTCCACCGCCGGATATTATCACGGGCGGTATGTATTGAGTAGCATCTACGCTGTCTGTGCCCTGGCTGCGTTGGTTTGCTTCGCCATTAGGTTGGCGAAAAATTGCATGTCCTGGCGCTACTCATGCACCAGATATACCAATTTTCTTCTGGATACTAAGGGCAAACTCTACCGCTGGCGGTCACCCGTCATCATAGAGAAAGGGGGTAAAGTTGATGTTGGGGGTCATAATCGACCTCAAAAGAGTTGTGCTTGATGGTTCCGCGGCAACCCCTGTAACCAAGATTTCAGCGGAACAATGGGGTCGTCCTTAG
>2006_144_2010.298
ATG---------------TTGGGGAAATGCTTGACCGGGTTATTGCTCGCGATTGCCTTCTTTGTGGTGTATCGTGCCATTCTGTTTTGCTGCGCTCAACGCCAGCAACAGCAGCTCCCATCTACAGTTGATTTATAACCTGACGATATGTGAGCTGAATGGCACAGATTGGCTCGAGTTTGACTGGGCAGTGGAGACTTTCGTTATCTTTCCTGTGTTGACTCATATTGTCTCTTACGGCGCCCTTACCACTAGCCATTTTCTTGACACGGTCGGCCTGATCACTGTGTCCACCGCCGGATATTATCACGAGCGGTATGTATTGAGTAGCATCTACGCTGTCTGTGCCTTGGCTGCGTTGGTTTGCTTCGCCATTAGGTTGGCGAAAAATTGCATGTCCTGGCGCTACTCATGCACTAGATATACCAATTTTCTTCTGGATACTAAGGGCAAACTCTACCGCTGGCGGTCACCCGTCATCATAGAGAAGGGGGGTAAAGCTGATGTTGGGGGTCATAATCGACCTCAAAAGAGTTGTGCTTGATGGTTCCGCGGCAACCCCTGTAACCAAGATTTCAGCGGAACAATGGGGTCGTCCTTAG
>1990_144_2010.277
ATG---------------TTGGGGAAATGCTTGACCGGGTTATTGCTCGCAATTGCCTTTTTTGTGGTGTATCGTGCCATTCTGTTTTGCTGCGCTCAACGCCAGCAACAGCAGCTCCCATCTACAGTCGATTTACAACCTGACGATATGTGAGCTGAATGGCACAGATTGGCTAAAATTTGACTGGACAGTGGAGACTTTCGTTATTTTTCCTGCGTTGACTCATATTGTCTCTTACGGCGCCCTTACCACTAGCCATTTTCTCGACACGGTCGGCCTGATCACTGTGTCCACCGCCGGGTATTATCACGAGCGGTATGTGTTGAGTAGCATCTACGCTGTCTGTGCCCTGGCTGCGTTGGTTTGCTTCGCCATTAGGTTGGCGAAAAATTGCATGTCCTGGCGCTACTCATGCACCAGATATACCAATTTTCTTCTGGACACTAAGGGCAAACTCTACCGCTGGCGGTCACCCGTCATCATAGAGAAGGGGGGTAAAGCTGATGTTGGGGGTCATAATCGACCTCAAAAGAGTTGTGCTTGATGGTTCCGCGGCAACCCCTGTAACCAAGATTTCAGCGGAACAATGGGGTCGTCCTTAG
>1978_144_2010.273
ATG---------------TTGGGGAAATGCTTGACCGGGTTATTGCTCGCGATTGCCTTTTTTGTGGTGTATCGTGCCATTCTGTTTTGCTGCGCTCAACGCCAGCAACAACAGCTCCCATCTACAGTTGATTTACAACCTGACGATATGTGAGCTGAATGGCACAGATTGGCTAAAATTTGACTGGGCAGTGGAGACTTTCGTTATCTTTCCTGTGTTGACTCATATTGTCTCTTACGGCGCCCTTACCACTAGCCATTTTCTTGACACGGTCGGCCTGATCACTGTGTCCACCGCCGGGTATTATCATGGGCGGTATGTATTGAGTAGCATCTACGCTGCCTGTGCCCTGGCTGCGTTGGTTTGCTTCGCCATTAGGTTGGCGAAAAATTGCATGTCCTGGCGCTACTCATGCACCAGATATACCAATTTTCTTCTGGACACTAAGGGCAAACTCTACCGCTGGCGGTCACCCGTCATCATAGAGAAGGGGGGTAAAGCTGATGTTGGGGGTCATAATCGACCTCAAAAGAGTTGTGCTTGATGGTTCCGCGGCAACCCCTGTAACCAAGATTTCAGCGGAACAATGGGGTCGTCCTTAG
>1811_144_2010.5
ATG---------------TTGGGGAAATGCTTGACCGGGTTATTGCTCGCAATTGCCTTTTTTGTGGTGTATCGTGCCATTCTGTTTTGCTGCGCTCAACGCCAGCAACAGCAGCTCCCATCTACAGTTGATTTACAACCTGACGATATGTGAGCTGAATGGCACAGATTGGCTCAAATTTGACTGGGCAGTGGAGACTTTCGTTATCTTTCCTGTGTTGACTCATATTGTCTCTTACGGCGCCCTTACCACTAGCCATTTTCTTGACACGGTCGGCCTGATCACTGTGTCCACCGCCGGGTATTATCACGAGCGGTATGTATTGAGTAGCATCTACGCTGTCTGTGCCCTGGCTGCGTTGGTTTGCTTCGCCATTAGGTTGGCGAAAAATTGTATGTCCTGGCGCTACTCATGCACCAGATATACCAATTTTCTTCTGGATACTAAGGGCAAACTCTACCGCTGGCGGTCACCCGTCATCATAGAGAAGGGGGGTAAAGCTGATGTTGGGGGTCATAATCGACCTCAAAAGAGTTGTGCTTGATGGTTCCGCGGCAACCCCTGTAACCAAGATTTCAGCGGAACAATGGGGTCGTCCTTAG
>1857_144_2010.70
ATG---------------TTGGGGAAATGCTTGACCGGGTTGTTGCTCGCAATTGCCTTTTTTGTGGTGTATCGTGCCATTCTGTTTTGCTGCGCTCAACGCCAACAACAGCAGCTCCCATCTACAGTTGATTTACAACCTGACGATATGTGAGCTGAATGGCACAGATTGGCTAAAATTTGACTGGGCAGTGGAGACTTTCGTTATCTTTCCTGTGTTGACTCATATTGTCTCTTACGGCGCCCTTACCACTAGCCATTTTCTTGACACGGTCGGCCTGATCACTGTGTCCACCGCCGGGTATCATCACGAGCGGTATGTATTGAGTAGCATCTACGCTGTCTGTGCCCTGGCTGCGTTGGTTTGCTTCGCCATTAGGTTGGCGAAAAATTGCATGTCCTGGCGCTACTCATGCACCAGATATACCAATTTTCTTCTGGATACTAAGGGCAAACTCTACCGCTGGCGGTCACCCGTCATCATAGAGAAGGGGGGTAAAGCTGATGTTGGGGGTCATAATCGACCTCAAAAGAGTTGTGCTTGATGGTTCCGCGGCAACCCCTGTAACCAAGATTTCAGCGGAACAATGGGGTCGTCCTTAG
>3408_144_2014.34
ATG---------------TTGGGGAAATGCTGGACCGGGTTATTGCTCGCAATTGCTTTTTTTGTGGTGTATCGTGCCATTCTGTCTTGTTGCGCTCAACGCCAACAACAGCGGCTCCCATTTACAGTTGATTTATAACCTGACGATATGTGAGCTGAACGGCACAGATTGGCTCAAATTCAGCTGGGCAGTGGAGACTTTCGTCATCTTTCCTGCGTTGACTCATATTGTCTCTTACGGCGCCCTTACCACTAGCCACTTCCTTGACACGGTCGGCCTGATCACTGTGTCCACCGCCGGATATTATCACAGGCGGTATGTATTGAGTAGCATTTACGCTGTCTGTGCCCTGGCTGCGTTTATTTGCTTCGCCATTAGGTTGGCGAAAAATTGCATGTCCTGGCGCTACTCATGCACCAGATATACCAATTTTCTTCTGGATACCAAGGGCAAACTCTATCGCTGGCGGTCATCCGTCATCATAGAGAAGGGGGGTAAAGTTGATGTTGGGGGTCATAATTGACCTCAAGAGAGTTGTGCTCGATGGTTCCGCGGCAACCCCTGTAACCAAGATTTCAGCGGAACAATGGGGTCGTCCATAG
>3419_144_2014.2
ATG---------------TTGGGGAAATGCTGGACCGGGTTATTGCTCGCAATTGCCTTTTTTGTGGTGTATCGTGCCATTCTGTCTTGTTGCGCTCAACGCCAACAACAGCGGCTCCCATTTACAGTTGATTTATAACCTGACGATATGTGAGCTGAACGGCACAGATTGGCTCAAATTCAGCTGGGCAGTGGAGACTTTCGTCATCTTTCCTGCGTTGACTCATATTGTCTCTTACGGCGCCCTTACCACTAGCCACTTCCTTGACACGGTCGGCCTGATCACTGTGTCCACCGCCGGATATTATCACAGGCGGTATGTATTGAGTAGCATTTACGCTGTCTGTGCCCTGGCTGCGTTTATTTGCTTCGCCATTAGGTTGGCGAAAAATTGCATGTCCTGGCGCTACTCATGCACCAGATATACCAATTTTCTTCTGGATACCAAGGGCAAACTCTATCGCTGGCGGTCATCCGTCATCATAGAGAAGGGGGGTAAAGTTGATGTTGGGGGTCATAATTGACCTCAAGAGAGTTGTGCTCGATGGTTCCGCGGCAACCCCTGTAACCAAGATTTCAGCGGAACAATGGGGTCGTCCATAG
>3522_144_2014.114
ATG---------------TTGGGGAAATGCTGGACCGGGTTATTGCTCGCAATTGCCTTTTTTGTGGTGTATCGTGCCATTCTGTCTTGTTGCGCTCAACGCCAACAACAGCGGCTCCCATTTACAGTTGATTTATAACCTGACGATATGTGAGCTGAACGGCACAGATTGGCTCAAATTCAGCTGGGCAGTGGAGACTTTCGTCATCTTTCCTGCGTTGACTCATATTGTCTCTTACGGCGCCCTTACCACTAGCCACTTCCTTGACACGGTCGGCCTGATCACTGTGTCCACCGCCGGATATTATCACAGGCGGTATGTATTGAGTAGCATTTACGCTGTCTGTGCCCTGGCTGCGTTTATTTGCTTCGCCATTAGGTTGGCGAAAAATTGCATGTCCTGGCGCTACTCATGCACCAGATATACCAATTTTCTTCTGGATACCAAGGGCAAACTCTATCGCTGGCGGTCATCCGTCATCATAGAGAAGGGGGGTAAAGTTGATGTTGGGGGTCATAATTGACCTCAAGAGAGTTGTGCTCGATGGTTCCGCGGCAACCCCTGTAACCAAGATTTCAGCGGAACAATGGGGTCGTCCATAG
>3525_144_2014.117
ATG---------------TTGGGGAAATGCTGGACCGGGTTATTGCTCGCAATTGCCTTTTTTGTGGTGTATCGTGCCATTCTGTCTTGTTGCGCTCAACGCCAACAACAGCGGCTCCCATTTACAGTTGATTTATAACCTGACGATATGTGAGCTGAACGGCACAGATTGGCTCAAATTCAGCTGGGCAGTGGAGACTTTCGTCATCTTTCCTGCGTTGACTCATATTGTCTCTTACGGCGCCCTTACCACTAGCCACTTCCTTGACACGGTCGGCCTGATCACTGTGTCCACCGCCGGATATTATCACAGGCGGTATGTATTGAGTAGCATTTACGCTGTCTGTGCCCTGGCTGCGTTTATTTGCTTCGCCATTAGGTTGGCGAAAAATTGCATGTCCTGGCGCTACTCATGCACCAGATATACCAATTTTCTTCTGGATACCAAGGGCAAACTCTATCGCTGGCGGTCATCCGTCATCATAGAGAAGGGGGGTAAAGTTGATGTTGGGGGTCATAATTGACCTCAAGAGAGTTGTGCTCGATGGTTCCGCGGCAACCCCTGTAACCAAGATTTCAGCGGAACAATGGGGTCGTCCATAG
>3420_144_2013.213
ATG---------------TTGGGGAAATGCTGGACCGGGTTATTGCTCGCAATTGCCTTTTTTGTGGTGTATCGTGCCATTCTGTCTTGTTGCGCTCAACGCCAACAACAGCGGCTCCCATTTACAGTTGATTTATAACCTGACGATATGTGAGCTGAACGGCACAGATTGGCTCAAATTCAACTGGGCAGTGGAGACTTTCGTCATCTTTCCTGCGTTGACTCATATTGTCTCTTACGGCGCCCTTACCACTAGCCACTTCCTTGACACGGTCGGCCTGATCACTGTGTCCACCGCCGGATATTATCACAGGCGGTATGTATTGAGTAGCATTTACGCTGTCTGTGCCCTGGCTGCGTTTATTTGCTTCGCCATTAGGTTGGCGAAAAATTGCATGTCCTGGCGCTACTCATGCACCAGATATACCAATTTTCTTCTGGATACCAAGGGCAAACTCTATCGCTGGCGGTCATCCGTCATCATAGAGAAGGGGGGTAAAGTTGATGTTGGGGGTCATAATTGACCTCAAGAGAGTTGTGCTCGATGGTTCCGCGGCAACCCCTGTAACCAAGATTTCAGCGGAACAATGGGGTCGTCCATAG
>3430_144_2013.245
ATG---------------TTGGGGAAATGCTGGACCGGGTTATTGCTCGCAATTGCCTTTTTTGTGGTGTATCGTGCCATTCTGTCTTGTTGCGCTCAACGCCAACAACAGCGGCTCCCATTTACAGTTGATTTATAACCTGACGATATGTGAGCTGAACGGCACAGATTGGCTCAAATTCAACTGGGCAGTGGAGACTTTCGTCATCTTTCCTGCGTTGACTCATATTGTCTCTTACGGCGCCCTTACCACTAGCCACTTCCTTGACACGGTCGGCCTGATCACTGTGTCCACCGCCGGATATTATCACAGGCGGTATGTATTGAGTAGCATTTACGCTGTCTGTGCCCTGGCTGCGTTTATTTGCTTCGCCATTAGGTTGGCGAAAAATTGCATGTCCTGGCGCTACTCATGCACCAGATATACCAATTTTCTTCTGGATACCAAGGGCAAACTCTATCGCTGGCGGTCATCCGTCATCATAGAGAAGGGGGGTAAAGTTGATGTTGGGGGTCATAATTGACCTCAAGAGAGTTGTGCTCGATGGTTCCGCGGCAACCCCTGTAACCAAGATTTCAGCGGAACAATGGGGTCGTCCATAG
>3501_144_2014.86
ATG---------------TTGGGGAGATGCTTGACCGGGTTGTTGCTCGCAATTGCCTTTTTTGTGGTGTATCGTGCCATTCTGTTTTGCTGCGCTCAACGCCAGCAACAGCAGCTCCCATTTACAGTTGATTTACAACCTGACGATATGTGAGCTGAATGGCACAGACTGGCTCCATTTTGACTGGGCAGTGGAGACTTTCGTCATCTTTCCTGCGTTGACTCATATCGTCTCTTACGGCGCCCTCACCACTAGCCATTTTCTTGACACGATCGGCCTGGTCACTGTGTCCACCGCCGGATATTATCACGGGCGGTATGTATTGAGTAGCATTTACGCCGTCTGTGCCCTGGCTGCGTTGATTTGCTTCGTCATTAGGTTGGCGAAAAATTGCATGTCCTGGCGCTACTCATGCACCAGATACACCAATTTCCTTCTGGATACTAAGGGCAAACTCTACCGCTGGCGGTCACCCGTCATCATAGAGAAAGGGGGTAAAGTTGATGTTGGGGGTCATAATCGACCTCAAAAGAGTTGTGCTTGATGGTTCCGCGGCAACCCCTGTAACCAAAATTTCAGCGGAACAATGGGGTCGTCCCTAG
>2281_144_2011.296
ATG---------------TTGGGGAAATGCTTGACCGGGTTATTGCTCGCAATTGCCTTTTTTGTGGTGTATCGTGCCATTCTGTCTTGCTGCGCTCAACGCCAACAACAGCAGCTCCCATTTGCAGTTGATTTATAACCTGACGATATGTGAGCTGAACGGCACAGATTGGCTAAAATTTAACTGGGCAGTGGAGACTTTCGTTATCTTCCCTGTGTTGACTCATATTGTCTCTTACGGCGCCCTTACCACTAGCCATTTTCTTGACACGGTCGGCCTGGCCACTGTGTCCACCGCCGGATATTATCACAGGCGGTATGTATTGAGTAGCATTTACGCTGTCTGTGCTCTGGCTGCGTTTATTTGCTTCACCATCAGGTTGGCAAAAAATTGCATGTCCTGGCGCTACTCATGCACCAGATATACCAATTTTCTTTTGGATACTAAGGGCAAACTCTACCGCTGGCGGTCATCCATCATCATAGAGAAGGGGGGTAAAGTTGATGTTGGGGGTCATAATCGACCTCAAAAGAGTTGTGCTCGATGGTTCCGCGGCAACCCCTGTAACCAAGATTTCAGCGGAACAATGGGGTCGTCCTTAG
>2245_144_2011.248
ATG---------------TTGGGGAAATGCTTGACCGGGTTATTGCTCGCAATTGCCTTTTTTGTGGTGTATCGTGCCATTCTGTTTTGCTGCGCTCAACGCCAACGACAGCAGCTCCCATTTTCAGTTGATTTATAACCTGACGATATGTGAGCTGAATGGCACAAATTGGCTAAATTTTAACTGGGCAGTAGAGACTTTCGTCATCTTTCCTGTGTTGACTCATGTTGTCTCTTACGGCGCCCTTACCACTAGCCATTTTCTTGACACGGTCGGCCTGATCACTGTGTCCACCGCCGGATATTATCACAAGCGGTATGTATTGAGTAGCATTTACGCTGTCTGTGCCCTGGCTGCGTTGATTTGCTTCGCCATTAGGTTGGCGAAAAATTGCATGTCCTGGCGCTACTCATGCACCAGATATACCAATTTTCTTCTGGATGCTAAGGGCAAACTCTACCGCTGGCGGTCATCCGTCATCATAGAGAAGGGGGGTAAAGTTGATGTTGGGGGTCATAATCGACCTCAAAAGAGTTGTGCTTGATGGTTCCGCGGCAACCCCTGTAACCAAGATTTCAGCGGAACAATGGGGTCGTCCTTAG
>1963_144_2010.205
ATG---------------TTGGGGAAATGCTTGACCGGGTTATTGCTCGCAATTGCCTTTTTTGTGGTGTATCGTGCCATTCTGTTTTGCTGCGCTCAACGCCAACAACAGCAGCTCCCATTTTCAGTTGATTTATAACCTGACGATATGTGAGCTGAATGGCACAAATTGGCTAAATTTTAACTGGGCAGTAGAGACTTTCGTCATCTTTCCTGTGTTGACTCATGTTGTCTCTTACGGCGCCCTTACCACTAGCCATTTTCTTGACACGGTCGGCCTGATCACTGTGTCCACCGCCGGATATTATCACAAGCGGTATGTATTGAGTAGCATTTACGCTGTCTGTGCCCTGGCTGCGTTGATTTGCTTCGCCATTAGGTTGGCGAAAAATTGCATGTCCTGGCGCTACTCATGCACCAGATATACCAATTTTCTTCTGGATACTAAGGGCAAACTCTACCGCTGGCGGTCATCCGTCATCATAGAGAAGGGGGGTAAAGTTGATGTTGGGGGTCATAATCGACCTCAAAAGAGTTGTGCTTGATGGTTCCGCGGCAACCCCTGTAACCAAGATTTCAGCGGAACAATGGGGTCGTCCTTAG
>1961_144_2010.227
ATG---------------TTGGGGAAATGCTTGACCGGGTTATTGCTCGCAATTGCCTTTTTTGTGGTGTATCGTGCCATTCTGTTTTGCTGCGCTCAACGCCAACAACAGCAGCTCCCATTTTCAGTTGATTTATAACCTGACGATATGTGAGCTGAATGGCACAAATTGGCTAAATTTTAACTGGGCAGTAGAGACTTTCGTCATCTTTCCTGTGTTGACTCATGTTGTCTCTTACGGCGCCCTTACCACTAGCCATTTTCTTGACACGGTCGGCCTGATCACTGTGTCCACCGCCGGATATTATCACAAGCGGTATGTATTGAGTAGCATTTACGCTGTCTGTGCCCTGGCTGCGTTGATTTGCTTCGCCATTAGGTTGGCGAAAAATTGCATGTCCTGGCGCTACTCATGCACCAGATATACCAATTTTCTTCTGGATACTAAGGGCAAACTCTACCGCTGGCGGTCATCCGTCATCATAGAGAAGGGGGGTAAAGTTGATGTTGGGGGTCATAATCGACCTCAAAAGAGTTGTGCTTGATGGTTCCGCGGCAACCCCTGTAACCAAGATTTCAGCGGAACAATGGGGTCGTCCTTAG
>1971_144_2010.253
ATG---------------TTGGGGAAATGCTTGACCGGGTTATTGCTCGCAATTGCCTTTTTTGTGGTGTATCGTGCCATTCTGTTTTGCTGCGCTCAACGCCAACAACAGCAGCTCCCATTTTCAGTTGATTTATAACCTGACGATATGTGAGCTGAATGGCACAAATTGGCTAAATTTTAACTGGGCAGTAGAGACTTTCGTCATCTTTCCTGTGTTGACTCATGTTGTCTCTTACGGCGCCCTTACCACTAGCCATTTTCTTGACACGGTCGGCCTGATCACTGTGTCCACCGCCGGATATTATCACAAGCGGTATGTACTGAGTAGCATTTACGCTGTCTGTGCCCTGGCTGCGTTGATTTGCTTCGCCATTAGGTTGGCGAAAAATTGCATGTCCTGGCGCTACTCATGCACCAGATATACCAATTTTCTTCTGGATACTAAGGGCAAACTCTACCGCTGGCGGTCATCCGTCATCATAGAGAAGGGGGGTAAAGTTGATGTTGGGGGTCATAATCGACCTCAAAAGAGTTGTGCTTGATGGTTCCGCGGCAACCCCTGTAACCAAGATTTCAGCGGAACAATGGGGTCGTCCTTAG
>1980_144_2010.268
ATG---------------TTGGGGAAATGCTTGACCGGGTTATTGCTCGCAATTGCCTTTTTTGTGGTGTATCGTGCCATTCTGTTTTGCTGCGCTCAACGCCAACAACAGCAGCTCCCATTTACAGTTGATTTATAACCTGACGATATGTGAGCTGAATGGCACAGATTGGCTAAATTTTGACTGGGCAGTGGAGACTTTCGTTATCTTTCCTGTGTTGACTCATGTTGTCTCTTACGGCGCCCTTACCACTAGCCATTTTCTTGACACGGTCTGCCTGATCACTGTGTCCACCGCCGGATATTATCACAAGCGGTATGTATTGAGTAGCATTTACGCTGTCTGTGCCCTGGCTGCGTTGATTTGCTTCGCCATTAGGTTGGCGAAAAATTGCATGTCCTGGCGCTACTCATGCACCAGATATACCAATTTTCTTCTGGATACTAAGGGCAAACTCTACCGCTGGCGGTCATCCGTCATCATAGAGAAGGGGGGTAAAGTTGATGTTGGGGGTCATAATCGACCTCAAAAGAGTTGTGCTTGATGGTTCCGCGGCAACCCCTGTAACCAAGATTTCAGCGGAACAATGGGGTCGTCCTTAG
>2126_144_2011.39
ATG---------------TTGGGGAAATGCTTGACCGGGTTATTGCTCGCAATTGCTTTTTTTGTGGTGTATCGTGCCATTTTGTTTTGCTGCGCTCAACGCCAACAACAGCAGCTCCCATTTACAGTTGATTTATAACCTGACGATATGTGAGCTGAATGGCACAAATTGGCTAAATTTTGACTGGGCAGTGGAGACTTTCGTTATCTTTCCTGTGTTGACTCATGTTGTCTCTTACGGTGCCCTTACCACTAGCCATTTTCTTGACACGGTCGGCCTGATCACTGTGTCCACCGCCGGATATTATCACAAGCGGTATGTATTGAGTAGCATTTACGCTGTCTGTGCCCTGGCTGCGTTGATTTGCTTCGCCATTAGGTTGGCGAAAAATTGCATGTCCTGGCGCTACTCATGCACCAGATATACCAATTTTCTTCTGGATACTAAGGGCAAACTCTACCGCTGGCGGTCATCCGTCATCATAGAGAAGGGGGGTAAAGTTGATGTTGGGGGTCATAATCGACCTCAAAAGAGTTGTGCTTGATGGTTCCGCGGCAACCCCTGTAACCAAGATTTCAGCGGAACAATGGGGTCGTCCTTAG
>2215_144_2011.157
ATG---------------TTGGGGAAATGCTTGACCGGGTTATTGCTCGCAATTGCCTTTTTTGTGGTGTATCGTGCCATTTTGTTTTGCTGCGCTCAACGCCAACAACAGCAGCTCCCATTTACAGTTGATTTATAACCTGACGATATGTGAGCTGAATGGCACAAATTGGCTAAATTTTGACTGGGCAGTGGAGACTTTCGTTATCTTTCCTGTGTTGACTCATGTTGTCTCTTACGGCGCCCTTACCACTAGCCATTTTCTTGACACGGTCGGCCTGATCACTGTGTCCACCGCCGGATATTATCACGAGCGGTATGTATTGAGTAGCATTTACGCTGTCTGTGCCCTGGCTGCGTTGATTTGCTTCGCCATTAGGTTGGCGAAAAATTGCATGTCCTGGCGCTACTCATGCACCAGATATACCAATTTTCTTCTGGATACTAAGGGCAAACTCTACCGCTGGCGGTCGTCCGTCATCATAGAGAAGGGGGGTAAAGTTGATGTTGGGGGTCATAATCGACCTCAAAAGAGTTGTGCTTGATGGTTCCGCGGCAACCCCTGTAACCAAGATTTCAGCGGAACAATGGGGTCGTCCTTAG
>2389_144_2011.5
ATG---------------TTGGGGAAATGCTTGACCGGGTTATTGCTCGCAATTGCCTTTTTTGTGGTGTATCGTGCCATTCTGTCTCGCTGCGCTCAACGCCAACAACAGCAGCTCCCATTTGCAGTTGATTTATAACCTGACGATATGTGAGCTGAACGGCACAGATTGGCTCAACTTTAACTGGGCAGTGGAGACTTTCGTTATCTTTCCTGTGTTGACTCATATTGTCTCTTACGGCGCCCTTACCACTAGCCATTTTCTTGACACGGTCGGCCTGATCACTGTGTCCACCGCCGGATATTGTCACGGGCGGTATGTATTGAGTAGCATTTACGCTGTCTGTGCCCTGGCTGCATTTATTTGTTTCGCCATCAGGTTGGCGAAAAATTGCATGTCCTGGCGCTACTCATGTACCAGATATACCAATTTTCTTCTGGACACTAAGGGCAAACTCTACCGCTGGCGGTCATCCATCATCATAGAGAAGGGGGGTAAAGTTGATGTTGGGGGTCATAATCGACCTCAAAAGAGTTGTGCTCGATGGTTCCGCGGCAACCCCTGTAACCAAGATTTCAGCGGAACAATGGGGTCGTCCTTAG
>2230_144_2011.208
ATG---------------TTGGGGAAATGCTTGACCGGGTTATTGCTCGCAATTGCCTTTTTTGTGGTGTATCGTGCCATTCTGTCTCGCTGCGCTCAACGCCAACAACAGCAGCTCCCATTTGCAGTTGATTTATAACCTGACGATATGTGAGCTGAACGGCACAGATTGGCTCAAATTTAACTGGGCAGTGGAGACTTTCGTTATCTTTCCTGTGTTGACTCATATTATCTCTTACGGCGCCCTTACCACTAGCCATTTTCTTGACACGGTCGGCCTGATCACTGTGTCCACCGCCGGATATTGTCACGGGCGGTATGTATTGAGTAGCATTTACGCTGTCTGTGCCCTGGCTGCGTTTATTTGCTTCGCCATCAGGTTGGCGAAAAATTGCATGTCCTGGCGCTACTCATGTACCAGATATACCAATTTTCTTCTGGATACTAAGGGCAAACTCTACCGCTGGCGGTCATCCATCATCATAGAGAAGGGGGGTAAAGTTGATGTTGGGGGTCATAATCGACCTCAAAAGAGTTGTGCTCGATGGTTCCGCGGCAACCCCTGTAACCAAGATTTCAGCGGAACAATGGGGTCGTCCTTAG
>2246_144_2011.248
ATG---------------TTGGGGAAATGCTTGACCGGGTTATTGCTCGCAATTGCCTTTTTTGTGGTGTATCGTGCCATTCTGTCTCGCTGCGCTCAACGCCAACAACAGCAGCTCCCATTTGCAGTTGATTTATAACCTGACGATATGTGAGCTGAACGGCACAGATTGGCTCAAATTTAACTGGGCAGTGGAGACTTTCGTTATCTTTCCTGTGTTGACTCATATTGTCTCTTACGGCGCCCTTACCACTAGCCATTTTCTTGACACGGTCGGCCTGATCACTGTGTCCACCGCCGGATATTGTCACGGGCGGTATGTATTGAGTAGCATTTACGCTGTCTGTGCCCTGGCTGCGTTTATTTGCTTCGCCATCAGGTTGGCGAAAAATTGCATGTCCTGGCGCTACTCATGTACCAGATATACCAATTTTCTTCTGGACACTAAGGGCAAACTCTACCGCTGGCGGTCATCCATCATCATAGAGAAGGGGGGTAAAGTTGATGTTGGGGGTCATAATCGACCTCAAAAGAGTTGTGCTCGATGGTTCCGCGGCAACCCCTGTAACCAAGATTTCAGCGGAACAATGGGGTCGTCCTTAG
>2582_144_2012.331
ATG---------------TTGGGGAAATGCTTGACCGGGTTATTGCTCGCAATTGCCTTTTTTGTGGTGTATCGTGCCATTCTGTCTTGCTGCGCTCAACGCCAGCGACAGCAGCTCCCATTTGCAGTTGATTTATAACCTGACGATATGTGAGCTGAACGGCACAAATTGGCTCAAATTTGACTGGGCAGTGGAGACTTTCGTTATCTTTCCTGTGTTGACTCATATTGTCTCTTACGGCGCCCTTACCACTAGCCATTTTCTTGACACGGTCGGCCTGATCACTGTGTCCACCGCCGGATATTGTCACAGGCGGTATGTATTGAGTAGCATTTACGCTGTCTGTGCCCTGGCTGCGTTTATTTGCTTCGCCATCAGGTTGGCAAAAAATTGCATGTCCTGGCGCTACTCATGCACCAGATATACCAATTTTCTTCTGGATACTAAGGGCAAACTCTACCGCTGGCGGTCATCCATCATCATAGAGAAGGGGGGTAAAGTTGATGTTGGGGGTCATAATCGACCTCAAAAGAGTTGTGCTTGATGGTTCCGCGGCAACCCCTGTAACCAAGATTTCAGCGGAACAATGGGGTCGTCCTTAG
>2830_144_2012.339
ATG---------------TTGGGGAAATGCTTGACCGGGTTATTGCTCGCAATTGCCTTTTTTGTGGTGTATCGTGCCATTCTGTCTTGCTGCGCTCAACGCCAACAGCAGCAGCTCCCATTTGCAGTTGATTTATAACCTGACGATATGTGAGCTGAACGGCACAGATTGGCTCGAATTTGACTGGGCAGTGGAGACTTTCGTTATCTTTCCTGTGTTGACTCATATTGTCTCTTACGGCGCCCTTACCACTAGCCATCTTCTTGACACGGTCGGCCTGATCACTGTGTCCACCGCCGGATATTATCACGGGCGGTATGTATTGAGTAGCATTTACGCTGTCTGTGCCCTGGCTGCGTTTATTTGCTTCGCCATCAGGTTGGCAAAAAATTGTATGTCCTGGCGCTACTCATGCACTAGATATACCAATTTTCTTCTGGATACTAAGGGCAAACTCTACCGCTGGCGGTCATCCGTCATCATAGAGAAGGGGGGTAAAGTTGATGTTGGGGGTCATAATCAGCCTCAAAAGAGTTGTGCTCGATGGTTCCGCGGCAACCCCTGTAACCAAGATTTCAGCGGAGCAATGGGGTCGTCCATAG
>2374_144_2011.351
ATG---------------TTGGGGAAATGCTTGACCGGGTTATTGCTCGCAATTGCCTTTTTTGTGGTGTATCGTGCCATTCTGTCTTGCTGCGCTCAACGCCAACAACAGCGGCTCCCATTTGCAGTTGATTTATAACCTGACGATATGTGAGCTGAACGGCACAGATTGGCTCAAATTTGACTGGGCAGTGGAGACTTTCGTTATCTTTCCTGTGTTGACTCATATTGTCTCTTACGGCGCCCTTACCACTAGCCATTTTCTTGACACGGTCGGCCTGATCACTGTGTCCACCGCCGGATATTATCACGGGCGGTATGTATTGAGTAGCATTTACGCTGTCTGTGCCCTGGCTGCGTTTATTTGCTTCGCCATCAGGTTGGCGAAAAATTGTATGTCCTGGCGCTACTCATGCACTAGATATACCAATTTTCTTCTGGATACTAAGGGCAAACTCTACCGCTGGCGGTCATCCGTCATCATAGAGAAGGGGGGTAAAGTTGATGTTGGGGGTCATAATCAGCCTCAAAAGAGTTGTGCTCGATGGTTCCGCGGCAACCCCTGTAACCAAGATTTCAGCGGAGCAATGGGGTCGTCCATAG
>2427_144_2012.40
ATG---------------TTGGGGAAATGCTTGACCGGGTTATTGCTCGCAATTGCCTTTTTTGTGGTGTATCGTGCCATTCTGTCTTGCTGCGCTCAACGCCAACAACAGCGGCTCCCATTTGCAGTTGATTTATAACCTGACGATATGTGAGCTGAACGGCACAGATTGGCTCAAATTTGACTGGGCAGTGGAGACTTTCGTTATCTTTCCTGTGTTGACTCATATTGTCTCTTACGGCGCCCTTACCACTAGCCATTTTCTTGACACGGTCGGCCTGATCACTGTGTCCACCGCCGGATATTATCACGGGCGGTATGTATTGAGTAGCATTTACGCTGTCTGTGCCCTGGCTGCGTTTATTTGCTTCGCCATCAGGTTGGCAAAAAATTGTATGTCCTGGCGCTACTCATGCACTAGATATACCAATTTTCTTCTGGATACTAAGGGCAAACTCTACCGCTGGCGGTCATCCGTCATCATAGAGAAGGGGGGTAAAGTTGATGTTGGGGGTCATAATCAGCCTCAAAAGAGTTGTGCTCGATGGTTCCGCGGCAACCCCTGTAACCAAGATTTCAGCGGAACAATGGGGTCGTCCTTAG
>2258_144_2011.276
ATG---------------TTGGGGAAATGCTTGACCGGGTTATTGCTCGCAATTGCCTTTTTTGTGGTGTATCGTGCCATTCTGTCTTGTTGCGCTCAACGCCAACAACAGCGGCTCCCATTTGCAGTTGATTTATAACCTGACGATATGTGAGCTGAACGGCACAGATTGGCTAAAATTTGACTGGGCAGTGGAGACTTTCGTTATCTTTCCTGTGTTGACTCATATTGTCTCTTACGGCGCCCTTACCACTAGCCATTTTCTTGACACGGTCGGCCTGATCACTGTGTCCACCGCCGGATATTGTCACAGGCGGTATGTATTGAGTAGCATTTACGCTGTCTGTGCCCTGGCTGCGTTTATTTGCTTCACCATCAGGTTGGCGAAAAATTGCATGTCCTGGCGCTACTCATGCACCAGATATACCAATTTTCTTCTGGATACTAAGGGCAAACTCTACCGCTGGCGGTCATCCATCATCATAGAGAAGGGGGGTAAAGTTGATGTTGGGGGTCATAATCGACCTCAAAAGAGTTGTGCTCGATGGTTCCGCGGCAACCCCTGTAACCAAGATTTCAGCGGAACAATGGGGTCGTCCTTAG
>2332_144_2011.322
ATG---------------TTGGGGAAATGCTTGACCGGGTTATTGCTCGCAATTGCCTTTTTTGTGGTGTATCGTGCCATTCTGTCTTGCTGCGCTCAACGCCGGCAACAGCAGCTCCCATTTGCAGTTGATTTATAACCTGACGATATGTGAGCTGAACGGCACAGATTGGCTCAAATTTGACTGGGCAGTGGAGACTTTCGTTATCTTTCCTGTGTTGACTCATATTGTCTCTTACGGCGCCCTTACCACTAGCCATTTTCTTGACACGGTCGGCCTGATCACTGTGTCCACCGCCGGATATTATCACAGGCGGTATGTATTGAGTAGCATTTACGCTGTCTGTGCCCTGGCTGCGTTTATTTGCTTCGCCATCAGGTTGGCGAAAAATTGTATGTCCTGGCGCTACTCATGCACCAGATATACCAATTTTCTTCTGGATACTAAGGGCAAACTCTACCGCTGGCGGTCATCCATCATCATAGAGAAGGGGGGTAAAGTTGATGTTGGGGGTCATAATCGACCTCAAAAGAGTTGTGCTTGATGGTTCCGCGGCAACCCCTGTAACCAAGATTTCAGCAGAGCAATGGGGTCGTCCATAG
>2390_144_2012.5
ATG---------------TTGGGGAAATGCTTGACCGGGTTATTGCTTGCAATTGCCTTTTTTGTGGTGTATCGTGCCATTCTGTCTTGCTGCGCTCAACGCCAGCAACAGCAGCTCCCATTTGCAGTTGATTTATAACCTGACGATATGTGAGCTGAACGGCACAGATTGGCTCGAATTTGACTGGGCAGTGGAGACTTTCGTTATCTTTCCTGTGTTGACTCATATTGTCTCTTACGGCGCCCTTACCACTAGCCATTTTCTTGACACGGTCGGCCTGATCACTGTGTCCACCGCCGGATATTATCACAGGCGGTATGTATTGAGTAGCATTTACGCTGTCTGTGCCCTGGCTGCGTTTATTTGCTTCGCCATCAGGTTGGCGAAAAATTGTATGTCCTGGCGCTACTCATGCACCAGATATACCAATTTTCTTCTGGATACTAAGGGCAAACTCTACCGCTGGCGGTCATCCATCATCATAGAGAAGGGGGGTAAAGTTGATGTTGGGGGTCATAATCGACCTCAAAAGAGTTGTGCTTGATGGTTCCGCGGCAACCCCTGTAACCAAGATTTCAGCAGAGCAATGGGGTCGTCCATAG
>2321_144_2011.316
ATG---------------TTGGGGAAATGCTTGACCGGGTTATTGCTCGCAATTGCCTTTTTTGTGGTGTATCGTGCCATTCTGTCTTGCTGCGCTCAACGCCGGCAACAGCAGCTCCCATTTGCAGTTGATTTATAACCTGACGATATGTGAGCTGAACGGCACAGATTGGCTCAAATTTGACTGGGCAGTGGAGACTTTCGTTATCTTTCCTGTGTTGACTCATATTGTCTCTCACGGCGCCCTCACCACTAGCCATTTTCTTGACACGGTCGGCCTGATCACTGTGTCCACCGCCGGATATTATCACAAGCGGTATGTATTGAGTAGCATTTACGCTGTCTGTGCCCTGGCTGCGTTTATTTGCTTCGCCATCAGGTTGGCGAAAAATTGCATGTCCTGGCGCTACTCATGCACCAGATATACCAATTTTCTTCTGGATACTAAGGGCAAACTCTACCGCTGGCGGTCATCCATCATCATAGAGAAGGGGGGTAAAGTTGATGTTGGGGGTCATAATCGACCTCAAAAGAGTTGTGCTCGATGGTTCCGCGGCAACCCCTGTAACCAAGATTTCAGCGGAACAATGGGGTCGTCCATAG
>2214_144_2011.155
ATG---------------TTGGGGAAATGCTTGACCGGGTTATTGCTCGCAATTGCCTTTTTTGTGGTGTATCGTGCCATTCTGTCTTGCTGCGCTCAACGCCAACGACAGCAGCTCCCATTTGCAGTTGATTTATAACCTGACGATATGTGAGCTGAACGGCACAGATTGGCTCGAATTTGACTGGGCAGTGGAGACTTTCGTTATCTTTCCTGTGTTGACTCATATTGTCTCTTACGGCGCCCTTACCACTAGCCATTTTCTTGACACGGTCGGCCTGATCACTGTGTCCACCGCCGGATATTATCACAGGCGGTATGTATTGAGTAGCATTTACGCTGTCTGTGCCCTGGCTGCGCTTATTTGCTTCGCCATCAGGTTGGCGAAAAATTGCATGTCCTGGCGCTACTCATGCACCAGATATACCAATTTTCTTCTGGATACTAAGGGCAAACTCTACCGCTGGCGGTCATCCATCATCATAGAGAAGGGGGGTAAAGTTGATGTTGGGGGTCATAATCGACCTCAAAAGAGTTGTGCTCGATGGTTCCGCGGCAACCCCTGTAACCAAGATTTCAGCAGAACAATGGGGTCGTCCATAG
>2125_144_2011.45
ATG---------------TTGGGGAAATGCTTGACCGGGTTATTGCTCGCAATTGCCTTTTTTGTGGTGTATCGTGCCATTCTGTCTTGCTGCGCTCAACGCCGACAACAGCAGCTCCCATTTGCAGTTGATTTATAACCTGACGATATGTGAGCTGAACGGCACAGATTGGCTCAAATTTGACTGGGCAGTGGAGACTTTCGTTATCTTTCCTGTGTTGACTCATATTGTCTCTTACGGCGCCCTTACCACTAGCCATTTTCTTGACACGGTCGGCCTGATCACTGTGTCCACCGCCGGATATTATCACAGGCGGTATGTATTGAGTAGCATTTACGCTGTCTGTGCCCTGGCTGCGTTTATTTGCTTCGCCATCAGGTTGGCGAAAAATTGTATGTCCTGGCGCTACTCATGCACCAGATATACCAATTTTCTTCTGGATACTAAGGGCAAACTCTACCGCTGGCGGTCATCCATCATCATAGAGAAGGGGGGTAAAGTTGATGTTGGGGGTCATAATCAGCCTCAAAAGAGTTGTGCTCGATGGTTCCGCGGCAACCCCTGTAACCAAGATTTCAGCGGAACAATGGGGTCGTCCTTAG
>2140_144_2011.63
ATG---------------TTGGGGAAATGCTTGACCGGGTTATTGCTCGCAATTGCCTTTTTTGTGGTGTATCGTGCCATTCTGTCTTGCTGCGCTCAACGCCGACAACAGCAGCTCCCATTTGCAGTTGATTTATAACCTGACGATATGTGAGCTGAACGGCACAGATTGGCTCAAATTTGACTGGGCAGTGGAGACTTTCGTTATCTTTCCTGTGTTGACTCATATTGTCTCTTACGGCGCCCTTACCACTAGCCATTTTCTTGACACGGTCGGCCTGATCACTGTGTCCACCGCCGGATATTATCACAGGCGGTATGTATTGAGTAGCATTTACGCTGTCTGTGCCCTGGCTGCGTTTATTTGCTTCGCCATCAGGTTGGCGAAAAATTGTATGTCCTGGCGCTACTCATGCACCAGATATACCAATTTTCTTCTGGATACTAAGGGCAAACTCTACCGCTGGCGGTCATCCATCATCATAGAGAAGGGGGGTAAAGTTGATGTTGGGGGTCATAATCAGCCTCAAAAGAGTTGTGCTCGATGGTTCCGCGGCAACCCCTGTAACCAAGATTTCAGCGGAACAATGGGGTCGTCCTTAG
>2219_144_2011.173
ATG---------------TTGGGGAAATGCTTGACCGGGTTATTGCTCGCAATTGCCTTTTTTGTGGTGTATCGTGCCATTCTGTCTTGCTGCGCTCAACGCCGACAACAGCAGCTCCCATTTGCAGTTGATTTATAACCTGACGATATGTGAGCTGAACGGCACAGATTGGCTCAAATTTGACTGGGCAGTGGAGACTTTCGTTATCTTTCCTGTGTTGACTCATATTGTCTCTTACGGCGCCCTTACCACCAGCCATTTTCTTGACACGGTCGGCCTGATCACTGTGTCCACCGCCGGATATTATCACAGGCGGTATGTATTGAGTAGCATTTACGCTGTCTGTGCCCTGGCTGCGTTTATTTGCTTCGCCATCAGGTTGGCGAAAAATTGTATGTCCTGGCGCTACTCATGCACCAGATATACCAATTTTCTTCTGGATACTAAGGGCAAACTCTACCGCTGGCGGTCATCCATCATTATAGAGAAGGGGGGTAAAGTTGATGTTGGGGGTCATAATCAGCCTCAAAAGAGTTGTGCTCGATGGTTCCGCGGCAACCCCTGTAACCAAGATTTCAGCGGAACAATGGGGTCGTCCTTAG
>2200_144_2011.145
ATG---------------TTGGGGAAATGCTTGACCGGGTTATTGCTCGCAATTGCCTTTTTTGTGGTGTATCGTGCCATTCTGTCTTGCTGCGCTCAACGCCGGCAACAGCAGCTCCCATTTGCAGTTGATTTATAACCTGACGATATGTGAGCTGAACGGCACAGATTGGCTCAAATTTGACTGGGCAGTGGAGACTTTCGTTATCTTTCCTGTGTTGACTCATATTGTCTCTTACGGCGCCCTTACCACTAGCCATTTTCTTGACACGGTCGGCCTGATCACTGTGTCCACCGCCGGATATTATCACAGGCGGTATGTATTGAGTAGCATTTACGCTGTCTGTGCCCTGGCTGCGTTTATTTGCTTCGCCATCAGGTTGGCGAAAAATTGTATGTCTTGGCGCTACTCATGCACCAGATATACCAATTTTCTTCTGGATACTAAGGGCAAACTCTACCGCTGGCGGTCATCCATCATCATAGAGAAGGGGGGTAAAGTTGATGTTGGGGGTCATAATCGACCTCAAAAGAGTTGTGCTCGATGGTTCCGCGGCAACCCCTGTAACCAAGATTTCAGCGGAACAATGGGGTCGTCCTTAG
>2025_???_2010.309
ATG---------------TTGGGGAAATGCTTGACCGGGTTATTGCTCGCAATTGCCTTTTTTGTGGTGTATCGTGCCATTCTGTCTTGCTGCGCTCAACGCCAACAACAGCAGCTCCCATTTGCAGTTGATTTATAACCTGACGATATGTGAGCTGAACGGCACAGATTGGCTCAAATTTGACTGGGCAGTGGAGACTTTCGTTATCTTTCCTGTGTTGACTCATATTGTCTCTTACGGCGCCCTTACCACTAGCCATTTTCTTGACACGGTCGGCCTGATCACTGTGTCCACCGCCGGATATTATCACAGGCGGTATGTATTGAGTAGCATTTACGCTGTCTGTGCCCTGGCTGCGTTTATTTGCTTCGCCATCAGGTTGGCGAAAAATTGCATGTCCTGGCGCTACTCATGCACCAGATATACCAATTTTCTTCTGGATACTAAGGGCAAACTCTACCGCTGGCGGTCATCCATCATCATAGAGAAGGGGGGTAAAGTTGATGTTGGGGGTCATAATCGACCTCAAAAGAGTTGTGCTCGATGGTTCCGCGGCAACCCCTGTAACCAAGATTTCAGCGGAACAATGGGGTCGTCCATAG
>2053_144_2010.323
ATG---------------TTGGGGAAATGCTTGACCGGGTTATTGCTCGCAATTGCCTTTTTTGTGGTGTATCGTGCCATTCTGTCTTGCTGCGCTCAACGCCGACAACAGCAGCTCCCATTTGCAGTTGATTTATAACCTGACGATATGTGAGCTGAACGGCACAGATTGGCTCAAATTTGACTGGGCAGTGGAGACTTTCGTTATCTTTCCTGTGTTGACTCATATTGTCTCTTACGGCGCCCTTACCACTAGCCATTTTCTTGACACGGTCGGCCTGATCACTGTGTCCACCGCCGGATATTATCACAGGCGGTATGTATTGAGTAGCATTTACGCTGTCTGTGCCCTGGCTGCGTTTATTTGCTTCGCCATCAGGTTGGCGAAAAATTGCATGTCCTGGCGCTACTCATGCACCAGATATACCAATTTTCTTCTGGATACTAAGGGCAAACTCTACCGCTGGCGGTCATCCATCATCATAGAGAAGGGGGGTAAAGTTGATGTTGGGGGTCATAATCGACCTCAAAAGAGTTGTGCTCGATGGTTCCGCGGCAACCCCTGTAACCAAGATTTCAGCGGAACAATGGGGTCGTCCTTAG
>2057_144_2010.329
ATG---------------TTGGGGAAATGCTTGACCGGGTTATTGCTCGCAATTGCCTTTTTTGTGGTGTATCGTGCCATTCTGTCTTGCTGCGCTCAACGCCGACAACAGCAGCTCCCATTTGCAGTTGATTTATAACCTGACGATATGTGAGCTGAACGGCACAGATTGGCTCAAATTTGACTGGGCAGTGGAGACTTTCGTTATCTTTCCTGTGTTGACTCATATTGTCTCTTACGGCGCCCTTACCACTAGCCATTTTCTTGACACGGTCGGCCTGATCACTGTGTCCACCGCCGGATATTATCACAGGCGGTATGTATTGAGTAGCATTTACGCTGTCTGTGCCCTGGCTGCGTTTATTTGCTTCGCCATCAGGTTGGCGAAAAATTGCATGTCCTGGCGCTACTCATGCACCAGATATACCAATTTTCTTCTGGATACTAAGGGCAAACTCTACCGCTGGCGGTCATCCATCATCATAGAGAAGGGGGGTAAAGTTGATGTTGGGGGTCATAATCGACCTCAAAAGAGTTGTGCTCGATGGTTCCGCGGCAACCCCTGTAACCAAGATTTCAGCGGAACAATGGGGTCGTCCTTAG
>2047_142_2010.322
ATG---------------TTGGGGAAATGCTTGACCGGGTTATTGCTCGCAATTGCCTTTTTTGTGGTGTATCGTGCCATTCTGTCTTGCTGCGCTCAACGCCGACAACAGCAGCTCCCATTTGCAGTTGATTTATAACCTGACGATATGTGAGCTGAACGGCACAGATTGGCTCAAATTTGACTGGGCAGTGGAGACTTTCGTTATCTTTCCTGTGTTGACTCATATTGTCTCTTACGGCGCCCTTACCACTAGCCATTTTCTTGACACGGTCGGCCTGATCACTGTGTCCACCGCCGGATATTATCACAGGCGGTATGTATTGAGTAGCATTTACGCTGTCTGTGCCCTGGCTGCGTTTATTTGCTTCGCCATCAGGTTGGCGAAAAATTGCATGTCCTGGCGCTACTCATGCACCAGATATACCAATTTTCTTCTGGATACTAAGGGCAAACTCTACCGCTGGCGGTCATCCATCATCATAGAGAAGGGGGGTAAAGTTGATGTTGGGGGTCATAATCGACCTCAAAAGAGTTGTGCTCGATGGTTCTGCGGCAACCCCTGTAACCAAGATTTCAGCGGAACAATGGGGTCGTCCTTAG
>2264_144_2011.287
ATG---------------TTGGGG-AATGCTAGACCGGGTTATTGCTCGCAATTGCTTTTTTTGTGGTGTATCGTGCCATTCTTTTTTGCTGCGCTCAACGCCAGCAACAGCAGCTCCCATTTACAGTTGATTTATAACCTGACGATATGTGAGCTGAACGGCACAGATTGGCTCAAATTTAACTGGGCAGTGGAGACTTTCGTTATCTTTCCTGTGTTGACTCATATTGTCTCTTACGGCGCCCTTACCACTAGCCATTTTCTTGACACGGTCGGCCTGATCACTGTGTCCACCGCCGGGTATTATCACGGGCGGTATGTATTGAGTAGCATTTACGCTGTCTGTGCTCTGGCTGCGTTTATTTGCTTCGCCATTAGGTTGGCGAAAAATTGCATGTCCTGGCGTTACTCATGCACCAGATATACCAATTTTCTTCTGGATACTAAGGGCAAACTCTACCGCTGGCGGTCATCCGTCATCATAGAGAAGGGGGGCAAAGTTGATGTTGGGGGTCATAATCGACCTCAAAAGAGTTGTGCTCGATGGTTCCGCGGCAACCCCTGTAACCAAGATTTCAGCGGAACAATGGGGTCGTCCATAG
>1925_144_2010.177
ATG---------------TTGGGGAAATGCTTGACCGGGTTATTGCTCGCAATTGCCTTTTTTGTGGTGTATCGTGCCATTCTTTTTTGCTGCGCTCAACGCCAAAAACAGCAGCTCCAATTTACAGTTGATTTATAACCTGACGATATGTGAGCTGAACGGCACAGATTGGCTCGATTTTGACTGGGCAGTGGAGACTTTCGTTATCTTTCCTGTGTTGACTCATATTGTCTCTTACGGCGCCCTTACCACTAGCCATTTTCTTGACACGGTCGGCCTGGTCACTGTGTCCACCGCCGGATATTGTCACGGGCGGTATGTATTGAGTAGCATTTACGCTGTCTGTGCCCTGGCTGCGTTTGTTTGCTTCGCCATTAGGTTGGCGAAAAATTGCATGTCCTGGCGCTACTCATGCACCAGATATACCAATTTTCTTCTGGATACTAAGGGCAAACTCTACCGCTGGCGGTCATCCGTCATCATAGAGAAGGGGGGTAAAGTTGATGTTGGGGGTCATAATCGACCTCAAAAGAGTTGTGCTCGATGGTTCCGCGGCAACCCCTGTAACCAAGATTTCAGCGGAACAATGGGGTCGTCCTTA-
>2371_???_2011.358
ATG---------------TTGGGGAAATGCTTGACCGGGTTATTGCTCGCAATTGCCTTTTTTGTGGTGTATCGTGCCATTCTGTCTTGCTGCGCTCAACGCCAACAACAGCAGCTCCCATTTACAGTTGATTTATAACCTGACGATATGTGAGCTGAACGGCACAGATTGGCTCAGTTTCAGCTGGGCAGTGGAGACTTTTGTCATCTTTCCTGCGTTGACTCATATTGTCTCTTACGGCGCCCTTACCACTAGCCATTTTCTTGACACGGTCGGCCTGATCACTGTGTCCACCGCCGGATATTATCACAGGCGGTATGTATTGAGTAGCATTTACGCTGTCTGTGCCCTGGCTGCGTTTACTTGCTTCGCCATTAGGTTGGCGAAAAATTGCATGTCCTGGCGCTACTCATGCACCAGATATACCAATTTTCTTCTGGATACTAAGGGCAAACTCTACCGCTGGCGGTCATCCGTCATCATAGAGAAGGGGGGTAAAGTTGATGTTGGGGGTCATAATCGACCTCAAGAGAGTTGTGCTCGATGGTTCCGCGGCAACCCCTGTAACCAAGATTTCAGCGGAACAATGGGGTCGTCTATAG
>2677_144_2012.284
ATG---------------TTGGGGAAATGCTTGACCGGGTTATTGCTCGCAATTGCCTTTTTTGTGGTGTATCGTGCCATTCTGTCTTGCTGCGCTCAACGCCAGCAACAGCAGCTCCCATTTACAGTTGATTTATAACCTGACGATATGTGAGCTGAACGGCACAGATTGGCTTAAATTTGACTGGGCAGTGGAGACTTTCGTCATCTTTCCTGTGTTGACTCACATTGTCTCTTACGGCGCCCTTACCACTAGCCATTTTCTTGACACGGTCGGCCTGATCACTGTGTCCACCGCCGGATATTATCACGGGCGGTATGTATTGAGTAGCATTTACGCTGTCTGTGCCCTGGCTGCGTTTGTTTGCTTCGCCATTAGGTTGGCGAAAAATTGCATGTCCTGGCGCTACTCATGCACCAGATATACCAATTTTCTTCTGGACACTAAGGGCAAACTCTACCGCTGGCGGTCATCCGTCATCGTAGAGAAGGGGGGTAAAGTTGTTGTTGGGGGTCATAATCGACCTCAAAAGAGTTGTGCTCGATGGTTCCGCGGCAACCCCTGTAACCAAGATTTCAGCGGAACAATGGGGTCGTCCATAG
>2106_144_2011.11
ATG---------------TTGGGGAAATGCTTGACCGGGTTATTGCTCGCAATTGCCTTTTTTGTGGTGTATCGTGCCATTCTTTTTTGCTGCGCTCAACGCCAGCAGCAGCAGCTCCCATTTACAGTTGATTTATAACCTGACGATATGTGAGCTGAACGGCACAGATTGGCTAGAATTTGACTGGGCAGTGGAGACTTTCGTTATCTTTCCTGTGTTGACTCATATTGTCTCTTACGGCGCCCTTACCACTAGCCATTTTCTTGACACGGTCGGCCTGATCACTGTGTCCACCGCCGGATATTATCACAGGCGGTATGTATTGAGTAGCATTTACGCTGTCTGTGCCCTGGCTGCGTTTATTTGCTTCGCCATTAGGTTGGCGAAAAATTGCATGTCCTGGCGCTACTCATGCACCAGATATACTAATTTTCTTCTGGATACTAAGGGCAAACTCTACCGCTGGCGGTCATCCGTCATCATAGAGAAGGGGGGCAAAGTTGATGTTGGGGGTCATAATCGACCTCAAAAGAGTTGTGCTCGATGGTTCCGCGGCAACCCCTGTAACCAAGATTTCAGCGGAACAATGGGGTCGTCCTTAG
>2276_174_2011.294
ATG---------------TTGGGGAAATGCTTGACCGGGTTATTGCTCGCAATTGCCTTTTTTGTGGTGTATCGTGCCATTCTGTTTTGCTGCGCTCAACGCCAACAACAGCAGCTCCCATTTACAGTTGATTTATAACCTGACGATATGTGAGCTGAACGGTACAGATTGGCTAAATTTTGACTGGGCAGCGGAGACTTTCGTCATCTTTCCTGTGTTGACTCATATTGTCTCTTATGGCGCCCTTACCACTAGCCATTTTCTTGACACGGTCGGCCTGATCACTGTGTCCACCGCCGGATATTATCATGGGCGGTATGTATTGAGTAGCATTTACGCTGTCTGTGCCCTGGCTGCGTTGACTTGTTTCGCCATTAGGTTGGCGAAAAATTGCATGTCCTGGCGCTACTCATGCACCAGATATACTAATTTTCTTCTGGATACTAAGGGCAAACTCTACCGCTGGCGGTCATCCGTCATCATAGAGAAGGGGGGTAAAGTTGATGTTGGGGGTCATAATCGACCTCAAAAGAGTTGTGCTCGATGGTTCCGCGGCAACCCCTGTAACCAAGATTTCAGCGGAACAATGGGGTCGTCCATAG
>2777_144_2012.320
ATG---------------TTGGGGAAATGCTTGACCGGGTTATTGCTCGCAATTGCTTTTTTTGTGGTGTATCGTGCCATTCTGTTTTGCTTCGCTCAACGCCAACGACAGCAGCTCCCATTTACAGTTGATTTACAACCTGACGATATGTGAGCTGAACGGCACAGATTGGCTCAATTTTAACTGGGCAGTGGAGACTTTCGTCATCTTTCCTGTGTTGACTCATATTGTCTCTTACGGCGCCCTTACCACTAGCCATTTTCTTGACACGGTCGGCCTGGTCACTGTGTCCACCGCCGGATATTATCATGGGCGGTATGTATTGAGTAGCATTTACGCTGTCTGTGCCCTGGCTGCGTTTATTTGTTTCGCCATTAGGTTGGCGAAAAATTGCATGTCCTGGCGCTACTCATGCACCAGATATACCAATTTTCTTCTGGATACTAAGGGCAAACTCTATCGCTGGCGGTCATCCGTCATCATAGAGAAGGGGGGTAAAGTTGATGTTGGGGGTCATAATCGACCTCAAAAGAGTTGTGCTCGATGGTTCCGCGGCAACCCCTGTAACCAAGATTTCAGCGGAACAATGGGGTCGTCCTTAG
>2728_144_2012.305
ATG---------------TTGGGGAAATGCTTGACCGGGTTATTGCTCGCAATTGCTTTTTTTGTGGTGTATCGTGCCATTCTGTTTTGTTGCGCTCAACGCCAACAGCAGCAGCTCCCATTTACAGTTGATTTACAACCTGACGATATGTGAGCTGAACGGCACAGATTGGCTCAAATTTGACTGGGCAGTGGAGACTTTCGTCATCTTTCCTGTGTTGACTCATATTGTCTCTTACGGCGCCCTTACCACTAGCCATTTTCTTGACACGGTCGGCCTGGTCACTGTGTCCACCGCCGGATATTATCATGGGCGGTATGTATTGAGTAGCATTTACGCTGTCTGTGCCCTGGCTGCGTTTATTTGTTTCGCCATTAGGTTGGCGAAAAATTGCATGTCCTGGCGCTACTCATGCACCAGATACACCAATTTTCTTCTGGATACTAAGGGCAAACTCTATCGCTGGCGGTCATCCGTCATCATAGAGAGGGGGGGTAAAGTTGATGTTGGGGGTCATAATCGACCTCAAAAGAGTTGTGCTCGATGGTTCCGCGGCAACCCCTGTAACCAAGATTTCAGCGGAACAATGGGGTCGTCCTTAG
>2610_144_2012.216
ATG---------------TTGGGGAAATGCTTGACCGGGTTATTGCTCGCAATTGCCTTTTTTGTGGTGTATCGTGCCATTCTGTTTTGCTGCGCTCAACGCCAACGGCAGCAGCTCCCATTTACAGTTGATTTACAACCTGACGATATGTGAGCTGAACGGCACAGATTGGCTCACATTTAACTGGGCAGTGGAGACTTTCGTCATCTTTCCTGTGTTGACTCATATTGTCTCTTACGGCGCCCTTACCACTAGCCATTTTCTTGACACGGTCGGCCTGGTCACTGTGTCCACCGCCGGATATTATCATGGGCGGTATGTATTGAGTAGCATTTACGCTGTCTGTGCCCTGGCTGCGTTTATTTGTTTCGCCATTAGGTTGGCGAAAAATTGCATGTCCTGGCGCTACTCATGCACCAGATATACCAATTTTCTTCTGGATACTAAGGGCAAACTCTATCGCTGGCGGTCATCCGTCATCATAGAGAGGGGGGGTAAAGTTGATGTTGGGGGTCATGATCGACCTCAAAAGAGTTGTGCTCGATGGTTCCGCGGCAACCCCTGTAACCAAAATTTCAGCGGAACAATGGGGTCGTCCTTAG
>2666_144_2012.284
ATG---------------TTGGGGAAATGCTTGACCGGGTTATTGCTCGCAATTGCCTTTTTTGTGGTGTATCGTGCCATTCTGTTTTGCTGCGCTCAACGCCAACGGCAGCAGCTCCCATTTACAGTTGATTTACAACCTGACGATATGTGAGCTGAACGGCACAGATTGGCTCAGTTTTAACTGGGCAGTGGAGACTTTCGTCATCTTTCCTGTGTTGACTCATATTGTCTCTTACGGCGCCCTTACCACTAGCCATTTTCTTGACACGGTCGGCCTGGTCACTGTGTCCACCGCCGGATATTATCATGGGCGGTATGTATTGAGTAGCATTTACGCTGTCTTTGCCCTGGCTGCGTTTATTTGTTTCGCCATTAGGTTGGCGAAAAATTGCATGTCCTGGCGCTACTCATGCACCAGATATACCAATTTTCTTCTGGATACTAAGGGCAAACTCTATCGCTGGCGGTCATCCGTCATCATAGAGAGGGGGGGTAAAGTTGATGTTGGGGGTCATAATCGACCTCAAAAGAGTTGTGCTCGATGGTTCCGCGGCAACCCCTGTAACCAAGATTTCAGCGGAACAATGGGGTCGTCCTTAG
>2594_144_2012.225
ATG---------------TTGGGGAAATGCTTGACCGGGTTATTGCTCGCAATTGCCTTTTTTGTGGTGTATCGTGCCATTCTGTTTTGCTGCGCTCAACGCCAACGGCAGCAGCTCCCATTTACAGTTGATTTACAACCTGACGATATGTGAGCTGAACGGCACAGATTGGCTCAGATTTGACTGGGCAGTGGAGACTTTCGTCATCTTTCCTGTGTTGACTCATATTGTCTCTTACGGCGCCCTTACCACTAGCCATTTTCTTGACACGGTCGGCCTGGTCACTGTGTCCACCGCCGGATATTATCATGGGCGGTATGTATTGAGTAGCATTTACGCTGTCTGTGCCCTGGCTGCGTTTATTTGTTTCGCCATTAGGTTGGCGAAAAATTGCATGTCCTGGCGCTACTCATGCACCAGATATACTAATTTTCTTCTGGATACTAAGGGCAAACTCTATCGCTGGCGGTCATCCGTCATCATAGAGAGGGGGGGTAAAGTTGATGTTGGGGGTCATAATCGACCTCAAAAGAGTTGTGCTCGATGGTTCCGCGGCAACCCCTGTAACCAAGATTTCAGCGGAACAATGGGGTCGTCCTTAG
>2719_144_2012.299
ATG---------------TTGGGGAAATGCTTGACCGGGTTATTGCTCGCAATTGCCTTTTTTGTGGTGTATCGTGCCATTCTGTTTTGCTGCGCTCAACGCCAACGGCAGCAGCTCCCATTTACAGTTGATTTACAACCTGACGATATGTGAGCTGAACGGCACAGATTGGCTCAGATTTGACTGGGCAGTGGAGACTTTCGTCATCTTTCCTGTGTTGACTCATATTGTCTCTTACGGCGCCCTTACCACTAGCCATTTTCTTGACACGGTCGGCCTGGTCACTGTGTCCACCGCCGGATATTATCATGGGCGGTATGTATTGAGTAGCATTTACGCTGTCTGTGCCCTGGCTGCGTTTATTTGTTTCGCCATTAGGTTGGCGAAAAATTGCATGTCCTGGCGCTACTCATGCACCAGATATACTAATTTTCTTCTGGATACTAAGGGCAAACTCTATCGCTGGCGGTCATCCGTCATCATAGAGAGGGGGGGTAAAGTTGATGTTGGGGGTCATAATCGACCTCAAAAGAGTTGTGCTCGATGGTTCCGCGGCAACCCCTGTAACCAAGATTTCAGCGGAACAATGGGGTCGTCCTTAG
>2575_144_2012.204
ATG---------------TTGGGGAAATGCTTGACCGGGTTATTGCTCGCAATTGCCTTTTTTGTGGTGTATCGTGCCATTCTGTTTTGCTGCGCTCAACGCCAACGGCAGCAGCTCCCATTTACAGTTGATTTACAACCTGACGATATGTGAGCTGAACGGCACAGATTGGCTCAGATTTGACTGGGCAGTGGAGACTTTCGTCATCTTTCCTGTGTTGACTCATATTGTCTCTTACGGCGCCCTTACCACTAGCCATTTTCTTGACACGGTCGGCCTGGTCACTGTGTCCACCGCCGGATATTATCATGGGCGGTATGTATTGAGTAGCATTTACGCTGTCTGTGCCCTGGCTGCGTTTATTTGTTTCGCCATTAGGTTGGCGAAAAATTGCATGTCCTGGCGCTACTCATGCACCAGATATACCAATTTTCTTCTGGATACTAAGGGCAAACTCTATCGCTGGCGGTCATCCGTCATCATAGAGAGGGGGGGTAAAGTTGATGTTGGGGGTCATAATCGACCTCAAAAGAGTTGTGCTCGATGGTTCCGCGGCAACCCCTGTAACCAAGATTTCAGCGGAACAATGGGGTCGTCCTTAG
>2665_134_2012.284
ATG---------------TTGGGGAAATGCTTGACCGGGTTATTGCTCGCAATTGCTTTTTTTGTGGTGTATCGTGCCATTCTGTTTTGCTGCGCTCAACGCCAACGGCAGCAGCTCCCATTTACAGTTGATTTACAACCTGACGATATGTGAGCTGAACGGCACAGATTGGCTCAGATTTAACTGGGCAGTGGAGACTTTCGTCATCTTTCCTGTGTTGACTCATATTGTCTCTTACGGCGCCCTTACCACTAGCCATTTTCTTGACACGGTCGGCCTGGTCACTGTGTCCACCGCCGGATATTATCATGGGCGGTATGTATTGAGTAGCATTTACGCTGTCTGTGCCCTGGCTGCGTTTATTTGTTTCGCCATTAGGTTGGCGAAAAATTGCATGTCCTGGCGCTACTCATGCACCAGATATACCAATTTTCTTCTGGATACTAAGGGCAAACTCTATCGCTGGCGGTCATCCGTCATCATAGAGAGGGGGGGTAAAGTTGATGTTGGGGGTCATAATCGACCTCAAAAGAGTTGTGCTCGATGGTTCCGCGGCAACCCCTGTAACCAAGATTTCAGCGGAACAATGGGGTCGTCCTTAG
>2548_144_2012.163
ATG---------------TTGGGGAAATGCTTGACCGGGTTATTGCTCGCAATTGCCTTTTTTGTGGTGTATCGTGCCATTCTGTTTTGCTGCGCTCAACGCCAACGGCAGCAGCTCCCATTTACAGTTGATTTACAACCTGACGATATGTGAGCTGAACGGCACAGATTGGCTCAGATTTAACTGGGCAGTGGAGACTTTCGTCATCTTTCCTGTGTTGACTCATATTGTCTCTTACGGCGCCCTTACCACTAGCCATTTTCTTGACACGGTCGGCCTGGTCACTGTGTCCACCGCCGGATATTATCATGGGCGGTATGTATTGAGTAGCATTTACGCTGTCTGTGCCCTGGCTGCGTTTATTTGTTTCGCCATTAGGTTGGCGAAAAATTGCATGTCCTGGCGCTACTCATGCACCAGATATACCAATTTTCTTCTGGATACTAAGGGCAAACTCTATCGCTGGCGGTCATCCGTCATCATAGAGAGGGGGGGTAAAGTTGATGTTGGGGGTCATAATCGACCTCAAAAGAGTTGTGCTCGATGGTTCCGCGGCAACCCCTGTAACCAAGATTTCAGCGGAACAATGGGGTCGTCCTTAG
>2040_144_2010.295
ATG---------------TTGGGGAAATGCTTGACCGGGTTATTGCTCGCAATTGCCTTTTTTGTGGTGTATCGTGCCATTCTGTTTTGCTGCGCTCAACGCCAACAACAGCAGCTCCCATTTACAGTTGATTTATAACCTGACGATATGTGAGCTGAACGGCACAGATTGGCTAAGATTTGACTGGGCAGTGGAGACTTTCGTCATCTTTCCTGTGTTGACTCATATTGTCTCTTACGGCGCCCTTACCACTAGCCATTTTCTTGACACGGTCGGCCTGATCACTGTGTCCACCGCCGGATATTATCATGGGCGGTATGTATTGAGTAGCATTTACGCTGTCTGTGCCCTGGCTGCGTTTATTTGTTTCGCCATTAGGTTGGCGAAAAATTGCATGTCCTGGCGCTACTCATGCACCAGATATACCAATTTTCTTCTGGATACTAAGGGCAAACTCTACCGCTGGCGGTCATCCGTCATCATAGAGAAGGGGGGTAAAGTTGATGTTGGGGGTCATAATCGACCTCAAAAGAGTTGTGCTCGATGGTTCCGCGGCAACCCCTGTAACCAAGATTTCAGCGGAACAATGGGGTCGTCCATAG
>2033_144_2010.308
ATG---------------TTGGGGAAATGCTTGACCGGGTTATTGCTCGCAATTGCCTTTTTTGTGGTGTATCGTGCCATTCTGTTTTGCTGCGCTCAACGCCAACAACAGCAGCTCCCATTTACAGTTGATTTATAACCTGACGATATGTGAGCTGAACGGCACAGATTGGCTAAGATTTGACTGGGCAGTGGAGACTTTCGTCATCTTTCCTGTGTTGACTCATATTGTCTCTTACGGCGCCCTTACCACTAGCCATTTTCTTGACACGGTCGGCCTGATCACTGTGTCCACCGCCGGATATTATCATGGGCGGTATGTATTGAGTAGCATTTACGCTGTCTGTGCCCTGGCTGCGTTTATTTGTTTCGCCATTAGGTTGGCGAAAAATTGCATGTCCTGGCGCTACTCATGCACCAGATATACCAATTTTCTTCTGGATACTAAGGGCAAACTCTACCGCTGGCGGTCATCCGTCATCATAGAGAAGGGGGGTAAAGTTGATGTTGGGGGTCATAATCGACCTCAAAAGAGTTGTGCTCGATGGTTCCGCGGCAACCCCTGTAACCAAGATTTCAGCGGAACAATGGGGTCGTCCATAG
>2035_144_2010.314
ATG---------------TTGGGGAAATGCTTGACCGGGTTATTGCTCGCAATTGCCTTTTTTGTGGTGTATCGTGCCATTCTGTTTTGCTGCGCTCAACGCCAACAACAGCAGCTCCCATTTACAGTTGATTTATAACCTGACGATATGTGAGCTGAACGGCACAGATTGGCTAAGATTTGACTGGGCAGTGGAGACTTTCGTCATCTTTCCTGTGTTGACTCATATTGTCTCTTACGGCGCCCTTACCACTAGCCATTTTCTTGACACGGTCGGCCTGATCACTGTGTCCACCGCCGGATATTATCATGGGCGGTATGTATTGAGTAGCATTTACGCTGTCTGTGCCCTGGCTGCGTTTATTTGTTTCGCCATTAGGTTGGCGAAAAATTGCATGTCCTGGCGCTACTCATGCACCAGATATACCAATTTTCTTCTGGATACTAAGGGCAAACTCTACCGCTGGCGGTCATCCGTCATCATAGAGAAGGGGGGTAAAGTTGATGTTGGGGGTCATAATCGACCTCAAAAGAGTTGTGCTCGATGGTTCCGCGGCAACCCCTGTAACCAAGATTTCAGCGGAACAATGGGGTCGTCCTTAG
>1960_144_2010.222
ATG---------------TTGGGGAAATGCTTGACCGGGTTATTGCTCGCAATTGCCTTTTTTGTGGTGTATCGTGCCATTCTTTTTTGCTGCGCTCAACGC--GCAACAGCAGCTCCCATTTGCAGTTGATTTATAACCTGACGATATGTGAGCTGAACGGCACAGATTGGCTCAGATTTGACTGGGCAGTGGAGACTTTCGTTATCTTTCCTGTGTTGACTCATATTGTCTCTTACGGCGCCCTCACCACTAGCCATTTTCTTGACACGGTCGGCCTGATCACTGTGTCCACCGCCGGATATTATCACAGGCGGTATGTATTGAGTAGCATTTACGCTGTCTGTGCCCTGGCTGCGTTTATTTGCTTCGCCATTAGGTTGGCGAAAAATTGCATGTCCTGGCGCTACTCATGCACCAGATATACCAATTTTCTTCTGGATACTAAGGGCAAACTCTACCGCTGGCGGTCACCCGTCATCATAGAGAAAGGGGGTAAAGTTGATGTTGGGGGTCATAATCGACCTCAAAAGAGTTGTGCTCGATGGTTCCGCGGCAACCCCTGTAACCAAGATTTCAGCGGAACAATGGGGTCGTCCATAG
>2618_144_2012.253
ATG---------------TTGGGGAAATGCTTGACCGGGTTATTGCTCGCAATTGCCTTTTTTGTGGTGTATCGTGCCATTCTGTCTTGCTGCGCTCAACGCCGACAACAGCAGCTCCCATTTACAGTTGATTTATAACCTGACGATATGTGAGCTGAACGGCACAGATTGGCTCAGATTTGACTGGGCAGTGGAGACTTTCGTCATCTTTCCTGTGTTGACTCACATTGTCTCTTACGGCGCCCTTACCACTAGCCATTTTCTTGACACGGTCGGCCTGATCACTGTGTCCACCGCCGGATATTATCATGGGCGGTATGTATTGAGTAGCATTTACGCTGTCTGTGCCCTGGCTGCGTTTATTTGCTTCGCCATTAGGTTGGCGAAAAATTGCATGTCCTGGCGCTACTCATGCACTAGATATACCAATTTTCTTCTGGATACTAAGGGCAAACTCTACCGCTGGCGGTCATCCGTTATCATAGAGAAGGGGGGTAAAGCTGATGTTGGGGGTCATAATCGACCTCAAGAGAGTTGTGCTCGATGGTTCCGCGGCAACCCCTGTAACCAAGATTTCAGCGGAACAATGGGGTCGTCCATAG
>1975_144_2010.267
ATG---------------TTGGGGAAATGCTTGACCGGGTTATTGCTCGCAATTGCTTTTTTTGTGGTGTATCGTGCCATTCTTTTTTGCTGCGCTCAACGCCAACAACAGCAGCTCCCATTTACAGTTGATTTATAACCTGACGATATGTGAGCTGAACGGCACAGATTGGCTCAATTTTAGCTGGGCAGTAGAGACTTTCGTTATCTTTCCTGTGTTGACTCATATTGTCTCTTACGGCGCCCTTACCACTAGCCATTTTCTTGACACGGTCGGCCTGATCACTGTGTCCACCGCCGGATATTATCACAGGCGGTATGTGTTGAGTAGCATTTACGCTGTCTGTGCCCTGGCTGCGTTTATTTGCTTCACCATTAGGTTGGCGAAAAATTGCATGTCCTGGCGCTACTCATGCACCAGATATACCAATTTTCTTCTGGATACTAAGGGCAAACTCTACCGCTGGCGGTCACCCGTCATCATAGAGAAGGGGGGTAAAGTTGATGTTGGGGGTCATAATCGACCTCAAAAGAGTTGTGCTCGATGGTTCCGCGGCAACCCCTGTAACCAAGATTTCAGCGGAACAATGGGGTCGTCCTTAG
>1953_144_2010.186
ATG---------------TTGGGGAAATGCTTGACCGGGTTATTGCTCGCAATTGCCTTTTTTGTGGTGTATCGTGCCATTCTGTTTTGCTGCGCTCAACGCCAGCAACAACAGCTCCCATTTACAGTTGATTTATAACCTGACGATATGTGAGCTGAACGGCACAGATTGGCTCAACTTTGACTGGGCAGTGGAGACTTTCGTTATCTTTCCTGTGTTGACTCATATTGTCTCTTACGGCGCCCTTACCACTAGCCATTTTCTTGACACGGTCGGCCTGATCACTGTGTCCACCGCCGGATACTATCACAGGCGGTATGTATTGAGTAGCATTTACGCTGTCTGTGCCCTGGCTGCGTTTATTTGCTTCGCCATTAGGTTGGCGAAAAATTGCATGTCCTGGCGCTACTCATGCACCAGATATACCAATTTCCTTCTGGATACTAAGGGCAAACTCTACCGCTGGCGGTCATCCGTCATCATAGAGAAGGGGGGTAAAGTTGATGTTGGGGGTCATAATCGACCTCAAAAGAGTCGTGCTCGATGGTTCCGCGGCAACCCCTGTAACCAAGATTTCAGCGGAACAATGGGGTCGTCCATAG
>4007_144_2015.324
ATG---------------TTGGGGAAATGCTTGACCGGGTTATTGCTCGCAATTGCCTTTTTTGTGGTGTATCGTGCCATTCTGTTTTGCTGCGCTCAACGCCAACAACAGCAGCTCCCATTTACAGTTGATTTATAACCTGACGATATGTGAGCTGAACGGCACAGAATGGCTCAATTTTGACTGGGCAGTGGAGACTTTCGTTATCTTTCCTGTGTTGACTCATATTGTCTCTTACGGCGCCCTTACCACTAGCCATTTTCTTGACACGGTCGGCCTGATCACTGTGTCCACCGCCGGATATTGTCACAGGCGGTATGTATTGAGTAGCATTTACGCTGTCTGTGCCCTGGCTGCGTTTATTTGCTTCGCCATTAGGTTGGCGAAAAATTGCATGTCCTGGCGCTACTCATGCACCAGATATACCAATTTTCTTCTGGATACTAAGGGCAAACTCTACCGCTGGCGGTCATCCGTCATCATAGAGAAGGGGGGTAAAGCTGATGTTGGGGGTCATAATCGACCTCAAAAGAGTTGTGCTCGATGGTTCCGCGGCAACCCCTGTAACCAAGATTTCAGCGGAACAATGGGGTCGTCCTTAG
>4019_174_2015.332
ATG---------------TTGGGGAAATGCTTGACCGGGTTATTGCTCGCAATTGCCTTTTTTGTGGTGTATCGTGCCATTCTGTTTTGCTGCGCTCAACGCCAACAACAGCAGCTCCCATTTACAGTTGATTTATAACCTGACGATATGTGAGCTGAACGGCACAGAATGGCTCAATTTTGACTGGGCAGTGGAGACTTTCGTTATCTTTCCTGTGTTGACTCATATTGTCTCTTACGGCGCCCTTACCACTAGCCATTTTCTTGACACGGTCGGCCTGATCACTGTGTCCACCGCCGGATATTGTCACAGGCGGTATGTATTGAGTAGCATTTACGCTGTCTGTGCCCTGGCTGCGTTTATTTGCTTCGCCATTAGGTTGGCGAAAAATTGCATGTCCTGGCGCTACTCATGCACCAGATATACCAATTTTCTTCTGGATACTAAGGGCAAACTCTACCGCTGGCGGTCATCCGTCATCATAGAGAAGGGGGGTAAAGCTGATGTTGGGGGTCATAATCGACCTCAAAAGAGTTGTGCTCGATGGTTCCGCGGCAACCCCTGTAACCAAGATTTCAGCGGAACAATGGGGTCGTCCTTAG
>4021_174_2015.333
ATG---------------TTGGGGAAATGCTTGACCGGGTTATTGCTCGCAATTGCCTTTTTTGTGGTGTATCGTGCCATTCTGTTTTGCTGCGCTCAACGCCAACAACAGCAGCTCCCATTTACAGTTGATTTATAACCTGACGATATGTGAGCTGAACGGCACAGAATGGCTCAATTTTGACTGGGCAGTGGAGACTTTCGTTATCTTTCCTGTGTTGACTCATATTGTCTCTTACGGCGCCCTTACCACTAGCCATTTTCTTGACACGGTCGGCCTGATCACTGTGTCCACCGCCGGATATTGTCACAGGCGGTATGTATTGAGTAGCATTTACGCTGTCTGTGCCCTGGCTGCGTTTATTTGCTTCGCCATTAGGTTGGCGAAAAATTGCATGTCCTGGCGCTACTCATGCACCAGATATACCAATTTTCTTCTGGATACTAAGGGCAAACTCTACCGCTGGCGGTCATCCGTCATCATAGAGAAGGGGGGTAAAGCTGATGTTGGGGGTCATAATCGACCTCAAAAGAGTTGTGCTCGATGGTTCCGCGGCAACCCCTGTAACCAAGATTTCAGCGGAACAATGGGGTCGTCCTTAG
>1905_144_2010.143
ATG---------------TTGGGGAAATGCTTGACCGGGTTATTGCTCGCAATTGCTTTTTTTGTGGTGTATCGTGCCATTCTTTTTTGCTGCGCTCAACGCCAAAAACAGCAGCTCCCATTTACAGTTGATTTATAACCTGACGATATGTGAGCTGAACGGCACAGATTGGCTCAATTTTGACTGGGTAGTGGAGACTTTCGTTATCTTTCCTGTGTTGACTCATATTGTCTCTTACGGCGCCCTTACCACTAGCCATTTTCTTGACACGGTCGGCCTGATCACTGTGTCCACCGCCGGATATTATCACAAGCGGTATGTGTTGAGTAGCATTTACGCTGTCTGTGCCCTGGCTGCGTTTATTTGCTTCGCCATTAGGTTGGCGAAAAATTGCATGTCCTGGCGCTACTCATGCACCAGATATACCAATTTTCTTCTGGATACTAAGGGCAAACTCTACCGCTGGCGGTCATCCGTCATCATAGAGAAGGGGGGTAAAGCTGATGTTGGGGGTCATAATCGACCTCAAAAGAGTTGTGCTCGATGGTTCCGCGGCAACCCCTGTAACCAAGATTTCAGCGGAACAATGGGGTCGTCCATAG
>1909_144_2010.153
ATG---------------TTGGGGAAATGCTTGACCGGGTTATTGCTCGCAATTGCTTTTTTTGTGGTGTATCGTGCCATTCTTTTTTGCTGCGCTCAACGCCAAAAACAGCAGCTCCCATTTACAGTTGATTTATAACCTGACGATATGTGAGCTGAACGGCACAGATTGGCTCAATTTTGACTGGGTAGTGGAGACTTTCGTTATCTTTCCTGTGTTGACTCATATTGTCTCTTACGGCGCCCTTACCACTAGCCATTTTCTTGACACGGTCGGCCTGATCACTGTGTCCACCGCCGGATATTATCACAAGCGGTATGTGTTGAGTAGCATTTACGCTGTCTGTGCCCTGGCTGCGTTTATTTGCTTCGCCATTAGGTTGGCGAAAAATTGCATGTCCTGGCGCTACTCATGCACCAGATATACCAATTTTCTTCTGGATACTAAGGGCAAACTCTACCGCTGGCGGTCATCCGTCATCATAGAGAAGGGGGGTAAAGCTGATGTTGGGGGTCATAATCGACCTCAAAAGAGTTGTGCTCGATGGTTCCGCGGCAACCCCTGTAACCAAGATTTCAGCGGAACAATGGGGTCGTCCATAG
>1896_144_2010.116
ATG---------------TTGGGGAAATGCTTGACCGGGTTATTGCTCGCAATTGCCTTTTTTGTGGTGTATCGTGCCATTCTTTTATGTTGCGCTCAACGCCAACAACAGCAGCTCCCATTTACAGTTGATTTATAACCTGACGATATGTGAGCTGAACGGCACAGATTGGCTCAATTTTAACTGGGCAGTGGAGACTTTCGTTATCTTTCCTGTGTTGACTCATATTGTCTCTCACGGCGCCCTTACCACTAGCCATTTTCTTGACACGGTCGGCCTGATCACTGTGTCCACCGCCGGATATTATCACAGGCGGTATGTATTGAGTAGCATTTACGCTGTCTGTGCCCTGGCTGCGTTTATTTGCTTCGCCATTAGGTTGGCGAAAAATTGCATGTCCTGGCGCTACTCATGCACCAGATATACCAATTTTCTTCTGGATACTAAGGGCAAACTCTACCGCTGGCGGTCATCCGTCATCATAGAGAAGGGGGGTAAAGTTGATGTTGGGGGTCATAATCGACCTCAAAAGAGTTGTGCTCGATGGTTCCGCGGCAACCCCTGTAACCAAGATTTCAGCGGAACAATGGGGTCGTCCATAG
>1873_144_2010.89
ATG---------------TTGGGGAAATGCTTGACCGGGTTATTGCTCGCAATTGCTTTTTTTGTGGTGTATCGTGCCATTCTTTTTTGCTGCGCTCAACGCCAACAACAGCAGCTCCCATTTACAGTTGATTTATAACCTGACGATATGTGAGCTGAACGGCACAGATTGGCTCAATTTTGACTGGGCAGTGGAGACTTTCGTTATCTTTCCTGTGTTGACTCATATTGTCTCTTACGGCGCCCTTACCACTAGCCATTTTCTTGACACGGTCGGCCTGATCACTGTGTCCACCGCCGGATATTATCACAGGCGGTATGTATTGAGTAGCATTTACGCTGTCTGTGCCCTGGCTGCGTTTATTTGCTTCGCCATTAGGTTGGCGAAAAATTGCATGTCCTGGCGCTACTCATGCACCAGATATACCAATTTTCTTCTGGATACTAAGGGCAAACTCTACCGCTGGCGGTCATCCGTCATCATAGAGAAGGGGGGTAAAGTTGATGTTGGGGGTCATAATCGACCTCAAAAGAGTTGTGCTCGATGGTTCCGCGGCAACCCCTGTAACCAAGATTTCAGCGGAACAATGGGGTCGTCCATAG
>1848_144_2010.54
ATG---------------TTGGGGAAATGCTTGACCGGGTTATTGCTCGCAATTGCCTTTTTTGTGGTGTATCGTGCCATTCTTTTTTGCTGCGCTCAACGCCAACAACAGCAGCTCCCATTTACAGTTGATTTATAACCTGACGATATGTGAGCTGAACGGCACAGATTGGCTCAATTTTGACTGGGCAGTGGAGACTTTCGTTATCTTTCCTGTGTTGACTCATATTGTCTCTTACGGCGCCCTTACCACTAGCCATTTTCTTGACACGGTCGGCCTGATCACTGTGTCCACCGCCGGATATTATCACAGGCGGTATGTATTGAGTAGCATTTACGCTGTCTGTGCCCTGGCTGCGTTTATTTGCTTCGCCATTAGGTTGGCGAAAAATTGCATGTCCTGGCGCTACTCATGCACCAGATATACCAATTTTCTTCTGGATACTAAGGGCAAACTCTACCGCTGGCGGTCATCCGTCATCATAGAGAAGGGGGGTAAAGTTGATGTTGGGGGTCATAATCGACCTCAAAAGAGTTGTGCTCGATGGTTCCGCGGCAACCCCTGTAACCAAGATTTCAGCGGAACAATGGGGTCGTCCATAG
>1950_144_2010.210
ATG---------------TTGGGGAAATGCTTGACCGGGTTATTGCTCGCAATTGCCTTTTTTGTGGTGTATCGTGCCATTCTTTTTTGCTGCGCTCAACGCCAACAACAGCAACTCCCATTTACAGTTGATTTATAACCTGACGATATGTGAGCTGAACGGCACAGATTGGCTCAATTTTGACTGGGCAGTGGAGACTTTCGTTATCTTCCCTGTGTTGACTCATATTGTCTCTTACGGCGCCCTTACCACTAGCCATTTTCTTGACACGGTCGGCCTGATCACTGTGTCCACCGCCGGATATTATCACAGGCGGTATGTATTGAGTAGCATTTACGCTGTCTGTGCCCTGGCTGCGTTTATTTGCTTCGCCATTAGGTTGGCGAAAAATTGCATGTCCTGGCGCTACTCATGCACCAGATATACCAATTTTCTTCTGGATACTAAGGGCAAACTCTACCGCTGGCGGTCATCCGTCATCATAGAGAAGGGGGGTAAAGTTGATGTTGGGGGTCATAATCGACCTCAAAAGAGTTGTGCTCGATGGTTCCGCGGCAACCCCTGTAACCAAGATTTCAGCGGAACAATGGGGTCGTCCATAG
>1828_144_2010.21
ATG---------------TTGGGGAAATGCTTGACCGGGTTATTGCTCGCAATTGCCTTTTTTGTGGTGTATCGTGCCATTCTTTTTTGCTGCGCTCAACGCCAACAACAGCAGCTCCCATTTACAGTTGATTTATAACCTGACGATATGTGAGCTGAACGGCACAGATTGGCTCAATTTTGACTGGGCAGTGGAGACTTTCGTTATCTTCCCTGTGTTGACTCATATTGTCTCTTACGGCGCCCTTACCACTAGCCATTTTCTTGACACGGTCGGCCTGATCACTGTGTCCACCGCCGGATATTATCACAGGCGGTATGTATTGAGTAGCATTTACGCTGTCTGTGCCCTGGCTGCGTTTATTTGCTTCGCCATTAGGTTGGCGAAAAATTGCATGTCCTGGCGCTACTCATGCACCAGATATACCAATTTTCTTCTGGATACTAAGGGCAAACTCTACCGCTGGCGGTCATCCGTCATCATAGAGAAGGGGGGTAAAGTTGATGTTGGGGGTCATAATCGACCTCAAAAGAGTTGTGCTCGATGGTTCCGCGGCAACCCCTGTAACCAAGATTTCAGCGGAACAATGGGGTCGTCCATAG
>2330_1404_2011.329
ATG---------------TTGGGGAAATGCTTGACCGGGTTATTGCTCGCAATTGCCTTTTTTGTGGTGTATCGTGCCATTCTGTCTTGCTGCGCTCAACGCCAACGGCAGCAGCTCCCATTTACAGTTGATTTATAACCTGACGATATGTGAGCTGAACGGCACAGATTGGCTCCAATTTGACTGGGCAGTGGAGACTTTCGTCATCTTTCCTGTGTTGACTCACATTGTCTCTTACGGCGCCCTTACCACTAGCCATTTTCTTGACACGGTCGGCCTGATCACTGTGTCAACCGCCGGATATTATCACGGGCGGTATGTATTGAGTAGCATTTACGCTGTCTGTGCCCTGGCTGCGTTTATTTGCTTCGCCATTAGGTTGGCGAAAAATTGCATGTCCTGGCGCTACTCATGCACCAGATATACCAACTTTCTTCTGGATACTAAGGGCAAACTCTACCGCTGGCGGTCATCCGTCATCATAGAGAAGGGGGGTAAAGTTGATGTTGGGGGTCATAATCGACCTCAAGAGAGTTGTGCTCGATGGTTCCGCGGCAACCCCTGTAACCAAGATTTCAGCGGAACAATGGGGTCGTCCATAG
>2797_144_2012.329
ATG---------------TTGGGGAAATGCTTGACCGGGTTATTGCTCGCAATTGCCTTTTTTGTGGTGTATCGTGCCATTCTGTCTTGCTGCGCTCAACGCCAACAACAGCAGCTCCCATTTACAGTTGATTTATAACCTGACGATATGTGAGCTGAACGGCACAGATTGGCTCAAATTTGACTGGGCAGTGGAGACTTTCGTCATCTTTCCTGTGTTGACCCACATTGTCTCTTACGGCGCCCTTACCACTAGCCATTTTCTTGACACGGTCGGCCTGATCACTGTGTCCACCGCCGGATATTATCACAGGCGGTATGTATTGAGTAGCATTTACGCTGTCTGTGCCCTGGCTGCATTTGTTTGCTTCGCCATTAGGTTGGCGAAAAATTGCATGTCCTGGCGCTACTCATGCACCAGATATACCAATTTTCTTCTGGATACTAAGGGCAAACTCTACCGCTGGCGGTCATCCGTCATCATAGAGAAGGGGGGTAAAGTTGATGTTGGGGGTCATAATCGACCTCAAGAGAGTTGTGCTCGATGGTTCCGCGGCAACCCCTGTAACCAAGATTTCAGCGGAACAATGGGGTCGTCTTTAG
>2477_144_2012.81
ATG---------------TTGGGGAAATGCTTGACCGGGTTATTGCTCGCAATTGCCTTTTTTGTGGTGTATCGTGCCATTCTGTCTTGCTGCGCTCAACGCCAACAACAGCAGCTCCCATTTACAGTTGATTTATAACCTGACGATATGTGAGCTGAACGGCACAGATTGGCTCAAATTTGACTGGGCAGTGGAGACTTTCGTCATCTTTCCTGTGTTGACTCACATTGTCTCTTACGGCGCCCTTACCACTAGCCATTTTCTTGACACGGTCGGCCTGATCACTGTGTCCACCGCCGGATATTATCACGGGCGGTATGTATTGAGTAGCATTTACGCTGTCTGTGCCCTGGCTGCGTTTATTTGCTTCGCCATTAGGTTGGCGAAAAATTGCATGTCCTGGCGCTACTCATGCACCAGATATACCAATTTTCTTCTGGATACTAAGGGCAAACTCTACCGCTGGCGGTCATCCGTCATCATAGAGAAGGGGGGTAAAGTTGATGTTGGGGGTCATAATCGACCTCAAGAGAGTTGTGCTCGATGGTTCCGCGGCAACCCCTGTAACCAAGATTTCAGCGGAACAATGGGGTCGTCCTTAG
>2423_144_2012.30
ATG---------------TTGGGGAAATGCTTGACCGGGTTATTGCTCGCAATTGCCTTTTTTGTGGTGTATCGTGCCATTCTGTCTTGCTGCGCTCAACGCCAACAGCAGCAGCTCCCATTTACAGTTGATTTATAACCTGACGATATGTGAGCTGAACGGCACAGATTGGCTCAATTTTGACTGGGCAGTGGAGACTTTCGTCATCTTTCCTGTGTTGACTCATATTGTCTCTTACGGCGCCCTTACCACTAGCCATTTTCTTGACACGGTCGGCCTGATCACTGTGTCCACCGCCGGGTATTATCACGGGCGGTATGTATTGAGTAGCATTTACGCTGTCTGTGCCCTGGCTGCGTTTATCTGCTTCGCCATTAGGTTGGCGAAAAATTGCATGTCCTGGCGCTACTCATGCACCAGATATACCAATTTTCTTCTGGATACTAAGGGCAAACTCTACCGCTGGCGGTCATCCGTCATCATAGAGAAAGGGGGTAAAGTTGATGTTGGGGGTCATAATCGACCTCAAGAGAGTTGTGCTCGATGGTTCCGCGGCAACCCCTGTAACCAAGATTTCAGCGGAACAATGGGGTCGTCCTTAG
>2419_144_2012.30
ATG---------------TTGGGGAAATGCTTGACCGGGTTATTGCTCGCAATTGCCTTTTTTGTGGTGTATCGTGCCATTCTGTCTTGCTGCGCTCAACGCCAACAGCAGCAGCTCCCATTTACAGTTGATTTATAACCTGACGATATGTGAGCTGAACGGCACAGATTGGCTCAATTTTGACTGGGCAGTGGAGACTTTCGTCATCTTTCCTGTGTTGACTCATATTGTCTCTTACGGCGCCCTTACCACTAGCCATTTTCTTGACACGGTCGGCCTGATCACTGTGTCCACCGCCGGGTATTATCACGGGCGGTATGTATTGAGTAGCATTTACGCTGTCTGTGCCCTGGCTGCGTTTATCTGCTTCGCCATTAGGTTGGCGAAAAATTGCATGTCCTGGCGCTACTCATGCACCAGATATACCAATTTTCTTCTGGATACTAAGGGCAAACTCTACCGCTGGCGGTCATCCGTCATCATAGAGAAAGGGGGTAAAGTTGATGTTGGGGGTCATAATCGACCTCAAGAGAGTTGTGCTCGATGGTTCCGCGGCAACCCCTGTAACCAAGATTTCAGCGGAACAATGGGGTCGTCCTTAG
>2381_144_2011.357
ATG---------------TTGGGGAAATGCTTGACCGGGTTATTGCTCGCAATTGCCTTTTTTGTGGTGTATCGTGCCATTCTGTCTTGCTGCGCTCAACGCCAACAGCAGCAGCTCCCATTTACAGTTGATTTATAACCTGACGATATGTGAGCTGAACGGCGCAGATTGGCTCAATTTTGACTGGGCAGTGGAGACTTTCGTCATCTTTCCTGTGTTGACTCATATTGTCTCTTACGGCGCCCTTACCACTAGCCATTTTCTTGACACGGTCGGCCTGATCACTGTGTCCACCGCCGGGTATTATCACGGGCGGTATGTATTGAGTAGCATTTACGCTGTCTGTGCCCTGGCTGCGTTTATCTGCTTCGCCATTAGGTTGGCGAAAAATTGCATGTCCTGGCGCTACTCATGCACCAGATATACCAATTTTCTTCTGGATACTAAGGGCAAACTCTACCGCTGGCGGTCATCCGTCATCATAGAGAAAGGGGGTAAAGTTGATGTTGGGGGTCATAATCGACCTCAAGAGAGTTGTGCTCGATGGTTCCGCGGCAACCCCTGTAACCAAGATTTCAGCGGAACAATGGGGTCGTCCTTAG
>2351_144_2011.342
ATG---------------TTGGGGAAATGCTTGACCGGGTTATTGCTCGCAATTGCCTTTTTTGTGGTGTATCGTGCCATTCTGTCTTGCTGCGCTCAACGCCAACAGCAGCAGCTCCCATTTACAGTTGATTTATAACCTGACGATATGTGAGCTGAACGGCACAGATTGGCTCAATTTTGACTGGGCAGTGGAGACTTTCGTCATCTTTCCTGTGTTGACTCATATTGTCTCTTACGGCGCCCTTACCACTAGCCATTTTCTTGACACGGTCGGCCTGATCACTGTATCCACCGCCGGGTATTATCACGGGCGGTATGTATTGAGTAGCATTTACGCTGTCTGTGCCCTGGCTGCGTTTATCTGCTTCGCCATTAGGTTGGCGAAAAATTGCATGTCCTGGCGCTACTCATGCACCAGATATACCAATTTTCTTCTGGATACTAAGGGCAAACTCTACCGCTGGCGGTCATCCGTCATCATAGAGAAAGGGGGTAAAGTTGATGTTGGGGGTCATAATCGACCTCAAGAGAGTTGTGCTCGATGGTTCCGCGGCAACCCCTGTAACCAAGATTTCAGCGGAACAATGGGGTCGTCCATAG
>2373_144_2011.344
ATG---------------TTGGGGAAATGCTTGACCGGGTTATTGCTCGCAATTGCCTTTTTTGTGGTGTATCGTGCCATTCTGTCTTGCTGCGCTCAACGCCAACAGCAGCAGCTCCCATTTACAGTTGATTTATAACCTGACGATATGTGAGCTGAACGGCACAGATTGGCTCAATTTTGACTGGGCAGTGGAGACTTTCGTCATCTTTCCTGTGTTGACTCATATTGTCTCTTACGGCGCCCTTACCACTAGCCATTTTCTTGACACGGTCGGCCTGATCACTGTATCCACCGCCGGGTATTATCACGGGCGGTATGTATTGAGTAGCATTTACGCTGTCTGTGCCCTGGCTGCGTTTATCTGCTTCGCCATTAGGTTGGCGAAAAATTGCATGTCCTGGCGCTACTCATGCACCAGATATACCAATTTTCTTCTGGATACTAAGGGCAAACTCTACCGCTGGCGGTCATCCGTCATCATAGAGAAAGGGGGTAAAGTTGATGTTGGGGGTCATAATCGACCTCAAGAGAGTTGTGCTCGATGGTTCCGCGGCAACCCCTGTAACCAAGATTTCAGCGGAACAATGGGGTCGTCCATAG
>2396_144_2012.11
ATG---------------TTGGGGAAATGCTTGACCGGGTTATTGCTCGCAATTGCCTTTTTTGTGGTGTATCGTGCCATTCTGTCTTGCTGCGCTCAACGCCAACAGCAGCAGCTCCCATTTACAGTTGATTTATAACCTGACGATATGTGAGCTGAACGGCACAGATTGGCTCAATTTTGACTGGGCAGTGGAGACTTTCGTCATCTTTCCTGTGTTGACTCATATTGTCTCTTACGGCGCCCTTACCACTAGCCATTTTCTTGACACGGTCGGCCTGATCACTGTATCCACCGCCGGGTATTATCACGGGCGGTATGTATTGAGTAGCATTTACGCTGTCTGTGCCCTGGCTGCGTTTATCTGCTTCGCCATTAGGTTGGCGAAAAATTGCATGTCCTGGCGCTACTCATGCACCAGATATACCAATTTTCTTCTGGATACTAAGGGCAAACTCTACCGCTGGCGGTCATCCGTCATCATAGAGAAAGGGGGTAAAGTTGATGTTGGGGGTCATAATCGACCTCAAGAGAGTTGTGCTCGATGGTTCCGCGGCAACCCCTGTAACCAAGATTTCAGCGGAACAATGGGGTCGTCCTTAG
>3337_124_2013.338
ATG---------------TTGGGGAAATGCTTGACCGGGTTATTGCTCGCAATTGCCTTTTTTGTGGTGTATCGTGCCATTCTGTCTTGCTGCGCTCAACGCCAACAACAGCAGCTCCCATTTACAGTTGATTTATAACCTGACGATATGTGAGCTGAACGGCACAGATTGGCTCAATTTTGACTGGGCAGTGGAGACTTTCGTCATCTTTCCTGTTTTGACTCATATTGTCTCTTACGGCGCCCTTACCACTAGCCATTTTCTTGACACGGTCGGCCTGATCACTGTGTCCACCGCCGGATATTATCACGGGCGGTATGTATTGAGTAGCATTTACGCTGTCTGTGCCCTGGCTGCGTTTATCTGCTTCGTCATTAGGTTGGCGAGAAATTGCATGTCCTGGCGCTACTCATGCACCAGATATACCAATTTTCTTCTGGATACTAAGGGCAAACTCTACCGCTGGCGGTCATCCGTCATCATAGAGAAAGGGGGTAAAGTTGATGTTGGGGGTCATAATCGACCTCAAGAGAGTTGTGCTCGATGGTTCCGCGGCAACCCCTGTAACCAAGATTTCAGCGGAACAATGGGGTCGTCCTTAG
>3374_124_2013.1
ATG---------------TTGGGGAAATGCTTGACCGGGTTATTGCTCGCAATTGCCTTTTTTGTGGTGTATCGTGCCATTCTGTCTTGCTGCGCTCAACGCCAACAACAGCAGCTCCCATTTACAGTTGATTTATAACCTGACGATATGTGAGCTGAACGGCACAGATTGGCTCAATTTTGACTGGGCAGTGGAGACTTTCGTCATCTTTCCTGTTTTGACTCATATTGTCTCTTACGGCGCCCTTACCACTAGCCATTTTCTTGACACGGTCGGCCTGATCACTGTGTCCACCGCCGGATATTATCACGGGCGGTATGTATTGAGTAGCATTTACGCTGTCTGTGCCCTGGCTGCGTTTATCTGCTTCGTCATTAGGTTGGCGAGAAATTGCATGTCCTGGCGCTACTCATGCACCAGATATACCAATTTTCTTCTGGATACTAAGGGCAAACTCTACCGCTGGCGGTCATCCGTCATCATAGAGAAAGGGGGTAAAGTTGATGTTGGGGGTCATAATCGACCTCAAGAGAGTTGTGCTCGATGGTTCCGCGGCAACCCCTGTAACCAAGATTTCAGCGGAACAATGGGGTCGTCCTTAG
>3455_124_2014.57
ATG---------------TTGGGGAAATGCTTGACCGGGTTATTGCTCGCAATTGCCTTTTTTGTGGTGTATCGTGCCATTCTGTCTTGCTGCGCTCAACGCCAACAACAGCAGCTCCCATTTACAGTTGATTTATAACCTGACGATATGTGAGCTGAACGGCACAGATTGGCTCAATTTTGACTGGGCAGTGGAGACTTTCGTCATCTTTCCTGTTTTGACTCATATTGTCTCTTACGGCGCCCTTACCACTAGCCATTTTCTTGACACGGTCGGCCTGATCACTGTGTCCACCGCCGGATATTATCACGGGCGGTATGTATTGAGTAGCATTTACGCTGTCTGTGCCCTGGCTGCGTTTATCTGCTTCGTCATTAGGTTGGCGAAAAATTGCATGTCCTGGCGCTACTCATGCACCAGATATACCAATTTTCTTCTGGATACTAAGGGCAAACTCTACCGCTGGCGGTCATCCGTCATCATAGAGAAAGGGGGTAAAGTTGATGTTGGGGGTCATAATCGACCTCAAGAGAGTTGTGCTCGATGGTTCCGCGGCAACCCCTGTAACCAAGATTTCAGCGGAACAATGGGGTCGTCCTTAG
>2795_144_2012.327
ATG---------------TTGGGGAAATGCTTGACCGGGTTATTGCTCGCAATTGCCTTTTTTGTGGTGTATCGTGCCATTCTGTCTTGCTGCGCTCAACGCCAACAACAGCAGCTCCCATTTACAGTTGATTTATAACCTGACGATATGTGAGCTGAACGGCACAGATTGGCTCACTTTTGACTGGGCAGTGGAGACTTTCGTCATCTTTCCTGTGTTGACTCATATTGTCTCTTACGGCGCCCTTACCACTAGCCATTTTCTTGACACGGTCGGCCTGATCACTGTGTCCACCGCCGGATATTATCCCGGGCGGTATGTATTGAGTAGCATTTACGCTGTCTGTGCCCTGGCTGCGTTTATCTGCTTCGTCATTAGGTTGGCGAAAAATTGCATGTCCTGGCGCTACTCATGCACCAGATATACCAATTTTCTTCTGGATACTAAGGGCAAACTCTACCGCTGGCGGTCATCCGTCATCATAGAGAAAGGGGGTAAAGTTGATGTTGGGGGTCATAATCGACCTCAAGAGAGTTGTGCTCGATGGTTCCGCGGCAACCCCTGTAACCAAGATTTCAGCGGAACAATGGGGTCGTCCATAG
>2801_144_2012.329
ATG---------------TTGGGGAAATGCTTGACCGGGTTATTGCTCGCAATTGCCTTTTTTGTGGTGTATCGTGCCATTCTGTCTTGCTGCGCTCAACGCCAACAACAGCAGCTCCCATTTACAGTTGATTTATAACCTGACGATATGTGAGCTGAACGGCACAGATTGGCTCACTTTTGACTGGGCAGTGGAGACTTTCGTCATCTTTCCTGTGTTGACTCATATTGTCTCTTACGGCGCCCTTACCACTAGCCATTTTCTTGACACGGTCGGCCTGATCACTGTGTCCACCGCCGGATATTATCACGGGCGGTATGTATTGAGTAGCATTTACGCTGTCTGTGCCCTGGCTGCGTTTATCTGCTTCGTCATTAGGTTGGCGAAAAATTGCATGTCCTGGCGCTACTCATGCACCAGATATACCAATTTTCTTCTGGATACTAAGGGCAAACTCTACCGCTGGCGGTCATCCGTCATCATAGAGAAAGGGGGTAAAGTTGATGTTGGGGGTCATAATCGACCTCAAGAGAGTTGTGCTCGATGGTTCCGCGGCAACCCCTGTAACCAAGATTTCAGCGGAACAATGGGGTCGTCCTTAG
>2803_144_2012.307
ATG---------------TTGGGGAAATGCTTGACCGGGTTATTGCTCGCAATTGCCTTTTTTGTGGTGTATCGTGCCATTCTGTCTTGCTGCGCTCAACGCCAACAGCAGCAGCTCCCATTTACAGTTGATTTATAACCTGACGATATGTGAGCTGAACGGCACAAATTGGCTTGATTTCAACTGGGCAGTGGAGACTTTCGTCATCTTTCCTGCGTTGACTCATATTGTCTCTTACGGCGCCCTTACCACTAGCCATTTTCTTGACACGGTAGGCCTGATCACTGTGTCCACCGCCGGATATTATCACGGGCGGTATGTATTGAGTAGCATTTACGCTGTCTGTGCCCTGGCTGCGTTTATCTGCTTCGCCATTAGGTTGGCGAAAAATTGCATGTCCTGGCGCTACTCATGCACCAGATATACCAATTTTCTTCTGGATTCTAAGGGCAAACTCTACCGCTGGCGGTCATCCGTCATCATAGAGAAGGGGGGTAAAGTTGATGTTAGGGGTCATAATCGACCTCAAGAGAGTTGTGCTCGATGGTTCCGCGGCCACCCCTGTAACCAAGATTTCAGCGGAACAATGGGGTCGTCCTTAG
>2804_144_2012.307
ATG---------------TTGGGGAAATGCTTGACCGGGTTATTGCTCGCAATTGCCTTTTTTGTGGTGTATCGTGCCATTCTGTCTTGCTGCGCTCAACGCCAACAGCAGCAGCTCCCATTTACAGTTGATTTATAACCTGACGATATGTGAGCTGAACGGCACAAATTGGCTTGATTTCAACTGGGCAGTGGAGACTTTCGTCATCTTTCCTGCGTTGACTCATATTGTCTCTTACGGCGCCCTTACCACTAGCCATTTTCTTGACACGGTAGGCCTGATCACTGTGTCCACCGCCGGATATTATCACGGGCGGTATGTATTGAGTAGCATTTACGCTGTCTGTGCCCTGGCTGCGTTTATCTGCTTCGCCATTAGGTTGGCGAAAAATTGCATGTCCTGGCGCTACTCATGCACCAGATATACCAATTTTCTTCTGGATTCTAAGGGCAAACTCTACCGCTGGCGGTCATCCGTCATCATAGAGAAGGGGGGTAAAGTTGATGTTAGGGGTCATAATCGACCTCAAGAGAGTTGTGCTCGATGGTTCCGCGGCCACCCCTGTAACCAAGATTTCAGCGGAACAATGGGGTCGTCCTTAG
>2400_144_2012.17
ATG---------------TTGGGGAAATGCTTGACCGGGTTATTGCTCGCAATTGCCTTTTTTGTGGTGTATCGTGCCATTCTGTCTTGCTGCGCTCAACGCCAACAACAGCAGCTCCCATTTACAGTTGATTTATAACCTGACGATATGTGAGCTGAACGGCACAAATTGGCTTAATTTCGACTGGGCAGTGGAGACTTTCGTCATCTTTCCTGTGTTGACTCATATTGTCTCTTACGGCGCCCTTACCACTAGCCATTTTCTTGACACGGTCGGCCTGATCACTGTGTCCACCGCCGGATATTATCACGGGCGGTATGTATTGAGTAGCATTTACGCTGTCTGTGCCCTGGCTGCGTTTATCTGCTTCGCCATTAGGTTGGCGAAAAATTGCATGTCCTGGCGCTACTCATGCACCAGATATACCAATTTTCTTCTGGATACTAAGGGCAAACTCTACCGCTGGCGGTCATCCGTCATCATAGAGAAGGGGGGTAAAGTTGATGTTGGGGGTCATAATCGACCTCAAGAGAGTTGTGCTCGATGGTTCCGCGGCCACCCCTGTAACCAAGATTTCAGCGGAACAATGGGGTCGTCCTTAG
>2459_144_2012.68
ATG---------------TTGGGGAAATGCTTGACCGGGTTATTGCTCGCAATTGCCTTTTTTGTGGTGTATCGTGCCATTCTGTCTTGCTGCGCTCAACGCCAACAACAGCAGCTCCCATTTACAGTTGATTTATAACCTGACGATATGTGAGCTGAACGGCACAAATTGGCTTGATTTCAACTGGGCAGTGGAGACTTTCGTCATCTTTCCTGTGTTGACTCATATTGTCTCTTACGGCGCCCTTACCACTAGCCATTTTCTTGACACGGTCGGCCTGATCACTGTGTCCACCGCCGGATATTATCACGGGCGGTATGTATTGAGTAGCATTTACGCTGTCTGTGCCCTGGCTGCGTTTATCTGCTTCGCCATTAGGTTGGCGAAAAATTGCATGTCCTGGCGCTACTCATGCACCAGATATACCAATTTTCTTCTGGATACTAAGGGCAAACTCTACCGCTGGCGGTCATCCGTCATCATAGAGAAGGGGGGTAAAGTTGATGTTGGGGGTCATAATCGACCTCAAGAGAGTTGTGCTCGATGGTTCCGCGGCCACCCCTGTAACCAAGATTTCAGCGGAACAATGGGGTCGTCCTTAG
>2028_143_2010.297
ATG---------------TTGGGGAAATGCTTGATCGGGTTATTGCTCGCAATTGCCTTTTTTGTGGTGTATCGTGCCATTCTGTCTTGCTGCGCTCAACGCCAACAACAGCAGCTCCCATTTACAGTTGATTTATAACCTGACGATATGTGAGCTGAACGGCACAGATTGGCTCAATTTCGACTGGGCAGTGGAGACTTTCGTCATCTTTCCTGTGTTGACTCATATTGTCTCTTACGGCGCCCTTACCACTAGCCATTTTCTTGACACGGTCGGCCTGATCACTGTGTCCACCGCCGGATATTATCACAGGCGGTATGTATTGAGTAGCATTTACGCTGTCTGTGCCCTGGCTGCGTTTATTTGCTTCGCCATTAGGTTGGCGAAAAATTGCATGTCCTGGCGCTACTCATGCACCAGATATACCAATTTTCTTCTGGATACTAAGGGCAAACTCTACCGCTGGCGGTCATCCGTCATCATAGAGAAGGGGGGTAAAGTTGATGTTGGGGGTCATAATCGACCTCAAGAGAGTTGTGCTCGATGGTTCCGCGGCAACCCCTGTAACCAAGATTTCAGCGGAACAATGGGGTCGTCCATAG
>2000_143_2010.298
ATG---------------TTGGGGAAATGCTTGATCGGGTTATTGCTCGCAATTGCCTTTTTTGTGGTGTATCGTGCCATTCTGTCTTGCTGCGCTCAACGCCAACAACAGCAGCTCCCATTTACAGTTGATTTATAACCTGACGATATGTGAGCTGAACGGCACAGATTGGCTCAATTTCGACTGGGCAGTGGAGACTTTCGTCATCTTTCCTGTGTTGACTCATATTGTCTCTTACGGCGCCCTTACCACTAGCCATTTTCTTGACACGGTCGGCCTGATCACTGTGTCCACCGCCGGATATTATCACAGGCGGTATGTATTGAGTAGCATTTACGCTGTCTGTGCCCTGGCTGCGTTTATTTGCTTCGCCATTAGGTTGGCGAAAAATTGCATGTCCTGGCGCTACTCATGCACCAGATATACCAATTTTCTTCTGGATACTAAGGGCAAACTCTACCGCTGGCGGTCATCCGTCATCATAGAGAAGGGGGGTAAAGTTGATGTTGGGGGTCATAATCGACCTCAAGAGAGTTGTGCTCGATGGTTCCGCGGCAACCCCTGTAACCAAGATTTCAGCGGAACAATGGGGTCGTCCATAG
>2174_144_2011.104
ATG---------------TTGGGGAAATGCTTGACCGGGTTATTGCTCGCAATTGCCTTTTTTGTGGTGTATCGTGCCATTCTGTCTTGCTGCGCTCAACGCCAACAACAGCAGCTCCCATTTACAGTTGATTTATAACCTGACGATATGTGAGCTGAACGGCACAGATTGGCTCAATTTCGACTGGGCAGTGGAGACTTTCGTCATCTTTCCTGTGTTGACTCATATTGTCTCTTACGGCGCCCTTACCACTAGCCATTTTCTTGACACGGTCGGCCTGATCACTGTGTCCACCGCCGGATATTATCACAGGCGGTATGTATTGAGTAGCATTTACGCTGTCTGTGCCCTGGCTGCGTTTATCTGCTTCGCCATTAGGTTGGCGAAAAATTGCATGTCCTGGCGCTACTCATGCACCAGATATACCAATTTTCTTCTGGATACTAAGGGCAAACTCTACCGCTGGCGGTCATCCGTCATCATAGAGAAGGGGGGTAAAGTTGATGTTGGGGGTCATAATCGACCTCAAGAGAGTTGTGCTCGATGGTTCCGCGGCAACCCCTGTAACCAAGATTTCAGCGGAACAATGGGGTCGTCCTTAG
>2627_144_2012.264
ATG---------------TTGGGGAAATGCTTGACCGGGTTATTGCTCGCAATTGCCTTTTTTGTGGTGTATCGTGCCATTCTGTTTTGCTTCGCTCAACGCCAACAGCAGCAGCTCCCATTTACAGTTGATTTATAACCTGACGATATGTGAGCTGAATGGCACAGATTGGCTTACATTTGACTGGGCAGTGGAGACTTTCGTCATCTTTCCTGTGTTGACTCATATCGTCTCTTACGGCGCCCTTACCACTAGCCATTTTCTTGACACGGTCGGCCTGGTCACTGTGTCCACCGCCGGATATTATCACGGGCGATATGTATTGAGTAGCATTTACGCTGTCTGTGCCCTGGCTGCGTTGATTTGCTTCGCCATTAGGTTGGCGAAAAATTGCATGTCCTGGCGCTACTCATGCACTAGATATACCAATTTTCTTCTGGATACCAAGGGCAAACTCTACCGCTGGCGGTCACCCGTCATCATAGAGAAAGGGGGTAAAGTTGATGTTGGGGGTCATAATCGACCTCAAAAGAGTTGTGCTTGATGGTTCCGCGGCAACCCCTGTAACCAAGATTTCAGCGGAACAATGGGGTCGTCCATAG
>2943_144_2013.13
ATG---------------TTGGGGAAATGCTTGACCGGGTTATTGCTCGCAATTGCTTTTTTTGTGGTGTATCGTGCTATTCTGTTTTGCTTCGCTCAACGCCAACAGCAGCAGCTCCCATTTACAGTTGATTTATAACCTGACGATATGTGAGCTGAATGGCACAGATTGGCTTGAATTTGACTGGGCAGTGGAGACTTTCGTCATCTTTCCTGTGTTGACTCATATCGTCTCTTACGGCGCCCTTACCACTAGCCATTTTCTTGACACGGTCGGCCTGGCCACTGTGTCCACCGCCGGATATTATCACGGGCGATATGTATTGAGTAGCATTTACGCTGTCTGTGCCCTGGCTGCGTTGATTTGCTTCGCCATTAGGTTGGCGAAAAATTGCATGTCCTGGCGCTACTCATGCACTAGATATACCAATTTTCTTCTGGATACCAAGGGCAAACTCTATCGCTGGCGGTCACCCGTCATCATAGAGAAAGGGGGTAAAGTTGATGTTGGGGGTCATAATCGACCTCAAAAGAGTTGTGCTTGATGGTTCCGCGGCAACCCCTGTAACCAAGATTTCAGCGGAACAATGGGGTCGTCCTTAG
>2620_144_2012.258
ATG---------------TTGGGGAAATGCTTGACCGGGTTATTGCTCGCAATTGCTTTTTTTGTGGTGTATCGTGCCATTCTGTTTTGCTTCGCTCAACGCCAACAGCAGCAGCTCCCATTTACAGTTGATTTATAACCTGACGATATGTGAGCTGAATGGCACAGATTGGCTTAAATTTGACTGGGCAGTGGAGACTTTCGTCATCTTTCCTGTGTTGACTCATATCGTCTCTTACGGCGCCCTTACCACTAGCCATTTTCTTGACACGGTCGGCCTGGTCACTGTGTCCACCGCCGGATATTATCACGGGCGATATGTATTGAGTAGCATTTACGCTGTCTGTGCCCTGGCTGCGTTGATTTGCTTCGCCATTAGGTTGGCGAAAAATTGCATGTCCTGGCGCTACTCATGCACTAGATATACCAATTTTCTTCTGGATACCAAGGGCAAACTCTATCGCTGGCGGTCACCCGTCATCATAGAGAAAGGGGGTAAAGTTGATGTTGGGGGTCATAATCGACCTCAAAAGAGTTGTGCTTGATGGTTCCGCGGCAACCCCTGTAACCAAGATTTCAGCGGAACAATGGGGTCGTCCTTAG
>2630_144_2012.265
ATG---------------TTGGGGAAATGCTTGACCGGGTTATTGCTCGCAATTGCTTTTTTTGTGGTGTATCGTGCCATTCTGTTTTGCTTCGCTCAACGCCAACAGCAGCAGCTCCCATTTACAGTTGATTTATAACCTGACGATATGTGAGCTGAATGGCACAGATTGGCTTAAATTTGACTGGGCAGTGGAGACTTTCGTCATCTTTCCTGTGTTGACTCATATCGTCTCTTACGGCGCCCTTACCACTAGCCATTTTCTTGACACGGTCGGCCTGGTCACTGTGTCCACCGCCGGATATTATCACGGGCGATATGTATTGAGTAGCATTTACGCTGTCTGTGCCCTGGCTGCGTTGATTTGCTTCGCCATTAGGTTGGCGAAAAATTGCATGTCCTGGCGCTACTCATGCACTAGATATACCAATTTTCTTCTGGATACCAAGGGCAAACTCTATCGCTGGCGGTCACCCGTCATCATAGAGAAAGGGGGTAAAGTTGATGTTGGGGGTCATAATCGACCTCAAAAGAGTTGTGCTTGATGGTTCCGCGGCAACCCCTGTAACCAAGATTTCAGCGGAACAATGGGGTCGTCCTTAG
>2658_144_2012.284
ATG---------------TTGGGGAAATGCTTGACCGGGTTATTGCTCGCAATTGCTTTTTTTGTGGTGTATCGTGCCATTCTGTTTTGCTTCGCTCAACGCCAACAGCAGCAGCTCCCATTTACAGTTGATTTATAACCTGACGATATGTGAGCTGAATGGCACAGATTGGCTTAAATTTGACTGGGCAGTGGAGACTTTCGTCATCTTTCCTGTGTTGACTCATATCGTCTCTTACGGCGCCCTTACCACTAGCCATTTTCTTGACACGGTCGGCCTGGTCACTGTGTCCACCGCCGGATATTATCACGGGCGATATGTATTGAGTAGCATTTACGCTGTCTGTGCCCTGGCTGCGTTGATTTGCTTCGCCATTAGGTTGGCGAAAAATTGCATGTCCTGGCGCTACTCATGCACTAGATATACCAATTTTCTTCTGGATACCAAGGGCAAACTCTATCGCTGGCGGTCACCCGTCATCATAGAGAAAGGGGGTAAAGTTGATGTTGGGGGTCATAATCGACCTCAAAAGAGTTGTGCTTGATGGTTCCGCGGCAACCCCTGTAACCAAGATTTCAGCGGAACAATGGGGTCGTCCTTAG
>2476_144_2012.81
ATG---------------TTGGGGAAATGCTTGACCGGGTTATTGCTCGCAATTGCCTTTTTTGTGGTGTATCGTGCCATTCTGTTTTGTTGCGCTCAACGCCCGCAGCAGCAGCTCCCATTTACAGTTGATTTATAACCTGACGATATGTGAGCTGAATGGCACAGATTGGCTCGAATTTGACTGGGCAGTGGAGACTTTCGTTATCTTTCCTGCGTTGACTCATGTCGTCTCTTACGGCGCCCTTACCACTAGTCATTTTCTTGACACGGTCGGCCTGGTCACTGTGTCCACCGCCGGATATTATCACGGGCGGTATGTATTGAGTAGCATCTATGCTGTCTGTGCCTTGGCTGCGTTGATTTGCTTCACCATTAGGTTGGCGAAAAATTGCATGTCCTGGCGCTACTCATGCACCAGATATACCAATTTTCTTCTGGATACTAAGGGCAAACTCTACCGCTGGCGGTCACCCGTCATCATAGAGAAGGGGGGTAAAGTTGATGTTGGGGGTCATAATCGACCTCAAAAGAGTTGTGCTTGATGGTTCCGCGGCAACCCCTGTAACCAAGATTTCAGCGGAACAATGGGGTCGTCCTTAG
>2342_144_2011.334
ATG---------------TTGGGGAAATGCTTGACCGGGTTATTGCTCGCAATTGCCTTTTTTGTGGTGTATCGTGCCATTCTGTTTTGTTGCGCTCAACGCCCGCAACAGCAGCTCCCATTTACAGTTGATTTATAACCTGACGATATGTGAGCTGAATGGCACAGATTGGCTCGAATTTGACTGGGCAGTGGAGACTTTCGTTATCTTTCCTGCGTTGACTCATGTCGTCTCTTACGGCGCCCTTACCACTAGTCATTTTCTTGACACGGTCGGCCTGGTCACTGTGTCCACCGCCGGATATTATCACGGGCGGTATGTATTGAGTAGCATCTATGCTGTCTGTGCCTTGGCTGCGCTGATTTGCTTCGCCATTAGGTTGGCGAAAAATTGCATGTCCTGGCGCTACTCATGCACCAGATATACCAATTTTCTTCTGGATACTAAGGGCAAACTCTACCGCTGGCGGTCACCCGTCATCATAGAGAAGGGGGGTAAAGTTGATGTTGGGGGTCATAATCGACCTCAAAAGAGTTGTGCTTGATGGTTCCGCGGCAACCCCTGTAACCAAGATTTCAGCGGAACAATGGGGTCGTCCTTAG
>2404_144_2012.18
ATG---------------TTGGGGAAATGCTTGACCGGGTTATTGCTCGCAATTGCCTTTTTTGTGGTGTATCGTGCCATTCTGTTTTGTTGCGCTCAACGCCCGCAACAGCAGCTCCCATTTACAGTTGATTTATAACCTGACGATATGTGAGCTGAATGGCACAGATTGGCTCGAATTTGACTGGGCAGTGGAGACTTTCGTTATCTTTCCTGCGTTGACTCATGTCATCTCTTACGGCGCCCTTACCACTAGTCATTTTCTTGACACGGTCGGCCTGGTCACTGTGTCCACCGCCGGATATTATCACGGGCGGTATGTATTGAGTAGCATCTATGCTGTCTGTGCCTTGGCTGCGTTGATTTGCTTCGCCATTAGGTTGGCGAAAAATTGCATGTCCTGGCGCTACTCATGCACCAGATATACCAATTTTCTTCTGGATACTAAGGGCAAACTCTACCGCTGGCGGTCACCCGTCATCATAGAGAAGGGGGGTAAAGTTGATGTTGGGGGTCATAATCGACCTCAAAAGAGTTGTGCTTGATGGTTCCGCGGCAACCCCTGTAACCAAGATTTCAGCGGAACAATGGGGTCGTCCTTAG
>2378_144_2011.359
ATG---------------TTGGGGAAATGCTTGACCGGGTTATTGCTCGCAATTGCCTTTTTTGTGGTGTATCGTGCCATTCTGTTTTGTTGCGCTCAACGCCCGCAACAGCAGCTCCCATTTACAGTTGATTTATAACCTGACGATATGTGAGCTGAATGGCACAGATTGGCTCGAATTTGACTGGGCAGTGGAGACTTTCGTTATCTTTCCTGCGTTGACTCATGTCGTCTCTTACGGCGCCCTTACCACTAGTCATTTTCTTGACACGGTCGGCCTGGTCACTGTGTCCACCGCCGGATATTATCACGGGCGGTATGTATTGAGTAGCATCTATGCTGTCTGTGCCTTGGCTGCGTTGATTTGCTTCGCCATTAGGTTGGCGAAAAATTGCATGTCCTGGCGCTACTCATGCACCAGATATACCAATTTTCTTCTGGATACTAAGGGCAAACTCTACCGCTGGCGGTCACCCGTCATCATAGAGAAGGGGGGTAAAGTTGATGTTGGGGGTCATAATCGACCTCAAAAGAGTTGTGCTTGATGGTTCCGCGGCAACCCCTGTAACCAAGATTTCAGCGGAACAATGGGGTCGTCCTTAG
>2085_144_2010.342
ATG---------------TTGGGGAAATGCTTGACCGGGTTACTGCTCGCAATTGCCTTTTTTGTGGTGTATCGTGCCATTCTGTTTTGCTGCGCTCAACGCCGGCAACAGCAGCTCCCATTTACAGTTGATTTATAACCTGACGATATGTGAGCTGAATGGCACAGATTGGCTCAAATTTGACTGGGCAGTGGAGACTTTCGTCATCTTTCCTGTGTTGACTCATATTGTCTCTTACGGCGCCCTTACCACTAGCCATCTTCTTGACACGGTCGGCCTGATCACTGTGTCCACCGCCGGATATTATCACAGGCGGTATGTATTGAGTAGCATTTACGCTGTCTGTGCCTTGGCTGCGTTGATTTGCTTCGCCATTAGGTTGGCGAAAAATTGCATGTCATGGCGCTACTCATGCACCAGATATACCAATTTTCTTCTGGATACTAAAGGCAAACTCTACCGCTGGCGGTCACCCGTCATCATAGAGAAGGGGGGCAAAGTTGATGTTGGGGGTCATAATTGACCTCAAAAGAGTTGTGCTTGATGGTTCCGCGGCAACCCCTGTAACCAAGATTTCAGCGGAACAATGGGGTCGTCCTTAG
>2241_144_2011.245
ATG---------------TTGGGGAAATGCTTGACCGGGTTACTGCTCGCAATTGCTTTTTTTGTGGTGTATCGTGCCATCCTGTTTTGTTGCGCTCAACGCCAGCAACAGCAGCTCCCATTTACAGTTGATTTATAACCTGACGATATGTGAGCTGAATGGCACAGACTGGCTTAACTTCGATTGGGCAGCGGAGACTTTCGTTGTCTTTCCTGTGTTGACCCACATTGTCTCTTACGGCGCCCTTACCACCAGCCATTTTCTTGACACGGTCGGCCTGATCACTGTGTCCACCGCCGGATATTTTCACGGGCGGTATGTATTGAGTAGCATTTACGCTGTCTGTGCCCTGGCTGCGTTGATTTGCTTCGCCATTAGGTTGGCGAAAAATTGCATGTCCTGGCGCTACTCATGTACTAGATATACCAATTTTCTTCTGGATACCAAGGGCAAACTCTACCGCTGGCGGTCACCCGTCATCATAGAGAAGGGGGGTAGAGTTGATGTTGGGGGTCATAATCGACCTCAAAAGAGTTGTGCTTGATGGTTCCGCGGCAACCCCTGTAACCAAGATTTCAGCGGAACAATGGGGTCGTCCTTAG
>2178_144_2011.116
ATG---------------TTGGGGAAATGCTTGACCGGGTTACTGCTCGCAATTGCTTTTTTTGTGGTGTATCGTGCCATCCTGTTTTGTTGCGCTCAACGCCAGCAACAGCAGCTCCCATTTACAGTTGATTTATAACCTGACGATATGTGAGCTGAATGGCACAGAGTGGCTTAAATTCGACTGGGCAGTGGAGACTTTCGTTGTCTTTCCTGTGTTGACTCACATTGTCTCTTACGGCGCCCTTACCACTAGCCATTTTCTTGACACGGTCGGCCTGATCACTGTGTCCACCGCCGGATATTTTCACAGGCGGTATGTATTGAGTAGCATTTACGCTGTCTGTGCCCTGGCTGCGTTGATTTGCTTCGCCATTAGGTTGGCGAAAAATTGCATGTCCTGGCGCTACTCATGTACTAGATATACCAATTTTCTTCTGGATACCAAGGGCAAACTCTACCGCTGGCGGTCACCCGTCATCATAGAGAAGGGGGGTAGAGTTGATGTTGGGGGTCATAATCGACCTCAAAAGAGTTGTGCTTGATGGTTCCGCGGCAACCCCTGTAACCAAGATTTCAGCGGAACAATGGGGTCGTCCTTAG
>2191_144_2011.130
ATG---------------TTGGGGAAATGCTTGACCGGGTTACTGCTCGCAATTGCTTTTTTTGTGGTGTATCGTGCCATCCTGTTTTGTTGCGCTCAACGCCAGCAACAGCAGCTCCCATTTACAGTTGATTTATAACCTGACGATATGTGAGCTGAATGGCACAGAGTGGCTTAAATTCGACTGGGCAGTGGAGACTTTCGTTGTCTTTCCTGTGTTGACTCACATTGTCTCTTACGGCGCCCTTACCACTAGCCATTTTCTTGACACGGTCGGCCTGATCACTGTGTCCACCGCCGGATATTTTCACAGGCGGTATGTATTGAGTAGCATTTACGCTGTCTGTGCCCTGGCTGCGTTGATTTGCTTCGCCATTAGGTTGGCGAAAAATTGCATGTCCTGGCGCTACTCATGTACTAGATATACCAATTTTCTTCTGGATACCAAGGGCAAACTCTACCGCTGGCGGTCACCCGTCATCATAGAGAAGGGGGGTAGAGTTGATGTTGGGGGTCATAATCGACCTCAAAAGAGTTGTGCTTGATGGTTCCGCGGCAACCCCTGTAACCAAGATTTCAGCGGAACAATGGGGTCGTCCTTAG
>2069_144_2010.330
ATG---------------TTGGGGAAATGCTTGACCGGGTTATTGCTCGCAATTGCTTTTTTTGTGGTGTATCGTGCCATCCTGTTTTGTTGCGCTCAACGCCAGCAACAGCAGCTCCCATTTACAGTTGATTTATAACCTGACGATATGTGAGCTGAATGGCACAGATTGGCTTAAATTCGACTGGGCAGTGGAGACTTTCGTTATCTTTCCTGTGTTGACTCACATTGTCTCTTACGGCGCCCTTACCACTAGCCATTTTCTTGACACGGTCGGCCTGATCACTGTGTCCACCGCCGGATATTTTCACAGGCGGTATGTATTGAGTAGCATTTACGCTGTCTGTGCCCTGGCTGCGTTGATTTGCTTCGCCATTAGGTTGGCGAAAAATTGCATGTCCTGGCGCTACTCATGTACTAGATATACCAATTTTCTTCTGGATACCAAGGGCAAACTCTACCGCTGGCGGTCACCCGTCATCATAGAGAAGGGGGGTAAAGTTGATGTTGGGGGTCATAATCGACCTCAAAAGAGTTGTGCTTGATGGTTCCGCGGCAACCCCTGTAACCAAGATTTCAGCGGAACAATGGGGTCGTCCTTAG
>1879_1?4_2010.98
ATG---------------TTGGGGAAATGCTTGACCGGGTTATTGCTCGCAATTGCTTTTTTTGTGGTTTATCGTGCCATCCTGTTTTGTTGCGCTCAACGCCAGCAACAGCAGCTCCCACTCACAGTTGATTTATAACCTGACGATATGTGAGCTGAATGGCATAAATTGGCTTAAATTTGACTGGGCAGTGGAGACTTTCGTTATCTTTCCTGTGTTGACTCATATTGTCTCTTACGGCGCCCTTACCACTAGCCATTTTCTTGACACGGTCGGCCTGATCACTGTGTCCACCGCCGGATATTATCACGGGCGGTATGTATTGAGTAGCATTTACGCTGTCTGTGCCCTGGCTGCGTTGATTTGCTTCGCCATTAGGTTGGCGAAAAATTGCATGTCCTGGCGCTACTCATGTACCAGATATACCAATTTTCTTCTGGATACTAAGGGCAAACTCTACCGCTGGCGGTCACCCGTCATCATAGAGAAGGGGGGTAAAGTTGACGTTGGGGGTCATAATCGACCTCAAAAGAGTTGTGCTTGATGGTTCCGCGGCAACCCCTGTAACCAAGATTTCAGCGGAACAATGGGGTCGTCCTTAG
>1864_124_2010.71
ATG---------------TTGGGGAAATGCTTGACCGGGTTATTGCTCGCAATTGCTTTTTTTGTGGTGTATCGTGCCATCCTGTTTTGTTGCGCTCAACGCCAGCAACAGCAGCTCCCATTTACAGTTGATTTATAACCTGACGATATGTGAGCTGAATGGCACAGAGTGGCTTGAATTTGACTGGGCAGTGGAGACTTTCGTTATCTTTCCTGCGTTTACTCATATTGTCTCTTACGGCGCCCTCACCACTAGCCATTTTCTTGACACGGTCGGCCTGATCACTGTGTCCACCGCCGGATATTGTCACGGGCGGTATGTATTGAGTAGCATTTACGCTGTCTGTGCCCTGGCTGCGTTGATTTGCTTCGCCATTAGGTTGGCGAAAAATTGCATGTCCTGGCGCTACTCATGTACCAGATATACCAATTTTCTTCTGGATACTAAGGGCAAACTCTATCGCTGGCGGTCACCCGTCATCATAGAGAAGGGGGGTAAAGTTGATGTTGGGGGTCATAATCGACCTCAAAAGAGTTGTGCTTGATGGTTCCGCGGCAACCCCTGTAACCAAGATTTCAGCGGAACAATGGGGTCGTCCTTAG
>2080_144_2010.337
ATG---------------TTGGGGAAATGCTTGACCGGGTTATTGCTCGCAATTGCTTTTTTTGTGGTGTATCGTGCCATCCTGTTTTGTTGCGCTCAACGCCAGCAACAGCAGCTCCCATTTACAGTTGATTTATAACCTGACGATATGTGAGCTGAATGGCACAGAATGGCTTAAATTTGACTGGGCAGTGGAGACTTTCGTTATCTTTCCTGTGTTGACTCATATTGTCTCTTACGGCGCCCTTACCACTAGCCATTTTCTTGACACGGTCGGCCTGATCACTGTGTCCACCGCCGGGTATTGTCACGGGCGGTATGTATTGAGTAGCATTTACGCTGTCTGTGCCCTGGCTGCGTTGATTTGCTTCGCCATTAGGTTGGCGAAAAATTGCATGTCCTGGCGCTACTCATGTACCAGATATACCAATTTTCTTCTGGATACTAAGGGCAAACTCTATCGCTGGCGGTCACCCGTCATCATAGAGAAGGGGGGTAAAGTTGATGTTGGGGGTCATAATCGACCTCAAAAGAGTTGTGCTTGATGGTTCCGCGGCAACCCCTGTAACCAAGATTTCAGCGGAACAATGGGGTCGTCCATAG
>2068_144_2010.330
ATG---------------TTGGGGAAATGCTTGACCGGGTTATTGCTCGCAATTGCTTTTTTTGTGGTGTATCGTGCCATCCTGTTTTGTTGCGCTCAACGCCAGCAACAGCAGCTCCCATTTACAGTTGATTTATAACCTGACGATATGTGAGCTGAATGGCACAGATTGGCTTAAATTTGACTGGGTAGTGGAGACTTTCGTTATCTTTCCTGTGTTGACTCATATTGTCTCTTACGGCGCCCTTACCACTAGCCATTTTCTTGACACGGTCGGCCTGATCACTGTGTCCACCGCCGGGTATTGTCACGGGCGGTATGTATTGAGTAGCATTTACGCTGTCTGTGCCCTGGCTGCGTTGATTTGCTTCGCCATTAGGTTGGCGAAAAATTGCATGTCCTGGCGCTACTCATGTACCAGATATACCAATTTTCTTCTGGATACTAAGGGCAAACTCTATCGCTGGCGGTCACCCGTCATCATAGAGAAGGGGGGTAAAGTTGATGTTGGGGGTCATAATCGACCTCAAAAGAGTTGTGCTTGATGGTTCCGCGGCAACCCCTGTAACCAAGATTTCAGCGGAACAATGGGGTCGTCCTTAG
>2151_144_2011.52
ATG---------------TTGGGGAAATGCTTGACCGGGTTATTGCTCGCAATTGCTTTTTTTGTGGTGTATCGTGCCATCCTGTTTTGTTGCGCTCAACGCCAGCAACAGCAGCTCCCATTTACAGTTGATTTATAACCTGACGATATGTGAGCTGAATGGCACAGATTGGCTTGAATTTGACTGGGCAGTGGAGACTTTCGTTATCTTTCCTGTGTTGACTCATATTGTCTCTTACGGCGCCCTTACCACTAGCCATTTTCTTGACACGGTCGGCCTGATCACCGTGTCCACCGCCGGGTATTGTCACGGGCGGTATGTATTGAGTAGCATTTACGCTGTCTGTGCCCTGGCTGCGTTGATTTGCTTCGCCATTAGGTTGGCGAAAAATTGCATGTCCTGGCGCTACTCATGTACCAGATATACCAATTTTCTTCTGGATACTAAGGGCAAACTCTATCGCTGGCGGTCACCCGTCATCATAGAGAAGGGGGGTAAAGTTGATGTTGGGGGTCATAATCGACCTCAAAAGAGTTGTGCTTGATGGTTCCGCGGCAACCCCTGTAACCAAGATTTCAGCGGAACAATGGGGTCGTCCTTAG
>2152_144_2011.53
ATG---------------TTGGGGAAATGCTTGACCGGGTTATTGCTCGCAATTGCTTTTTTTGTGGTGTATCGTGCCATCCTGTTTTGTTGCGCTCAACGCCAGCAACAGCAGCTCCCATTTACAGTTGATTTATAACCTGACGATATGTGAGCTGAATGGCACAGATTGGCTTAAATTTGACTGGGCAGTGGAGACTTTCGTTATCTTTCCTGTGTTGACTCATATTGTCTCTTACGGCGCCCTTACCACTAGCCATTTTCTTGACACGGTCGGCCTGATCACCGTGTCCACCGCCGGGTATTGTCACGGGCGGTATGTATTGAGTAGCATTTACGCTGTCTGTGCCCTGGCTGCGTTGATTTGCTTCGCCATTAGGTTGGCGAAAAATTGCATGTCCTGGCGCTACTCATGTACCAGATATACCAATTTTCTTCTGGATACTAAGGGCAAACTCTATCGCTGGCGGTCACCCGTCATCATAGAGAAGGGGGGTAAAGTTGATGTTGGGGGTCATAATCGACCTCAAAAGAGTTGTGCTTGATGGTTCCGCGGCAACCCCTGTAACCAAGATTTCAGCGGAACAATGGGGTCGTCCTTAG
>2004_144_2010.294
ATG---------------TTGGGGAAATGCTTGACCGGGTTATTGCTCGCAATTGCTTTTTTTGTGGTGTATCGTGCCATCCTGTTTTGTTGCGCTCAACGCCAGCAACAGCAGCTCCCATTTACAGTTGATTTATAACCTGACGATATGTGAGCTGAATGGCACAGATTGGCTTAAATTTGACTGGGCAGTGGAGACTTTCGTTATCTTCCCTGCGTTGACTCATATTGTCTCTTACGGCGCCCTTACCACTAGCCATTTTCTTGACACGGTCGGCCTGATCACTGTGTCCACCGCCGGATACTATCACGGGCGGTATGTATTGAGTAGCATTTACGCTGTCTGTGCCCTGGCTGCGTTGATTTGCTTCGCCATTAGGTTGGCGAAAAATTGCATGTCCTGGCGCTACTCATGTACCAGATATACCAATTTTCTTCTGGATACTAAGGGCAAACTCTACCGCTGGCGGTCACCCGTCATCATAGAGAAGGGGGGTAAAGTTGATGTTGGGGGTCATAATCGACCTCAAAAGAGTTGTGCTTGACGGTTCCGCGGCAACCCCTGTAACCAAGATTTCAGCGGAACAATGGGGTCGTCCTTAG
>2070_144_2010.331
ATG---------------TTGGGGAAATGCTTGACCGGGTTATTGCTCGCAATTGCTTTTTTTGTGGTGTATCGTGCCATCCTGTTTTGTTGCGCTCAACGCCAGCAACAGCAGCTCCCATTTACAGTTGATTTATAACCTGACGATATGTGAGCTGAATGGCACAGATTGGCTTAAATTTGACTGGGCAGTGGAGACTTTCGTTATCTTCCCTGCGTTGACTCATATTGTCTCTTACGGCGCCCTTACCACTAGCCATTTTCTTGACACGGTCGGCCTGATCACTGTGTCCACCGCCGGATACTATCACGGGCGGTATGTATTGAGTAGCATTTACGCTGTCTGTGCCCTGGCTGCGTTGATTTGCTTCGCCATTAGGTTGGCGAAAAATTGCATGTCCTGGCGCTACTCATGTACCAGATATACCAATTTTCTTCTGGATACTAAGGGCAAACTCTACCGCTGGCGGTCACCCGTCATCATAGAGAAGGGGGGTAAAGTTGATGTTGGGGGTCATAATCGACCTCAAAAGAGTTGTGCTTGACGGTTCCGCGGCAACCCCTGTAACCAAGATTTCAGCGGAACAATGGGGTCGTCCTTAG
>1806_144_2010.5
ATG---------------TTGGGGAAATGCTTGACCGGGTTATTGCTCGCAATTGCTTTTTTTGTGGTGTATCGTGCCATCCTGTTTTGTTGCGCTCAACGCCAACAACAGCAGCTCCCATTTACAGTTGATTTATAACCTGACGATATGTGAGCTGAATGGCACAGATTGGCTTAAATTTGACTGGGCAGTGGAGACTTTCGTTATCTTTCCTGCGTTGACTCATATTGTCTCTTACGGCGCCCTTACCACTAGCCATTTTCTTGACACGGTCGGCCTGATCACTGTGTCCACCGCCGGATACTGTCGCGGGCGGTATGTATTGAGTAGCATTTACGCTGTCTGTGCCCTGGCTGCGTTGATTTGCTTCGCCATTAGGTTGGCGAAAAATTGCATGTCCTGGCGCTACTCATGTACCAGATATACCAATTTTCTTCTGGATACTAAGGGCAAACTCTACCGCTGGCGGTCACCCGTCATCATAGAGAAGGGGGGTAAAGTTGATGTTGGGGGTCATAATCGACCTCAAAAGAGTTGTGCTTGATGGTTCCGCGGCAACCCCTGTAACCAAGATTTCAGCGGAACAATGGGGTCGTCCTTAG
>1692_144_2009.277
ATG---------------TTGGGGAAATGCTTGACCGGGTTATTGCTCGCAATTGCTTTTTTTGTGGTGTATCGTGCCATCCTGTTTTGTTGCGCTCAACGCCAGCAACAGCAGCTCCCATTTACAGTTGATTTATAACCTGACGATATGTGAGCTGAATGGCACAGATTGGCTTAAATTTGACTGGGCAGTGGAGACTTTCGTTATCTTTCCTGTGTTGACTCATATTGTCTCTTACGGCGCCCTTACCACTAGCCATTTTCTTGACACGGTCGGCCTGATCACTGTGTCCACCGCCGGATATTATCACGGGCGGTATGTATTGAGTAGCATTTACGCTGTCTGTGCCCTGGCTGCGTTGATTTGCTTCGCCATTAGGTTGGCGAAAAATTGCATGTCCTGGCGCTACTCATGTACCAGATATACCAATTTTCTTCTGGATACTAAGGGCAAACTCTACCGCTGGCGGTCACCCGTCATCATAGAGAAGGGGGGTAAAGTTGATGTTGGGGGTCATAATCGACCTCAAAAGAGTTGTGCTTGATGGTTCCGCGGCAACCCCTGTAACCAAGATTTCAGCGGAACAATGGGGTCGTCCTTAG
>1701_144_2009.292
ATG---------------TTGGGGAAATGCTTGACCGGGTTATTGCTCGCAATTGCTTTTTTTGTGGTGTATCGTGCCATCCTGTTTTGTTGCGCTCAACGCCAGCAACAGCAGCTCCCATTTACAGTTGATTTATAACCTGACGATATGTGAGCTGAATGGCACAGATTGGCTTAAATTTGACTGGGCAGTGGAGACTTTCGTTATCTTTCCTGCGTTGACTCATATTGTCTCTTACGGCGCCCTTACCACTAGCCATTTTCTTGACACGGTCGGCCTGATCACTGTGTCCACCGCCGGATATTGTCACGGGCGGTATGTATTGAGTAGCATTTACGCTGTCTGTGCCCTGGCTGCGTTGATTTGCTTCGCCATTAGGTTGGCGAAAAATTGCATGTCCTGGCGCTACTCATGTACCAGATATACCAATTTTCTTCTGGATACTAAGGGCAAACTCTACCGCTGGCGGTCACCCGTCATCATAGAGAAGGGGGGTAAAGTTGATGTTGGGGGTCATAATCGACCTCAAAAGAGTTGTGCTTGATGGTTCCGCGGCAACCCCTGTAACCAAGATTTCAGCGGAACAATGGGGTCGTCCTTAG
>2645_144_2012.274
ATG---------------TTGGGGAAATGCTTGACCGGGTTATTGCTCGCAATTGCCTTTTTTGTGGTGTATCGTGCCATTCTGTTTTGCTGCGCTCAACGCCAGCAACAGCAGCTCCCATTTACAGTTGATTTATAACCTGACGATATGTGAGCTGAATGGCACAGATTGGCTCAAATTTGACTGGGCAGTGGAGACTTTCGTTATCTTTCCTGCGTTGACTCATATCGTCTCTTACGGCGCCCTTACCACTAGCCATTTTCTTGACACGGTCGGCCTGGTCACTGTGTCTACCGCCGGATATTATCACGGGCGGTATGTATTGAGTAGCATTTACGCTGTCTGTGCCCTGGCTGCGTTGATTTGCTTCGCCGTTAGGTTGGCGAAAAATTGCATGTCCTGGCGCTACTCATGCACTAGATATACCAATTTTCTTCTGGATACTAAAGGCAAACTCTACCGCTGGCGGTCATCAGTCATCATAGAGAAGGGGGGTAGAGTTGATGTTGGGGGTCATAATCGACCTCCAAAGAGTTGTGCTTGACGGTTCCGCGGCAACCCCTGTAACCAAGATTTCAGCGGAACAATGGGGTCGTCCTTAG
>2570_144_2012.198
ATG---------------TTGGGGAAATGCTTGACCGGGTTATTGCTCGCTATCGCTTTTTTTGTGGTGTATCGTGCCATTCTGGTTTGCTGCGCTCAACGCCAGCAACAGCAGCTCCCATTTACAGTTGATTTATAACCTGACGATATGTGAGCTGAATGGCACAGATTGGCTCAAATTTGACTGGGCAGTGGAGACTTTCGTTATCTTTCCTGCGTTGACTCATATCGTCTCTTACGGCGCCCTTACCACTAGCCATTTTCTTGACACGGTCGGCCTGGTCACTGTGTCCACCGCCGGATATTATCACGGGCGGTACGTATTGAGTAGCATTTATGCTGTCTGTGCCCTGGCTGCGTTGATTTGCTTCGCCATTAGGTTGGCGAAAAATTGCATGTCCTGGCGCTACTCATGCACTAGATATACCAATTTTCTTCTGGATACTAAAGGCAAACTCTACCGCTGGCGGTCATCCGTCATCATAGAGAAGGGGGGTAAAGTTGATGTTGGGGGTCATAATCGACCTCAAAAGAGTTGTGCTTGATGGTTCCGCGGCAACCCCTGTAACCAAGATTTCAGCGGAACAATGGGGTCGTCCTTAG
>2612_144_2012.246
ATG---------------TTGGGGAAATGCTTGACCGGGTTATTGCTCGCAATTGCCTTTTTTGTGGTGTATCGTGCCATTCTGTTTTGCTGCGCTCAACGCCAGCAACAGCAGCTCCCATTTACAGTCGATTTATAACCTGACGATATGTGAGCTGAATGGCACAGATTGGCTCAAATTTGACTGGGCAGTGGAGACTTTCGTTATCTTTCCTGCGTTGACTCATATCGTCTCTTACGGCGCCCTTACCACTAGCCATTTTCTTGACACGGTCGGCCTGGTCACTGTGTCCACCGCCGGATATTATCACGGGCGGTACGTATTGAGTAGCATTTATGCTGTCTGTGCCCTGGCTGCGTTGATTTGCTTCGCCATTAGGTTGGCGAAAAATTGCATGTCCTGGCGCTACTCATGCACTAGATATACCAATTTTCTTCTGGACACTAAAGGCAAACTCTACCGCTGGCGGTCATCCGTCATCATAGAGAAGGGGGGTAAAGTTGATGTTAGGGGTCATAATTGACCTCAAAAGAGTTGTGCTTGATGGTTCCGCGGCAACCCCTGTAACCAAGATTTCAGCGGAACAATGGGGTCGTCCTTAG
>2366_144_2011.351
ATG---------------TTGGGGAAATGCTTGACCGGGTTATTGCTCGCAATTGCCTTTTTTGTGGTGTATCGTGCCATTCTGTTTTGCTGCGCTCAACGCCAGCAACAGCAGCTCCCATTTACAGTTGATTTATAACCTGACGATATGTGAGCTGAATGGCACAGATTGGCTCAAATTTGACTGGGCAGTGGAGACTTTCGTTATCTTTCCTGCGTTGACTCATATCGTCTCTTACGGCGCCCTTACCACTAGCCATTTTCTTGACACGGTCGGCCTGGTCACTGTGTCCACCGCCGGATATTATCACGGGCGGTACGTATTGAGTAGCATTTATGCTGTCTGTGCCCTGGCTGCGTTGATTTGCTTCGCCATTAGGTTGGCGAAAAATTGCATGTCCTGGCGCTACTCATGCACTAGATATACCAATTTTCTTCTGGATACTAAAGGCAAACTCTACCGCTGGCGGTCATCCGTCATCATAGAGAAGGGGGGTAAAGTTGATGTTGGGGGTCATAATCGACCTCAAAAGAGTTGTGCTTGATGGTTCCGCGGCAACCCCTGTAACCAAGATTTCAGCGGAACAATGGGGTCGTCCTTAG
>2412_144_2012.22
ATG---------------TTGGGGAAATGCTTGACCGGGTTATTGCTCGCAATTGCCTTTTTTGTGGTGTATCGTGCCATTCTGTTTTGCTGCGCTCAACGCCAGCAACAGCAGCTCCCATTTACAGTTGATTTATAACCTGACGATATGTGAGCTGAATGGCACAGATTGGCTCAAATTTGACTGGGCAGTGGAGACTTTCGTTATCTTTCCTGCGTTGACTCATATCGTCTCTTACGGCGCCCTTACCACTAGCCATTTTCTTGACACGGTCGGCCTGGTCACTGTGTCCACCGCCGGATATTATCACGGGCGGTACGTATTGAGTAGCATTTATGCTGTCTGTGCCCTGGCTGCGTTGATTTGCTTCGCCATTAGGTTGGCGAAAAATTGCATGTCCTGGCGCTACTCATGCACTAGATATACCAATTTTCTTCTGGATACTAAAGGCAAACTCTACCGCTGGCGGTCATCCGTCATCATAGAGAAGGGGGGTAAAGTTGATGTTGGGGGTCATAATCGACCTCAAAAGAGTTGTGCTTGATGGTTCCGCGGCAACCCCTGTAACCAAGATTTCAGCGGAACAATGGGGTCGTCCTTAG
>2073_144_2010.282
ATG---------------TTGGGGAAATGCTTGACCGGGTTACTGCTCACAATTGCCTTTTTTGTGGTGTATCGTGCCGTTCTGTTTTGCTGTGCTCAACGCCAGCAACAGCAGCTCCCATTTACAGTTGATTTATAACCTGACGATATGTGAGCTGAATGGCACAGATTGGCTCGAATTTGACTGGGCAGTGGAGACTTTCGTTATCTTTCCTGTGTTGACTCATATTGTCTCTTATGGCGCCCTTACCACTAGCCATTTTCTTGACACGGTCGGCCTGATCACTGTGTCCACCGCCGGATATTATCACAGGCGGTATGTATTGAGTAGCATTTACGCTGTCTGTGCCCTGGCTGCGTTGATTTGCTTCGCCATTAGGTTGGCGAAAAATTGCATGTCCTGGCGCTACTCATGCACCAGATATACCAATTTTCTTCTGGATACTAAGGGCACACTCTACCGCTGGCGGTCACCCGTCATCATAGAGAAGGGGGGTAAAGTTGATGTTGGGGGTCATAATTGACCTCAAAAGAGTTGTGCTTGATGGTTCCGCGGCAACCCCTGTAACCAAGATTTCAGCGGAACAATGGGGTCGTCCTTAG
>2063_144_2010.332
ATG---------------TTGGGGAAATGCTTGACCGGGTTACTGCTCACAATTGCCTTTTTTGTGGTGTATCGTGCCGTTCTGTTTTGCTGTGCTCAACGCCGGCAACAGCAGCTCCCATTTACAGTTGATTTATAACCTGACGATATGTGAGCTGAATGGCACAGATTGGCTCGAATTTGACTGGGCAGTGGAGACTTTCGTTATCTTTCCTGTGTTGACTCATATTGTCTCTTATGGCGCCCTTACCACTAGCCATTTTCTTGACACGGTCGGCCTGATCACTGTGTCCACCGCCGGATATTATCACAGGCGGTATGTATTGAGTAGCATTTACGCTGTCTGTGCCCTGGCTGCGTTGATTTGCTTCGCCATTAGGTTGGCGAAAAATTGCATGTCCTGGCGCTACTCATGCACCAGATATACCAATTTTCTTCTGGATACTAAGGGCACACTCTACCGCTGGCGGTCACCCGTCATCATAGAGAAGGGGGGTAAAGTTGATGTTGGGGGTCATAATTGACCTCAAAAGAGTTGTGCTTGATGGTTCCGCGGCAACCCCTGTAACCAAGATTTCAGCGGAACAATGGGGTCGTCCTTAG
>2598_134_2012.231
ATG---------------TTGGGGAAATGCTTGACCGGGTTATTGCTCGCAATTGCTTTTTTTGTGGTGTATCGTGCCGTTCTGTTTTGCTGTGCACAACGCCAGCAACAGCAGCTCTCATTTACAGTTGATTTATAACCTGACGATATGTGAGCTGAATGGCACAGTTTGGCTCAATTTTTACTGGGCAGTGGAGACTTTCGTCATCTTTCCTGCGTTGACCCATATCGTCTCTTACGGCGCCCTTACCACTAGCCATTTTCTTGACACGGTCGGCCTGGTCACTGTGTCCACCGCCGGATATTATCACGGGCGGTATGTATTGAGTAGCATTTACGCTGTCTGTGCCCTGGCCGCGTTGATTTGCTTCGCCATTAGGTTGGCGAAAAATTGCATGTCCTGGCGCTACTCATGCACCAGATACACCAATTTTCTTCTGGATACTAAGGGCAAACTCTACCGCTGGCGGTCACCCGTCATCATAGAGAAAGGGGGTAAAGTTGATGTTGGGGGTCATAATCGACCTCAAAAGAGTTGTGCTTGATGGTTCCGCGGCAACCCCTGTAACCAAAATTTCAGCGGAACAATGGGGTCGTCCTTAG
>2407_144_2012.19
ATG---------------TTGGGGAAATGCTTGACCGGGTTATTGCTCGCAATTGCCTTTTTTGTGGTGTATCGTGCCATTCTGTTTTGCTGCGCTCAACGCCGGCAACAGCAGCTCCCATTTACAGTTGATTTATAACCTGACGATATGTGAGCTGAATGGCACAAATTGGCTCAGTTTTGACTGGGCAGTGGAGACTTTCGTCATCTTTCCTGCGTTGACTCATATCGTCTCTTACGGCGCTCTTACCACTAGCCATTTTCTTGACACGGTCGGCCTGGTCACTGTGTCCACCGCCGGATATTATCACGGGCGGTATGTTTTGAGTAGCATTTACGCTGTCTGTGCCCTGGCTGCGTTGATTTGCTTCGCCATTAGGTTGGCGAAAAATTGCATGTCCTGGCGCTACTCATGCACCAGATATACCAATTTTCTTCTGGATACTAAGGGCAAACTTTACCGCTGGCGGTCATCCGTCATCATAGAGAAAGGGGGTAAAGTTGATGTTGGGGGTCATAATCGACCTCAAAAGAGTTGTGCTTGATGGTTCCGCGGCAACCCCTGTAACCAAAATTTCAGCGGAACAATGGGGTCGTCCTTAG
>2415_144_2012.29
ATG---------------TTGGGGAAATGCTTGACCGGGTTATTGCTCGCAATTGCCTTTTTTGTGGTGTATCGTGCCATTCTGTTTTGCTGCGCTCAACGCCGGCAACAGCAGCTCCCATTTACAGTTGATTTATAACCTGACGATATGTGAGCTGAATGGCACAAATTGGCTCAGTTTTGACTGGGCAGTGGAGACTTTCGTCATCTTTCCTGCGTTGACTCATATCGTCTCTTACGGCGCTCTTACCACTAGCCATTTTCTTGACACGGTCGGCCTGGTCACTGTGTCCACCGCCGGATATTATCACGGGCGGTATGTTTTGAGTAGCATTTACGCTGTCTGTGCCCTGGCTGCGTTGATTTGCTTCGCCATTAGGTTGGCGAAAAATTGCATGTCCTGGCGCTACTCATGCACCAGATATACCAATTTTCTTCTGGATACTAAGGGCAAACTTTACCGCTGGCGGTCATCCGTCATCATAGAGAAAGGGGGTAAAGTTGATGTTGGGGGTCATAATCGACCTCAAAAGAGTTGTGCTTGATGGTTCCGCGGCAACCCCTGTAACCAAAATTTCAGCGGAACAATGGGGTCGTCCTTAG
>2426_144_2012.32
ATG---------------TTGGGGAAATGCTTGACCGGGTTATTGCTCGCAATTGCCTTTTTTGTGGTGTATCGTGCCATTCTGTTTTGCTGCGCTCAACGCCGGCAACAGCAGCTCCCATTTACAGTTGATTTATAACCTGACGATATGTGAGCTGAATGGCACAAATTGGCTCAGTTTTGACTGGGCAGTGGAGACTTTCGTCATCTTTCCTGCGTTGACTCATATCGTCTCTTACGGCGCTCTTACCACTAGCCATTTTCTTGACACGGTCGGCCTGGTCACTGTGTCCACCGCCGGATATTATCACGGGCGGTATGTTTTGAGTAGCATTTACGCTGTCTGTGCCCTGGCTGCGTTGATTTGCTTCGCCATTAGGTTGGCGAAAAATTGCATGTCCTGGCGCTACTCATGCACCAGATATACCAATTTTCTTCTGGATACTAAGGGCAAACTTTACCGCTGGCGGTCATCCGTCATCATAGAGAAAGGGGGTAAAGTTGATGTTGGGGGTCATAATCGACCTCAAAAGAGTTGTGCTTGATGGTTCCGCGGCAACCCCTGTAACCAAAATTTCAGCGGAACAATGGGGTCGTCCTTAG
>2579_144_2012.210
ATG---------------TTGGGGAAATGCTTGACCGGGTTATTGCTCGCAATTGCCTTTTTTGTGGTGTATCGTGCCATTCTGTTTTGCTGCGCTCAACGCCGGCAACAGCAGCTCCCATTTACAGTTGATTTATGACCTGACGATATGTGAGCTGAATGGCACAAATTGGCTCAGTTTTGACTGGGCAGTGGAGACTTTCGTCATCTTTCCTGCGTTGACTCATATCGTCTCTTACGGCGCTCTTACCACTAGCCATTTTCTTGACACGGTCGGCCTGGTCACTGTGTCCACCGCCGGATATTGTCACGGGCGGTATGTTTTGAGTAGCATTTACGCTGTCTGTGCCCTGGCTGCGTTGATTTGCTTCGCCATTAGGTTGGCGAAAAATTGCATGTCCTGGCGCTACTCATGCACCAGATATACCAATTTTCTTCTGGATACTAAGGGCAAACTTTACCGCTGGCGGTCATCCGTCATCATAGAGAGAGGAGGTAAAGTTGATGTTGGGGGTCATAATCGACCTCAAAAGAGTTGTGCTTGATGGTTCCGCGGCAACCCCTGTAACCAAAATTTCAGCGGAACAATGGGGTCGTCCTTAG
>1979_144_2010.268
ATG---------------TTGGGGAAATGCTTGACCGGGTTATTGCTCGCAATTGCCTTTTTTGTGGTGTATCGTGCCATTCTGTTTTGCTGCGCTCAACGCCAGCAACAGCAGCTCCCATTTACAGTTGATTTATAACCTGACGATATGTGAGCTGAATGGCACAGATTGGCTCAATTTTGATTGGGCAGTGGAGACTTTCGTTATCTTTCCTGCGTTGACTCATATCGTCTCTTACGGCGCCCTTACCACTAGCCATTTTCTTGACACGGTCGGCCTGGTCACTGTGTCCACCGCCGGATATTATCACAGGCGGTATGTATTGAGTAGCATTTACGCTGTCTGTGCCCTGGCTGCGTTGATTTGCTTCGCCATTAGGTTGGCGAAAAATTGCATGTCCTGGCGCTACTCATGCACCAGATATACCAACTTTCTTCTGGATACTAAGGGCAAACTCTACCGCTGGCGGTCACCCGTCATCATAGAGAAAGGGGGTAAAGTTGATGTTGGGGGTCATAATCGACCTCAAAAGAGTTGTGCTTGATGGTTCCGCGGCAACCCCTATAACCAAGATTTCAGCGGAACAATGGGGTCGTCCTTAG
>2365_124_2011.350
ATG---------------TTGGGGAAATGCTTGACCGGGTTATTGCTCGCAATTGCCTTTTTTGTGGTGTATCGTGCCGTTCTGTTCTGTTGCGCTCAACGCCAACTACAGCAGCTCCCATTTACAGTCGATTTATAACCTGACGATATGTGAGCTGAATGGCACGGATTGGCTCAATTTTGACTGGGCAGTGGAGACTTTCGTCATCTTTCCTGCATTGACTCATATCGTCTCTTACGGCGCCCTTACCACTAGCCATTTTCTTGACACGGTCGGCCTGGTCACTGTGTCCACCGCCGGATATTATCACGGGCGGTATGTATTGAGTAGCATTTACGCTGTCTGTGCCCTGGCTGCGTTGATTTGCTTCGCCATTAGGTTGGCGAAAAATTGCATGTCCTGGCGCTACTCATGCACCAGATATACCAATTTTCTTCTGGATACTAAGGGCAAACTCTACCGCTGGCGGTCACCCGTCATCATAGAGAAAGGGGGTAAAGTTGATGTTGGGGGTCATAATCGACCTCAAAAGAGTTGTGCTTGATGGTTCCGCGGCAACCCCTGTAACCAAAATTTCAGCGGAACAATGGGGTCGTCCTTAG
>2490_144_2012.94
ATG---------------TTGGGGAAATGCTTGACCGGGTTATTGCTCGCAATTGCCTTTTTTGTGGTGTATCGTGCCGTTCTGCTTTGCTGCGCTCAACGCCAGCAACAGCAGCTCCCATTTACAGTTGATTTATAACCTGACGATATGTGAGCTGAATGGCACAGATTGGCTCAGTTTTGACTGGGCAGTGGAGACTTTCGTCATCTTTCCTGCGTTGACTCATATCGTCTCTTACGGCGCCCTTACCACTAGCCATTTTCTTGACACGGTCGGCCTGGCCACTGTGTCCACCGCCGGATATTATCACGGGCGGTATGTATTGAGTAGCATTTACGCTGTCTGTGCCCTGGCTGCGTTGATTTGCTTCGCCATTAGGTTGGCGAAAAATTGCATGTCCTGGCGCTACTCATGCACCAGATATACTAATTTTCTTCTGGATACTAAGGGCAAACTCTACCGCTGGCGGTCACCTGTCATCATAGAGAAAGGGGGTAAAGTTGATGTTGGAGGTCGTAATCGACCTCAAAAGAGTTGTGCTTGATGGTTCCGCGGCAACCCCTGTAACCAAAATTTCAGCGGAACAATGGGGTCGTCCTTAG
>2377_144_2011.355
ATG---------------TTGGGGAAATGCTTGACCGGGTTATTGCTCGCAATTGCCTTTTTTGTGGTGTATCGTGCCGTTCTGTTTTGCTGCGCTCAACGCCGGCAACAGCAGCTCCCATTTACAGTTGATTTATAACCTGACGATATGTGAGCTGAATGGCACAGATTGGCTCAATTTTAGCTGGACAGTGGAGACTTTCGTCATCTTTCCTGCGTTGACTCATATCGTCTCTTACGGCGCCCTTACCACTAGCCATTTTCTTGACACAGTCGGCCTGGTCACTGTGTCCACCGCCGGATATTATCACGGGCGGTATGTATTGAGTAGCATTTACGCTGTCTGTGCCCTGGCTGCGTTGATTTGCTTCGCCATTAGGTTGGCGAAAAATTGCATGTCCTGGCGCTACTCATGCACCAGATATACCAATTTTCTTCTGGATACTAAGGGCAAACTCTACCGCTGGCGGTCACCCGTCATCATAGAGAGAGGGGGTAAAGTTGATGTTGGGGGTCATAATCGACCTCAAAAGAGTTGTGCTTGATGGTTCCGCGGCAACCCCTGTAACCAAAATTTCAGCGGAACAATGGGGTCGTCCTTAG
>2414_144_2012.25
ATG---------------TTGGGGAAATGCTTGACCGGGTTATTGCTCGCAATTGCCTTTTTTGTGGTGTATCGTGCCGTTCTGTTTTGCTGCGCTCAACGCCAACTACAGCAGCTCCCATTTACAGTTGATTTATAACCTGACGATATGTGAGCTGAATGGCACAGATTGGCTCGATTTTGACTGGGCAGTGGAGACTTTCGTCATCTTTCCTGCGTTGACTCATATTGTCTCTTACGGCGCCCTTACCACTAGCCATTTTCTTGACACGGTCGGCCTGGTCACTGTGTCCACCGCCGGATATTATCACGGGCGGTATGTATTGAGTAGCATTTACGCTGTCTGTGCCCTGGCTGCGTTGATTTGCTTCGCCATTAGGTTGGCGAAAAATTGCATGTCCTGGCGCTACTCATGCACCAGATATACCAATTTTCTTCTGGATACTAAGGGCAAACTCTACCGCTGGCGGTCACCCGTCATCATAGAGAAAGGGGGTAAAGTTGATGTTGGGGGTCATAATCGACCTCAAAAGAGTTGTGCTTGATGGTTCCGCGGCAACCCCTGTAACCAAAATTTCAGCGGAACAATGGGGTCGTCCTTAG
>2563_144_2012.191
ATG---------------TTGGGGAAATGCTTGACCGGGTTATTGCTCGCAATTGCCTTTTTTGTGGTGTATCGTGCCGTTCTGTTTTGCTGCGCTCAACGCCGGCAACAGCAGCTCCCATTTACAGTTGATTTATAACCTGACGATATGCGAGCTGAATGGCACAGATTGGCTCAATTTTGACTGGGCAGTGGAGACTTTTGTCATCTTTCCTGTGTTGACTCATATCGTCTCTTACGGCGCCCTTACCACTAGCCATTTTCTTGACACGGTCGGCCTGGTCACTGTGTCCACCGCCGGATATTATCACGGGCGGTATGTATTGAGTAGCATTTACGCTGTCTGTGCCCTGGCTGCGTTGATTTGCTTCGCCATTAGGTTGGCGAAAAATTGCATGTCCTGGCGCTACTCATGCACCAGATATACCAATTTTCTTCTGGATACTAAGGGCAAACTCTACCGCTGGCGGTCACCCGTCATCATAGAGAAAGGGGGTAAAGTTGATGTTGGGGGTCATAATCGACCTCAAAAGAGTTGTGCTTGATGGTTCCGCGGCAACCCCTGTAACCAAAATTTCAGCGGAACAATGGGGTCGTCCTTAG
>2210_144_2011.149
ATG---------------TTGGGGAGATGCTTGACCGGGTTATTGCTCGCAATTGCCTTTTTTGTGGTGTATCGTGCCGTTCTGTTTTGCTGCGCTCAACGCCATCAACACCAGCTCCCATTTACAGTTGATTTATAACCTGACGATATGTGAGCTGAATGGCACAGATTGGCTCAATTTTGACTGGGCAGTGGAGACTTTCATCATCTTTCCTGCGTTGACTCATATCGTCTCTTACGGCGCCCTTACCACTAGCCATTTTCTTGACACGGTCGGCCTGGTCACTGTGTCCACCGCCGGATATTATCACGGGCGGTATGTATTGAGTAGCATTTACGCTGTCTGTGCCCTGGCTGCGTTGATTTGCTTCGCCATTAGGTTGGCGAAAAATTGCATGTCCTGGCGCTACTCATGCACCAGATATACCAATTTTCTTCTGGATACTAAGGGCAAACTCTACCGCTGGCGGTCACCCGTCATCATAGAGAAAGGGGGTAAAGTTGATGTTGGGGGTCATAATCGACCTCAAAAGAGTTGTGCTTGATGGTTCCGCGGCAACCCCTGTAACCAAAATTTCAGCGGAACAATGGGGTCGTCCATAG
>2198_144_2011.142
ATG---------------TTGGGGAAATGCTTGACCGGGTTATTGCTCGCAATTGCCTTTTTTGTGGTGTATCGTGCCGTTCTGTTTTGCTGCGCTCAACGCCAGCAACAGCAGCTCCCATTTACAGTTGATTTATAACCTGACGATATGTGAGCTGAATGGCACAGATTGGCTCAATTTTGACTGGGCAGTGGAGACTTTCGTCATCTTTCCTGCGTTGACTCATATCGTCTCTTACGGCGCCCTTACCACTAGCCATTTTCTTGACACGGTCGGCCTGGTCACTGTGTCCACCGCCGGATATTATCACGGGCGGTATGTATTGAGTAGCATTTACGCTGTCTGTGCCCTGGCTGCGTTGATTTGCTTCGCCATTAGGTTGGCGAAAAATTGCATGTCCTGGCGCTACTCATGCACCAGATATACCAATTTTCTTCTGGATACTAAGGGCAAACTCTACCGCTGGCGGTCACCCGTCATCATAGAGAAAGGGGGTAAAGTTGATGTTGGGGGTCATAATCGACCTCAAAAGAGTTGTGCTTGATGGTTCCGCGGCAACCCCTGTAACCAAAATTTCAGCGGAACAATGGGGTCGTCCTTAG
>2272_144_2011.288
ATG---------------TTGGGGAAATGCTTGACCGGGTTATTGCTCGCAATTGCCTTTTTTGTGGTGTATCGTGCCGTTCTGTTTTGCTGCGCTCAACGCCAGCAACAGCAGCTCCCATTTACAGTTGATTTATAACCTGACGATATGTGAGCTGAATGGCACAGATTGGCTCAATTTTGACTGGGCAGTGGAGACTTTCGTCATCTTTCCTGCGTTGACTCATATCGTCTCTTACGGCGCCCTTACCACTAGCCATTTTCTTGACACGGTCGGCCTGGTCACTGTGTCCACCGCCGGATATTATCACGGGCGGTATGTATTGAGTAGCATTTACGCTGTCTGTGCCCTGGCTGCGTTGATTTGCTTCGCCATTAGGTTGGCGAAAAATTGCATGTCCTGGCGCTACTCATGCACCAGATATACCAATTTTCTTCTGGATACTAAGGGCAAACTCTACCGCTGGCGGTCACCCGTCATCATAGAGAAAGGGGGTAAAGTTGATGTTGGGGGTCATAATCGACCTCAAAAGAGTTGTGCTTGATGGTTCCGCGGCAACCCCTGTAACCAAAATTTCAGCGGAACAATGGGGTCGTCCTTAG
>2309_144_2011.316
ATG---------------TTGGGGAAATGCTTGACCGGGTTATTGCTCGCAATTGCCTTTTTTGTGGTGTATCGTGCCGTTCTGTTTTGCTGCGCTCAACGCCAGCAACAGCAGCTCCCATTTACAGTTGATTTATAACCTGACGATATGTGAGCTGAATGGCACAGATTGGCTCAATTTTGACTGGGCAGTGGAGACTTTCGTCATCTTTCCTGCGTTGACTCATATCGTCTCTTACGGCGCCCTTACCACTAGCCATTTTCTTGACACGGTCGGCCTGGTCACTGTGTCCACCGCCGGATATTATCACGGGCGGTATGTATTGAGTAGCATTTACGCTGTCTGTGCCCTGGCTGCGTTGATTTGCTTCGCCATTAGGTTGGCGAAAAATTGCATGTCCTGGCGCTACTCATGCACCAGATATACCAATTTTCTTCTGGATACTAAGGGCAAACTCTACCGCTGGCGGTCACCCGTCATCATAGAGAAAGGGGGTAAAGTTGATGTTGGGGGTCATAATCGACCTCAAAAGAGTTGTGCTTGATGGTTCCGCGGCAACCCCTGTAACCAAAATTTCAGCGGAACAATGGGGTCGTCCTTAG
>2290_144_2011.302
ATG---------------TTGGGGAGATGCTTGACCGGGTTATTGCTCGCAATTGCCTTTTTTGTGGTGTATCGTGCCGTTCTGTTTTGCTGCGCTCAACGCCAGCAACAGCAGCTCCCATTTACAGTTGATTTATAACCTGACGATATGTGAGCTGAATGGCACAGATTGGCTCAATTTTGACTGGGCAGTGGAGACTTTCGTCATCTTTCCTGCGTTGACTCATATCGTCTCTTACGGCGCCCTTACCACTAGCCATTTTCTTGACACGGTCGGCCTGGTCACTGTGTCCACCGCCGGATATTATCACGGGCGGTATGTATTGAGTAGCATTTACGCTGTCTGTGCCCTGGCTGCGTTGATTTGCTTCGCCATTAGGTTGGCGAAAAATTGCATGTCCTGGCGCTACTCATGCACCAGATATACCAATTTTCTTCTGGATACTAAGGGCAAACTCTACCGCTGGCGGTCACCCGTCATCATAGAGAAAGGGGGTAAAGTTGATGTTGGGGGTCATAATCGACCTCAAAAGAGTTGTGCTTGATGGTTCCGCGGCAACCCCTGTAACCAAAATTTCAGCGGAACAATGGGGTCGTCCATAG
>2932_144_2013.341
ATG---------------TTGGGGAGATGCTTGACCGGGTTATTGCTCGCAATTGCCTTTTTTGTGGTGTATCGTGCCGTTCTGTTTTGCTGCGCTCAACGCCAGCAACAGCAGCTCCCATTTACAGTTGATTTATAACCTGACGATATGTGAGCTGAATGGCACAGATTGGCTCAATTTTGACTGGGCAGTGGAGACTTTCGTCATCTTTCCTGCGTTGACTCATATCGTCTCTTACGGCGCCCTTACCACTAGCCATTTTCTTGACACGGTCGGCCTGGTCACTGTGTCCACCGCCGGATATTATCACGGGCGGTATGTATTGAGTAGCATTTACGCTGTCTGTGCCCTGGCTGCGTTGATTTGCTTCGCCATTAGGTTGGCGAAAAATTGCATGTCCTGGCGCTACTCATGCACCAGATATACCAATTTTCTTCTGGATACTAAGGGCAAACTCTACCGCTGGCGGTCACCCGTCATCATAGAGAAAGGGGGTAAAGTTGATGTTGGGGGTCATAATCGACCTCAAAAGAGTTGTGCTTGATGGTTCCGCGGCAACCCCTGTAACCAAAATTTCAGCGGAACAATGGGGTCGTCCATAG
>2208_144_2011.145
ATG---------------TTGGGGAGATGCTTGACCGGGTTATTGCTCGCAATTGCCTTTTTTGTGGTGTATCGTGCCGTTCTGTTTTGCTGCGCTCAACGCCAGCAACAGCAGCTCCCATTTACAGTTGATTTATAACCTGACGATATGTGAGCTGAATGGCACAGATTGGCTCAATTTTGACTGGGCAGTGGAGACTTTCGTCATCTTTCCTGCGTTGACTCATATCGTCTCTTACGGCGCCCTTACCACTAGCCATTTTCTTGACACGGTCGGCCTGGTCACTGTGTCCACCGCCGGGTATTATCACGGGCGGTATGTATTGAGTAGCATTTACGCTGTCTGTGCCCTGGCTGCGTTGATTTGCTTCGCCATTAGGTTGGCGAAAAATTGCATGTCCTGGCGCTACTCATGCACCAGATATACCAATTTTCTTCTGGATACTAAGGGCAAACTCTACCGCTGGCGGTCACCCGTCATCATAGAGAAAGGGGGTAAAGTTGATGTTGGGGGTCATAATCGACCTCAAAAGAGTTGTGCTTGATGGTTCCGCGGCAACCCCTGTAACCAAAATTTCAGCGGAACAATGGGGTCGTCCATAG
>2209_144_2011.145
ATG---------------TTGGGGAGATGCTTGACCGGGTTATTGCTCGCAATTGCCTTTTTTGTGGTGTATCGTGCCGTTCTGTTTTGCTGCGCTCAACGCCAGCAACAGCAGCTCCCATTTACAGTTGATTTATAACCTGACGATATGTGAGCTGAATGGCACAGATTGGCTCAATTTTGACTGGGCAGTGGAGACTTTCGTCATCTTTCCTGCGTTGACTCATATCGTCTCTTACGGCGCCCTTACCACTAGCCATTTTCTTGACACGGTCGGCCTGGTCACTGTGTCCACCGCCGGCTATTATCACGGGCGGTATGTATTGAGTAGCATTTACGCTGTCTGTGCCCTGGCTGCGTTGATTTGCTTCGCCATTAGGTTGGCGAAAAATTGCATGTCCTGGCGCTACTCATGCACCAGATATACCAATTTTCTTCTGGATACTAAGGGCAAACTCTACCGCTGGCGGTCACCCGTCATCATAGAGAAAGGGGGTAAAGTTGATGTTGGGGGTCATAATCGACCTCAAAAGAGTTGTGCTTGATGGTTCCGCGGCAACCCCTGTAACCAAAATTTCAGCGGAACAATGGGGTCGTCCATAG
>3594_144_2011.351
ATG---------------TTGGGGAAATGCTTGACCGGGTTATTGCTCGCAATTGCTTTTTTTGTGGTGTATCGTGCCATTCTGTTTTGTTGCGCTCAACGCCAGCAACAGCAGCTCCCATTTACAGTTGATTTATAACCTGACGATATGTGAGCTGAATGGCACAGATTGGCTCAAATTTGACTGGGCAGTGGAGACTTTCGTTATCTTTCCTGTGTTGACTCATATTGTCTCTTACGGCGCCCTTACCACTAGCCATTTTCTTGACACGGTTGGCCTGATCACTGTGTCCACCGCCGGATATTATCACAGGCGGTATGTATTGAGTAGCATTTACGCTGTCTGTGCCCTGGCTGCGTTGATTTGCTTCGCCATTAGGTTGGCGAAAAATTGCATGTCCTGGCGCTACTCATGCACCAGATATACCAATTTTCTTCTGGATACTAAGGGCAAACTCTATCGCTGGCGGTCACCCGTCATCATAGAGAAGGGGGGTAAAGTTGATGTTGGGGGTCATAATCGACCTCAAAAGAGTTGTGCTTGATGGTTCCGCGGCAACCCCTGTAACCAGAATTTTAGCGGAACAATGGGGTTGTCCATAG
>2722_124_2012.300
ATG---------------TTGGGGAGATGCTTGACCGGGTTATTGCTCGCAATTGCCTTTTTTGTGGTGTATCGTGCCATTCTGTTTTGCTGCGCTCAACGCCAACGGCAGCAGCTCCCATTTACAGTTGATTTATAACCTGACGATATGTGAGCTGAATGGCACAGATTGGCTCCAATTTGACTGGGCAGTGGAGACTTTCGTTATCTTTCCTGCGCTAACTCATATCGTCTCTTACGGCGCCCTTACCACTAGCCATTTTCTTGACACGGTCGGCCTGGTCACTGTGTCCACCGCCGGATATTATCACGGGCGGTATGTATTGAGTAGCATTTACGCTGTCTGTGCCCTGGCTGCGTTGATTTGCTTCGCCATTAGGTTGGCGAAAAATTGCATGTCCTGGCGCTACTCATGCACCAGATATACCAATTTTCTTCTGGATACTAAGGGCAAACTCTACCGCTGGCGGTCATCCGTCATTATAGAGAAGGGGGGTAAAGTTGATGTTGGAGGTCATAATCGACCTCAAAAGAGTTGTGCTTGATGGTTCCGCGGCAACCCCTGTAACCAAGATTTCAGCGGAACAATGGGGTCGTCCATAG
>3143_144_2013.167
ATG---------------TTGGGGAAATGCTTGACCGGGTTATTGCTCGCAATTGCCTTTTTTGTGGTGTATCGTGCCATTCTGTTTTGCTGCGCTCAACGCCAACAACAGCAGCTCCCATTTACAGTTGATTTATAACCTGACGATATGTGAGCTGAATGGCACAGATTGGCTCGAATTTGACTGGGCAGTGGAGACTTTCGTTATCTTTCCTGCGTTAACTCATATCGTCTCTTACGGCGCCCTCACCACTAGCCATTTTCTTGACACGGTCGGCCTGGTCACTGTGTCCGCCGCCGGATATTATCACAAGCGGTATGTATTGAGTAGCATTTACGCTGTCTGTGCCCTGGCTGCGTTGATTTGCTTCGCCATTAGGTTGGCGAAAAATTGCATGTCTTGGCGCTACTCATGCACCAGATACACCAATTTTCTTCTGGATACTAAGGGCAAACTCTACCGCTGGCGGTCATCCGTCATTATAGAGAAGGGGGGTAAAGTTGATGTTGGAGGTCATAATCGACCTCAAAAGAGTTGTGCTTGATGGTTCCGCGGCAACCCCTGTAACCAAGATTTCAGCGGAACAATGGGGTCGTCCTTAG
>3630_134_2014.222
ATG---------------TTGGGGAAATGCTTGACCGGGTTATTGCTTGCAATTGCCTTTTTTGTGGTGTATCGTGCCATTCTGTTTTGCTGCGCTCAGCGCCAACAGCAACAGCTCCCATTTACAGTTGATTTATAACCTGACGATATGTGAGCTGAATGGCACAGATTGGCTCAATTTTTACTGGGCAGTGGAGACTTTCGTCATCTTTCCTGCGTTAACTCATATCGTCTCTTACGGCGCCCTTACCACTAGCCATTTTCTTGACACGGTCGGCCTGGTCACTGTGTCCACCGCCGGATATTATCACAAGCGGTATGTATTGAGTAGCATTTACGCTGTCTGTGCCCTGGCTGCGTTGATTTGCTTCGCCATTAGGTTGGCGAAAAATTGCATGTCCTGGCGCTACTCATGCACCAGATATACCAATTTTCTTCTGGATACTAAGGGCAAACTCTACCGCTGGCGGTCATCCGTCATTATAGAGAAGGGGGGTAAAGTTGATGTTGGAGGTCATAATCGACCTCAAAAGAGTTGTGCTTGATGGTTCCGCGGCAACCCCTGTAACCAAGATTTCAGCGGAACAATGGGGTCGTCCTTAG
>2714_???_2012.308
ATG---------------TTGGGGAGATGCTTGACCGGGTTATTGCTCGCAATTGCCTTTTTTGTGGTGTATCGTGCCATTCTGTTTTGCTGCGCTCAACGCCAACAGCAGCAGCTCCCATTTACAGTTGATTTATAACCTGACGATATGTGAGCTGAATGGCACAGATTGGCTCGAATTTGACTGGGCAGTGGAGACTTTCGTTATCTTTCCTGCGTTAACTCATATCGTCTCTTACGGCGCCCTTACCACTAGCCATTTTCTTGACACGGTCGGCCTGGTCACTGTGTCCACCGCCGGATATTCTCACAAGCGGTATGTATTGAGTAGCATTTACGCTGTCTGTGCCCTGGCTGCGTTGATTTGCTTCGCCATTAGGTTGGCGAAAAATTGCATGTCCTGGCGCTACTCATGCACCAGATATACCAATTTTCTTCTGGATACTAAGGGCAAACTCTACCGCTGGCGGTCATCCGTCATTATAGAGAAGGGGGGTAAAGTTGATGTTGGAGGTCATAATCGACCTCAAAAGAGTTGTGCTTGATGGTTCCGCGGCAACCCCTGTAACCAAGATTTCAGCGGAACAATGGGGTCGTCCATAG
>3363_144_2013.347
ATG---------------TTGGGGAAATGCTTGACCGGGTTATTGCTCGCAATTGCCTTTTTTGTGGTGTATCGTGCCATTCTGTTTTGCTGCGCTCAACGCCAACAGCAACAGCTCCCATTTACAGTTGATTTATAACCTGACGATATGTGAGCTGAATGGCACAGATTGGCTCAACTTTGATTGGGCAGTGGAGACTTTCGTTATCTTTCCTGCGTTAACTCATATCGTCTCTTACGGCGCCCTTACCACTAGCCATTTTCTTGACACGGTCGGCCTGGTCACTGTGTCCACCGCCGGATATTATCACAAGCGGTATGTATTGAGTAGCATTTACGCTGTCTGTGCCCTGGCTGCGTTGATTTGCTTCGCCATTAGGTTGGCGAAAAATTGCATGTCCTGGCGCTACTCATGCACCAGATATACCAATTTTCTTCTGGATACTAAGGGCAAACTCTACCGCTGGCGGTCATCCGTCATTATAGAGAAGGGGGGTAAAGTTGATGTTGGAGGTCATAATCGACCTCAAAAGAGTTGTGCTTGATGGTTCCGCGGCAACCCCTGTAACCAAAATTTCAGCGGAACAATGGGGTCGTCCTTAG
>2392_144_2012.9
ATG---------------TTGGGGAAATGCTTGACCGGGTTATTGCTCGCAATTGCCTTTTTTGTGGTGTATCGTGCCATTCTGTTTTGCTGCGCTCAACGCCAACAGCAGCAGCTCCCATTTACAGTTGATTTATAACCTGACGATATGTGAGCTGAATGGCACAGATTGGCTCAAATTTGACTGGGCAGTGGAGACTTTCGTTATCTTTCCTGCGTTAACTCATATCGTCTCTTACGGCGCCCTTACCACTAGCCATTTTCTTGACACGGTCGGCCTGGTCACTGTGTCCACCGCCGGATATTATCACAAGCGGTATGTATTGAGTAGCATTTACGCTGTCTGTGCCCTGGCTGCGTTGATTTGCTTCGCCATTAGGTTGGCGAAAAATTGCATGTCCTGGCGCTACTCATGCACCAGATATACCAATTTTCTTCTGGATACTAAGGGCAAACTCTACCGCTGGCGGTCATCCGTCATTATAGAGAAGGGGGGTAAAGTTGATGTTGGAGGTCATAATCGACCTCAAAAGAGTTGTGCTTGATGGTTCCGCGGCAACCCCTGTAACCAAGATTTCAGCGGAACAATGGGGTCGTCCTTAG
>2884_144_2013.2
ATG---------------TTGGGGAAATGCTTGACCGGGTTATTGCTCGCAATTGCCTTTTTTGTGGTGTATCGTGCCATTCTGTTTTGCTGCGCTCAACGCCAACAGCAGCAGCTCCCATTTACAGTTGATTTATAACCTGACGATATGTGAGCTGAATGGCACAGATTGGCTCAAATTTGACTGGGCAGTGGAGACTTTCGTTATCTTTCCTGCGTTAACTCATATCGTCTCTTACGGCGCCCTTACCACTAGCCATTTTCTTGACACGGTCGGCCTGGTCACTGTGTCCACCGCCGGATATTATCACAAGCGGTATGTATTGAGTAGCATTTACGCTGTCTGTGCCCTGGCTGCGTTGATTTGCTTCGCCATTAGGTTGGCGAAAAATTGCATGTCCTGGCGCTACTCATGCACCAGATATACCAATTTTCTTCTGGATACTAAGGGCAAACTCTACCGCTGGCGGTCATCCGTCATTATAGAGAAGGGGGGTAAAGTTGATGTTGGAGGTCATAATCGACCTCAAAAGAGTTGTGCTTGATGGTTCCGCGGCAACCCCTGTAACCAAGATTTCAGCGGAACAATGGGGTCGTCCTTAG
>3336_144_2013.332
ATG---------------TTGGGGAAATGCTTGACCGGGTTATTGCTCGCAATTGCCTTTTTTGTGGTGTATCGTGCCATTCTGTTTTGCTGCGCTCAACGCCAACAGCAGCAGCTCCCATTTACAGTTGATTTATAACCTGACGATATGTGAGCTGAATGGCACAGATTGGCTCAAATTTGACTGGGCAGTGGAGACTTTCGTTATCTTTCCTGCGTTAACTCATATCGTCTCTTACGGCGCCCTTACCACTAGCCATTTTCTTGACACGGTCGGCCTGGTCACTGTGTCCACCGCCGGATATTATCACAAGCGGTATGTATTGAGTAGCATTTACGCTGTCTGTGCCCTGGCTGCGTTGATTTGCTTCGCCATTAGGTTGGCGAAAAATTGCATGTCCTGGCGCTACTCATGCACCAGATATACCAATTTTCTTCTGGATACTAAGGGCAAACTCTACCGCTGGCGGTCATCCGTCATTATAGAGAAGGGGGGTAAAGTTGATGTTGGAGGTCATAATCGACCTCAAAAGAGTTGTGCTTGATGGTTCCGCGGCAACCCCTGTAACCAAGATTTCAGCGGAACAATGGGGTCGTCCTTAG
>3689_144_2014.317
ATG---------------TTGGGGAAATGCTTGACCGGGTTATTGCTCGCAATTGCCTTTTTTGTGGTGTATCGTGCCATTCTGTTTTGCTGCGCTCAACGCCAACAGCAGCAGCTCCCATTTACAGTTGATTTATAACCTGACGATATGTGAGCTGAATGGCACAGATTGGCTCAAATTTGACTGGGCAGTGGAGACTTTCGTTATCTTTCCTGCGTTAACTCATATCGTCTCTTACGGCGCCCTTACCACTAGCCATTTTCTTGACACGGTCGGCCTGGTCACTGTGTCCACCGCCGGATATTATCACAAGCGGTATGTATTGAGTAGCATTTACGCTGTCTGTGCCCTGGCTGCGTTGATTTGCTTCGCCATTAGGTTGGCGAAAAATTGCATGTCCTGGCGCTACTCATGCACCAGATATACCAATTTTCTTCTGGATACTAAGGGCAAACTCTACCGCTGGCGGTCATCCGTCATTATAGAGAAGGGGGGTAAAGTTGATGTTGGAGGTCATAATCGACCTCAAAAGAGTTGTGCTTGATGGTTCCGCGGCAACCCCTGTAACCAAGATTTCAGCGGAACAATGGGGTCGTCCTTAG
>2352_144_2011.343
ATG---------------TTGGGGAAATGCTTGACCGGGTTATTGCTCGCAATTGCCTTTTTTGTGGTGTATCGTGCCATTCTGTTTTGCTGCGCTCAACGCCAACAGCAGCAGCTCCCATTTACAGTTGATTTATAACCTGACGATATGTGAGCTGAATGGCACAGATTGGCTCAAATTTGACTGGGCAGTGGAGACTTTCGTTATCTTTCCTGCGTTAACTCATATCGTCTCTTACGGCGCCCTTACCACTAGCCATTTTCTTGACACGGTCGGCCTGGTCACTGTGTCCACCGCCGGATATTATCACAAGCGGTATGTATTGAGTAGCATTTACGCTGTCTGTGCCCTGGCTGCGTTGATTTGCTTCGCCATTAGGTTGGCGAAAAATTGCATGTCCTGGCGCTACTCATGCACCAGATATACCAATTTTCTTCTGGATACTAAGGGCAAACTCTACCGCTGGCGGTCATCCGTCATTATAGAGAAGGGGGGTAAAGTTGATGTTGGAGGTCATAATCGACCTCAAAAGAGTTGTGCTTGATGGTTCCGCGGCAACCCCTGTAACCAAGATTTCAGCGGAACAATGGGGTCGTCCTTAG
>3735_124_2015.31
ATG---------------TTGGGGAAATGCTTGACCGGGTTATTGCTCGCAATTGCCTTTTTTGTGGTGTATCGTGCCATTCTGTTTTGCTGCGCTCAACGCCAGCAACAGCAGCTCCCATTTACAGTTGATTTATAACCTGACGATATGTGAGCTGAATGGCACAGAATGGCTCATATTTGACTGGGCAGTGGAAACTTTCGTTATCTTTCCTGTGCTGACCCATATCGTCTCTTACGGCGCCCTCACCACTAGCCATTTTCTTGACACGGTCGGCCTGGTCACTGTGTCCACCGCCGGATATCGTCACGGGCGGTATGTATTGAGTAGCATTTACGCTGTCTGTGCCCTGGCTGCGTTGATTTGCTTCGCCATTAGGTTGGCGAAAAATTGCATGTCCTGGCGCTACTCATGCACCAGATATACTAATTTTCTTCTGGATACTAAGGGCAAACTCTACCGCTGGCGGTCATCCGTCATCATAGAGAAAGGGGGTAAAGTTGATGTTGGAGGTCATAATCGACCTCAAAAGAGTTGTGCTTGATGGTTCCGCGGCAACCCCTGTAACCAAAATTTCAGCGGAACAATGGGGTCGTCCTTAG
>3592_144_2013.299
ATG---------------TTGGGGAAATGCTTGACCGGGTTATTGCTCGCAATTGCCTTTTTTGTGGTGTATCGTGCCATTCTGTTTTGCTGCGCTCAACGCCAGCAACAGCAGCTCCCATTTACAGTTGATTTATAACCTGACGATATGTGAGCTGAATGGCACAGAATGGCTCAAATTTGACTGGGCAGTGGAGACTTTCGTTATCTTTCCTGTGTTGACCCATATCGTCTCTTACGGCGCCCTCACCACTAGCCATTTTCTTGACACGGTCGGCCTGGTCACTGTGTCCACCGCCGGATATTGTCACGGGCGGTATGTATTGAGTAGCATTTACGCTGTCTGTGCCCTGGCTGCGTTGATTTGCTTCGCCATTAGGTTGGCGAAAAATTGCATGTCCTGGCGCTACTCATGCACCAGATATACTAATTTTCTTCTGGATACTAAGGGCAAACTCTACCGCTGGCGGTCATCCGTCATCATAGAGAAAGGGGGTAAAGTTGATGTTGGAGGTCATAATCGACCTCAAAAGAGTTGTGCTTGATGGTTCCGCGGCAACCCCTGTAACCAAAATTTCAGCGGAACAATGGGGTCGTCCATAG
>3586_144_2014.159
ATG---------------TTGGGGAAATGCTTGACCGGGTTATTGCTCGCAATTGCCTTTTTTGTGGTGTATCGTGCCATTCTGTTTTGCTGCGCTCAACGCCAGCAACAGCAGCTCCCATTTACAGTTGATTTATAACCTGACGATATGTGAGCTGAATGGCACAGAATGGCTCAAATTTGACTGGGCAGTGGAGACTTTCGTTATCTTTCCTGTGTTGACCCATATCGTCTCTTATGGCGCCCTCACCACTAGCCATTTTCTTGACACGGTCGGCCTGGTCACTGTGTCCACCGCCGGATATTGTCACGGGCGGTATGTATTGAGTAGCATTTACGCTGTCTGTGCCCTGGCTGCGTTGATTTGCTTCGCCATTAGGTTGGCGAAAAATTGCATGTCCTGGCGCTACTCATGCACCAGATATACTAATTTTCTTCTGGATACTAAGGGCAAACTCTACCGCTGGCGGTCATCCGTCATCATAGAGAAAGGGGGTAAAGTTGATGTTGGAGGTCATAATCGACCTCAAAAGAGTTGTGCTTGATGGTTCCGCGGCAACCCCTGTAACCAAAATTTCAGCGGAACAATGGGGTCGTCCATAG
>3590_144_2012.287
ATG---------------TTGGGGAAATGCTTGACCGGGTTATTGCTCGCAATTGCCTTTTTTGTGGTGTATCGTGCCATTCTGTTTTGCTGCGCTCAACGCCAGCAACAGCAGCTCCCATTTACAGTCGATTTATAACCTGACGATATGTGAGCTGAATGGCACAGATTGGCTCAAATTTGACTGGGCAGTGGAGACTTTCGTTATCTTTCCTGTGTTGACTCATATCGTCTCTTACGGCGCCCTCACCACTAGCCATTTTCTTGACACGGTCGGCCTGGTCACTGTGTCCACCGCCGGATATTATCACGGGCGGTATGTATTGAGTAGCATTTACGCTGTCTGTGCCCTGGCTGCGTTGATTTGCTTCGCCATTAGGTTGGCGAAAAATTGCATGTCCTGGCGCTACTCATGCACCAGATATACTAATTTTCTTCTGGATACTAAGGGCAAACTCTACCGCTGGCGGTCATCCGTCATCATAGAGAAGGGGGGTAAAGTTGATGTTGGAGGTCATAATCGACCTCAAAAGAGTTGTGCTTGATGGTTCCGCGGCAACCCCTGTAACCAAGATTTCAGCGGAACAATGGGGTCGTCCATAG
>3591_144_2013.34
ATG---------------TTGGGGAAATGCTTGACCGGGTTATTGCTCGCAATTGCCTTTTTTGTGGTGTATCGTGCCATTCTGTTTTGCTGCGCTCAACGCCAGCAACAGCAGCTCCCATTTACAGTTGATTTATAACCTGACGATATGTGAGCTGAATGGCACAGATTGGCTCAAATTTGACTGGGCAGTGGAGACTTTCGTTATCTTTCCTGTGTTGACTCATATCGTCTCTTACGGCGCCCTCACCACTAGCCATTTTCTTGACACGGTCGGCCTGGTCACTGTGTCCACCGCCGGATATTGTCACGGGCGGTATGTATTGAGTAGCATTTACGCTGTCTGTGCCCTGGCTGCGTTGATTTGCTTCGCCATTAGGTTGGCGAAAAATTGCATGTCCTGGCGCTACTCATGCACCAGATATACTAATTTTCTTCTGGATACTAAGGGCAAACTCTACCGCTGGCGGTCATCCGTCATCATAGAGAAGGGGGGTAAAGTTGATGTTGGAGGTCATAATCGACCTCAAAAGAGTTGTGCTTGATGGTTCCGCGGCAACCCCTGTAACCAAGATTTCAGCGGAACAATGGGGTCGTCCATAG
>2124_144_2011.39
ATG---------------TTGGGGAAATGCTTGACCGGGTTATTGCTCGCAATTGCCTTTTTTGTGGTGTATCGTGCCATTCTGTTTTGCTGCGCTCAACGCCAGCAACAGCAGCTCCCATTTACAGTTGATTTATAACCTGACGATATGTGAGCTGAATGGCACAGATTGGCTAGGATTTGGCTGGGCAGTGGAGACTTTCGTTATCTTTCCTGTGTTGACTCATATCGTCTCTTACGGCGCCCTTACCACTAGCCATTTTCTTGACACGGTCGGCCTGATCACTGTGTCCACCGCCGGATATTATCACGGGCGGTATGTATTGAGTAGCATTTACGCTGTCTGTGCCCTGGCTGCGTTGATTTGCTTCGCCATTAGGTTGGCGAAAAATTGCATGTCCTGGCGCTACTCATGCACCAGATATACCAATTTTCTTCTGGACACTAAGGGCAAACTCTACCGCTGGCGGTCACCCGTCATCATAGAGAAGGGGGGTAAAGTTGATGTTGGGGGTCATAATCGACCTCAAAAGAGTTGTGCTTGATGGTTCCGCGGCAACCCCTGTAACCAAGATTTCAGCGGAACAATGGGGTCGTCCTTAG
>2251_144_2011.265
ATG---------------TTGGGGAAATGCTTGACCGGGTTATTGCTCGCAATTGCCTTTTTTGTGGTGTATCGTGCCATTCTGTTTTGCTGCGCTCAACGCCAGCAACAGCAGCTCCCATTTACAGTTGATTTATAACCTGACGATATGTGAGCTGAATGGCACAGATTGGCTGCAATTTGGCTGGGCAGTGGAGACTTTCGTTATCTTCCCTGTGTTGACTCATATCGTCTCTTACGGCGCCCTTACCACTAGCCATTTTCTTGACACGGTCGGCCTGATCACTGTGTCCACCGCCGGATATTATCACGGGCGGTATGTATTGAGTAGCATTTACGCTGTCTGTGCCCTGGCTGCGTTGATTTGCTTCGCCATTAGGTTGGCGAAAAATTGCATGTCCTGGCGCTACTCATGCACCAGATATACCAATTTTCTTCTGGACACTAAGGGCAAACTCTACCGCTGGCGGTCACCCGTCATCATAGAGAAGGGGGGTAAAGTTGATGTTGGGGGTCATAATCGACCTCAAAAGAGTTGTGCTTGATGGTTCCGCGGCAACCCCTGTAACCAAGATTTCAGCGGAACAATGGGGTCGTCCATAG
>2139_144_2011.54
ATG---------------TTGGGGAAATGCTTGACCGGGTTATTGCTCGCAATTGCCTTTTTTGTGGTGTATCGTGCCATTCTGTTTTGCTGCGCTCAACGCCAGCAACAGCAGCTCCCATTTACAGTTGATTTATAACCTGACGATATGTGAGCTGAATGGCACAGATTGGCTGCAATTTGGCTGGGCAGTGGAGACTTTCGTTATCTTTCCTGTGTTGACTCATATCGTCTCTTACGGCGCCCTTACCACTAGCCATTTTCTTGACACGGTCGGCCTGATCACTGTGTCCACCGCCGGATATTATCACGGGCGGTATGTATTGAGTAGCATTTACGCTGTCTGTGCCCTGGCTGCGTTGATTTGCTTCGCCATTAGGTTGGCGAAAAATTGCATGTCCTGGCGCTACTCATGCACCAGATATACCAATTTTCTTCTGGACACTAAGGGCAAACTCTACCGCTGGCGGTCACCCGTCATCATAGAGAAGGGGGGTAAAGTTGATGTTGGGGGTCATAATCGACCTCAAAAGAGTTGTGCTTGATGGTTCCGCGGCAACCCCTGTAACCAAGATTTCAGCGGAACAATGGGGTCGTCCTTAG
>3352_143_2013.339
ATG---------------TTGGGGAAATGCTTGATCGGGTTATTGCTCGCAATTGCCTTTTTTGTGGTGTATCGTGCCATTCTGTTTTGTTGCGCTCAACGCCAGCAACAGCAGCTCCCATTTACAGTTGATTTACCACCTGACGATATGTGAGCTGAATGGCACAGATTGGCTCAAATTTGACTGGGCAGTGGAGACTTTCGTCATCTTTCCTGTGTTGACTCATATCGTCTCTTACGGCGCCCTTACCACTAGCCATTTTCTTGACACGGTCGGCCTGGTCACTGTGTCCACCGCCGGATATTATCACAGGCGGTATGTATTGAGTAGCATTTACGCTGCCTGTGCCCTGGCTGCGTTGATTTGCTTCGCCATTAGGTTGGCGAAAAATTGCATGTCCTGGCGCTACTCATGCACCAGATATACCAATTTTCTTCTGGATACTAAGGGCAAACTCTACCGCTGGCGGTCACCCGTCATCATAGAGAAGGGGGGCAAAGTTGATGTTGGGGGGCATAATCGACCTCAAAAGAGTTGTGCTCGATGGTTCCGCGGCAACCCCTGTAACCAAGATTTCAGCGGAACAATGGGGTCGTCCATAG
>2580_144_2012.204
ATG---------------TTGGGGAAATGCTTGACCGGGTTATTGCTCGCAATTGCCTTTTTTTTTGTGTATCGTGCCATTCTGTTTTGTTGCGCCCAACGCCAGCAACAGCAGCTCCCATTTACAGTTGATTTATAACCTGACGATATGTGAGCTGAATGGCACAGATTGGCTCGAATTCGACTGGGTAGTGGAGACTTTCGTTATCTTTCCTGTGTTGACTCATATCGTCTCTTACGGCGCCCTTACCACTAGCCATTTTCTTGACACGGCCGGCCTGGTCACCGTGTCCACCGCCGGATATTATCACGGGCGGTATGTATTGAGTAGCATTTACGCTGCCTGTGCCCTGGCTGCGTTGATTTGCTTCGCCATTAGGTTGGCGAAAAATTGCATGTCCTGGCGCTACTCATGCACCAGATATACCAATTTTCTTCTGGATACTAAGGGCAAACTCTACCGCTGGCGGTCACCCGTCATCATAGAGAAGGGGGGTAAAGTTGATGTTGGGGGTCATAATCGACCTCAAAAGAGTTGTGCTCGATGGTTCCGCGGCAACCCCTGTAACCAAAATTTCAGCGGAACAATGGGGTCGTCCTTAG
>2413_144_2012.24
ATG---------------TTGGGGAAATGCTTGACCGGGTTATTGCTCGCAATTGCCTTTTTTTTTGTGTATCGTGCCATTCTGTTTTGTTGCGCCCAACGCCAGCAACAGCAGCTCCCATTTACAGTTGATTTATAACCTGACGATATGTGAGCTGAATGGCACAGATTGGCTCAAATTCGACTGGGTAGTGGAGACTTTCGTTATCTTTCCTGTGTTGACTCATATCGTCTCTTACGGCGCCCTTACCACTAGCCATTTTCTTGACACGGTCGGCCTGGTCACTGTGTCCACCGCCGGATATTATCACAGGCGGTATGTATTGAGTAGCATTTACGCTGCCTGTGCCCTGGCTGCGTTGATTTGCTTCGCCATTAGGTTGGCGAAAAATTGCATGTCCTGGCGCTACTCATGCACCAGATATACCAATTTTCTTCTGGATACTAAGGGCAAACTCTACCGCTGGCGGTCACCCGTCATCATAGAGAAGGGGGGTAAAGTTGATGTTGGGGGTCATAATCGACCTCAAAAGAGTTGTGCTCGATGGTTCCGCGGCAACCCCTGTAACCAAGATTTCAGCGGAACAATGGGGTCGTCCTTAG
>2442_144_2012.51
ATG---------------TTGGGGAAATGCTTGACCGGGTTATTGCTCGCAATTGCCTTTTTTTTTGTGTATCGTGCCATTCTGTTTTGTTGCGCCCAACGCCAGCAACAGCAGCTCCCATTTACAGTTGATTTATAACCTGACGATATGTGAGCTGAATGGCACAGATTGGCTCAAATTCGACTGGGTAGTGGAGACTTTCGTTATCTTTCCTGTGTTGACTCATATCGTCTCTTACGGCGCCCTTACCACTAGCCATTTTCTTGACACGGTCGGCCTGGTCACTGTGTCCACCGCCGGATATTATCACAGGCGGTATGTATTGAGTAGCATTTACGCTGCCTGTGCCCTGGCTGCGTTGATTTGCTTCGCCATTAGGTTGGCGAAAAATTGCATGTCCTGGCGCTACTCATGCACCAGATATACCAATTTTCTTCTGGATACTAAGGGCAAACTCTACCGCTGGCGGTCACCCGTCATCATAGAGAAGGGGGGTAAAGTTGATGTTGGAGGTCATAATCGACCTCAAAAGAGTTGTGCTCGATGGTTCCGCGGCAACCCCTGTAACCAAGATTTCAGCGGAACAATGGGGTCGTCCTTAG
>2468_144_2012.74
ATG---------------TTGGGGAAATGCTTGACCGGGTTATTGCTCGCAATTGCCTTTTTTTTGGTGTATCGTGCCATTCTGTTTTGTTGCGCTCAACGCCAGCAACAGCAGCTCCCATTTACAGTTGATTTATAACCTGACGATATGTGAGCTGAATGGCACAGATTGGCTTGAATTTGACTGGGTAGTGGAGACTTTCGTTATCTTTCCTGTGTTGACTCATATCGTCTCTTACGGCGCCCTTACCACTAGCCATTTTCTTGACACGGTCGGCCTGGTCACTGTGTCCACCGCCGGATATTATCACAGGCGGTATGTATTGAGTAGCATTTACGCTGCCTGTGCCCTGGCTGCGTTGATTTGCTTCGCCATTAGGTTGGCGAAAAATTGCATGTCCTGGCGCTACTCATGCACCAGATATACTAATTTTCTTCTGGATACTAAGGGCAAACTCTACCGCTGGCGGTCACCCGTCATCATAGAGAAGGGGGGTAAAGTTGATGTTGGGGGTCATAATCGACCTCAAAAGAGTTGTGCTCGATGGTTCCGCGGCAACCCCTGTAACCAAGATTTCAGCGGAACAATGGGGTCGTCCTTAG
>2443_144_2012.45
ATG---------------TTGGGGAAATGCTTGACCGGGTCATTGCTCGCAATTGCCTTTTTTTTGGTGTATCGTGCCATTCTGTTTTGTTGCGCTCAACGCCAGCAACAGCAGCTCCCATTTACAGTTGATTTATAACCTGACGATATGTGAGCTGAATGGCACAGATTGGCTCGAATTTGACTGGGTAGTGGAGACTTTCGTTATCTTTCCTGTGTTGACTCATATCGTCTCTTACGGCGCCCTTACCACTAGCCATTTTCTTGACACGGTCGGCCTGGTCACTGTGTCCACCGCCGGATATTATCACAGGCGGTATGTATTGAGTAGCATTTACGCTGCCTGTGCCCTGGCTGCGTTGATTTGCTTCGCCATTAGGTTGGCGAAAAATTGCATGTCCTGGCGCTACTCATGCACCAGATATACCAATTTTCTTCTGGATACTAAGGGCAAACTCTACCGCTGGCGGTCACCCGTCATCATAGAGAAGGGGGGTAAAGTTGATGTCGGGGGTCATAATCGACCTCAAAAGAGTTGTGCTCGATGGTTCCGCGGCAACCCCTGTAACCAAGATTTCAGCGGAACAATGGGGTCGTCCTTAG
>2295_144_2011.308
ATG---------------TTGGGGAAATGCTTGACCGGGTTATTGCTCGCAATTGCCTTTTTTTTGGTGTATCGTGCCATTCTGTTTTGTTGCGCTCAACGCCAGCAACAGCAGCTCCCATTTACAGTTGATTTATAACCTGACGATATGTGAGCTGAATGGCACAGATTGGCTCAAATTTGACTGGGTAGTGGAGACTTTCGTTATCTTTCCTGTGTTGACTCATATCGTCTCTTACGGCGCCCTTACCACTAGCCATTTTCTTGACACGGTCGGCCTGGTCACTGTGTCCACCGCCGGATATTATCACAGGCGGTATGTATTGAGTAGCATTTACGCTGCCTGTGCCCTGGCTGCGTTGATTTGCTTCGCCATTAGGTTGGCGAAAAATTGCATGTCCTGGCGCTACTCATGCACCAGATATACCAATTTTCTTCTGGATACTAAGGGCAAACTCTACCGCTGGCGGTCACCCGTCATCATAGAGAAGGGGGGTAAAGTTGATGTTGGGGGTCATAATCGACCTCAAAAGAGTTGTGCTCGATGGTTCCGCGGCAACCCCTGTAACCAAGATTTCAGCGGAACAATGGGGTCGTCCTTAG
>2325_144_2011.327
ATG---------------TTGGGGAAATGCTTGACCGGGTTATTGCTCGCAATTGCCTTTTTTTTGGTGTATCGTGCCATTCTGTTTTGTTGCGCTCAACGCCAGCAACAGCAGCTCCCATTTACAGTTGATTTATAACCTGACGATATGTGAGCTGAATGGCACAGATTGGCTCAAATTTGACTGGGTAGTGGAGACTTTCGTTATCTTTCCTGTGTTGACTCATATCGTCTCTTACGGCGCCCTTACCACTAGCCATTTTCTTGACACGGTCGGCCTGGTCACTGTGTCCACCGCCGGATATTATCACAGGCGGTATGTATTGAGTAGCATTTACGCTGCCTGTGCCCTGGCTGCGTTGATTTGCTTCGCCATTAGGTTGGCGAAAAATTGCATGTCCTGGCGCTACTCATGCACCAGATATACCAATTTTCTTCTGGATACTAAGGGCAAACTCTACCGCTGGCGGTCACCCGTCATCATAGAGAAGGGGGGTAAAGTTGATGTTGGGGGTCATAATCGACCTCAAAAGAGTTGTGCTCGATGGTTCCGCGGCAACCCCTGTAACCAAGATTTCAGCGGAACAATGGGGTCGTCCTTAG
>2326_144_2011.328
ATG---------------TTGGGGAAATGCTTGACCGGGTTATTGCTCGCAATTGCCTTTTTTTTGGTGTATCGTGCCATTCTGTTTTGTTGCGCTCAACGCCAGCAACAGCAGCTCCCATTTACAGTTGATTTATAACCTGACGATATGTGAGCTGAATGGCACAGATTGGCTCAAATTTGACTGGGTAGTGGAGACTTTCGTTATCTTTCCTGTGTTGACTCATATCGTCTCTTACGGCGCCCTTACCACTAGCCATTTTCTTGACACGGTCGGCCTGGTCACTGTGTCCACCGCCGGATATTATCACAGGCGGTATGTATTGAGTAGCATTTACGCTGCCTGTGCCCTGGCTGCGTTGATTTGCTTCGCCATTAGGTTGGCGAAAAATTGCATGTCCTGGCGCTACTCATGCACCAGATATACCAATTTTCTTCTGGATACTAAGGGCAAACTCTACCGCTGGCGGTCACCCGTCATCATAGAGAAGGGGGGTAAAGTTGATGTTGGGGGTCATAATCGACCTCAAAAGAGTTGTGCTCGATGGTTCCGCGGCAACCCCTGTAACCAAGATTTCAGCGGAACAATGGGGTCGTCCTTAG
>2444_144_2012.46
ATG---------------TTGGGGAAATGCTTGACCGGGTTATTGCTCGCAATTGCCTTTTTTTTGGTGTATCGTGCCATTCTGTTTTGTTGCGCTCAACGCCAGCAACAGCAGCTCCCATTTACAGTTGATTTATAACCTGACGATATGTGAGCTGAATGGCACAGATTGGCTCAAATTTGACTGGGTAGTGGAGACTTTCGTTATCTTTCCTGTGTTGACTCATATCGTCTCTTACGGCGCCCTTACCACTAGCCATTTTCTTGACACGGTCGGCCTGGTCACTGTGTCCACCGCCGGATATTATCACAGGCGGTATGTATTGAGTAGCATTTACGCTGCCTGTGCCCTGGCTGCGTTGATTTGCTTCGCCATTAGGTTGGCGAAAAATTGCATGTCCTGGCGCTACTCATGCACCAGATATACCAATTTTCTTCTGGATACTAAGGGTAAACTCTACCGCTGGCGGTCACCCGTCATCATAGAGAAGGGGGGTAAAGTTGATGTTGGGGGTCATAATCGACCTCAAAAGAGTTGTGCTCGATGGTTCCGCGGCAACCCCTGTAACCAAGATTTCAGCGGAACAATGGGGTCGTCCTTAG
>2433_143_2011.331
ATG---------------TTGGGGAAATGCTTGATCGGGTTATTGCTCGCAATTGCCTTTTTTTTTGTGTATCGTGCCATTCTGTTTTGTTGCGCTCAACGCCAACAACAGCAGCTCCCATTTACAGTTGATTTATAACCTGACGATATGTGAGCTGAATGGCACAGATTGGCTCAAATTTGACTGGGTAGTGGAGACTTTCGTTATCTTTCCTGTGTTGACTCATATCGTCTCTTACGGCGCCCTTACCACTAGCCATTTTCTTGACACGGTCGGCCTGGTCACTGTGTCCACCGCCGGATATTATCACAGGCGGTATGTATTGAGTAGCATTTACGCTGCCTGTGCCCTGGCTGCGTTGATTTGCTTCGCCATTAGGTTGGCGAAAAATTGCATGTCCTGGCGCTACTCATGCACCAGATATACCAATTTTCTTCTGGATACTAAGGGCAAACTCTACCGCTGGCGGTCACCCGTCATCATAGAGAAGGGGGGTAAAGTTGATGTTGGGGGTCATAATCGACCTCAAAAGAGTTGTGCTCGATGGTTCCGCGGCAACCCCTGTAACCAAGATTTCAGCGGAACAATGGGGTCGTCCATAG
>2299_143_2011.310
ATG---------------TTGGGGAAATGCTTGATCGGGTTATTGCTCGCAATTGCCTTTTTTTTGGTGTATCGTGCCATTCTGTTTTGTTGCGCTCAACGCCAGCAACAGCAGCTCCCATTTACAGTTGATTTATAACCTGACGATATGTGAGCTGAATGGCACAGATTGGCTCAAATTTGACTGGGTAGTGGAGACTTTCGTTATCTTTCCTGTGTTGACTCATATCGTCTCTTACGGCGCCCTTACCACTAGCCATTTTCTTGACACGGTCGGCCTGGTCACTGTGTCCACCGCCGGATATTATCACAGGCGGTATGTATTGAGTAGCATTTACGCTGCCTGTGCCCTGGCTGCGTTGATTTGCTTCGCCATTAGGTTGGCGAAAAATTGCATGTCCTGGCGCTACTCATGCACCAGATATACCAATTTTCTTCTGGATACTAAGGGCAAACTCTACCGCTGGCGGTCACCCGTCATCATAGAGAAGGGGGGTAAAGTTGATGTTGGGGGTCATAATCGACCTCAAAAGAGTTGTGCTCGATGGTTCCGCGGCAACCCCTGTAACCAAGATTTCAGCGGAACAATGGGGTCGTCCATAG
>2305_143_2011.313
ATG---------------TTGGGGAAATGCTTGATCGGGTTATTGCTCGCAATTGCCTTTTTTTTGGTGTATCGTGCCATTCTGTTTTGTTGCGCTCAACGCCAGCAACAGCAGCTCCCATTTACAGTTGATTTATAACCTGACGATATGTGAGCTGAATGGCACAGATTGGCTCAAATTTGACTGGGTAGTGGAGACTTTCGTTATCTTTCCTGTGTTGACTCATATCGTCTCTTACGGCGCCCTTACCACTAGCCATTTTCTTGACACGGTCGGCCTGGTCACTGTGTCCACCGCCGGATATTATCACAGGCGGTATGTATTGAGTAGCATTTACGCTGCCTGTGCCCTGGCTGCGTTGATTTGCTTCGCCATTAGGTTGGCGAAAAATTGCATGTCCTGGCGCTACTCATGCACCAGATATACCAATTTTCTTCTGGATACTAAGGGCAAACTCTACCGCTGGCGGTCACCCGTCATCATAGAGAAGGGGGGTAAAGTTGATGTTGGGGGTCATAATCGACCTCAAAAGAGTTGTGCTCGATGGTTCCGCGGCAACCCCTGTAACCAAGATTTCAGCGGAACAATGGGGTCGTCCATAG
>2010_144_2010.301
ATG---------------TTGGGGAAATGCTTGACCGGGTTATTGCTCGCAATTGCCTTTTTTGTGGTGTATCGTGCCATTCTGTTTTGCTGTGCTCAACGCCAGCAACAGCAGCTCCCATTTACAGTTGATTTACAACATGACGATATGTGAGCTGAATGGCACAGATTGGCTCAGATTTGACTGGGCAGTGGAGACTTTCGTTATCTTTCCTGTGTTGACTCATATCGTCTCTTACGGCGCCCTTACCACTAGCCATTTTCTTGACACGGTCGGCCTGGTCACCGTGTCCACCGCCGGATATTATCACGGGCGGTATGTATTGAGTAGCATTTACGCTGTCTGTGCCCTGGCTGCGTTGATTTGCTTCGCCATTAGGTTGGCGAAAAATTGCATGTCCTGGCGCTACTCATGCACCAGATATACCAATTTTCTTCTGGATACTAAGGGCAAACTCTACCGCTGGCGGTCACCCGTCATCATAGAGAGAGGGGGTAAAGTTGATGTTGGGGGTCATAATCGACCTCAAAAGAGTTGTGCTTGATGGTTCCGCGGCAACCCCTGTAACCAAGATTTCAGCGGAACAATGGGGTCGTCCATAG
>3593_144_2011.352
ATG---------------TTGGGGAAATGCTTGACCGGGTTATTGCTCGCAATTGCCTTTTTTGTGGTGTATCGTGCCATTCTGTTTTGCTGCGCTCAACGCCGGCAACAGCAGCTCCCATTTACAGTTGATTTATAACCTGACGATATGTGAGCTGAATGGCACAGATTGGCTCGAATTTGACTGGGCAGTGGAGACTTTCGTCATCTTTCCTGTGTTGACTCATATCGTCTCTTACGGCGCCCTTACCACTAGCCATTTTCTTGACACGGTCGGCCTGGTCACTGTGTCCACCGCCGGATATTATCACAGGCGGTATGTATTGAGTAGCATTTACGCTGTCTGTGCCCTGGCTGCGTTGATTTGCTTCGCCATTAGGTTGGCGAAAAATTGCATGTCCTGGCGCTACTCATGCACCAGATATACTAATTTTCTTCTGGATACTAAGGGCAAACTCTACCGCTGGCGGTCACCCGTCATTATAGAGAAGGGGGGTAAAGTTGATGTTGGAGGTCATAATCGACCTCAAAAGAGTTGTGCTTGATGGTTCCGCGGCAACCCCTGTAACCAAGATTTCAGCGGAACAATGGGGTCGTCCATAG
>2488_???_2012.90
ATG---------------TTGGGGAAATGCTTGACCGGGTTATTGCTCGCAATTGCCTTTTTTGTGGTGTATCGTGCCATTCTGTTTTGCTGCGCTCAACGCCGGCAACAGCAGCTCCCATTTACAGTTGATTTATAACCTGACGATATGTGAGCTGAATGGCACAGATTGGCTCGAATTTGACTGGGCAGTGGAGACTTTCGTCATCTTTCCTGTGTTGACTCATATCGTCTCTTACGGCGCCCTTACCACTAGCCATTTTCTTGACACGGTCGGCCTGGTCACTGTGTCCACCGCCGGATATTATCACAGGCGGTATGTATTGAGTAGCATTTACGCTGTCTGTGCCCTGGCTGCGTTGATTTGCTTCGCCATTAGGTTGGCGAAAAATTGCATGTCCTGGCGCTACTCATGCACCAGATATACTAATTTTCTTCTGGATACTAAGGGCAAACTCTACCGCTGGCGGTCACCCGTCATTATAGAGAAGGGGGGTAAAGTTGATGTTGGAGGTCATAATCGACCTCAAAAGAGTTGTGCTTGATGGTTCCGCGGCAACCCCTGTAACCAAGATTTCAGCGGAACAATGGGGTCGTCCATAG
>1654_144_2009.212
ATG---------------TTGGGGAAATGCTTGACCGGGTTATTGCTCGCAATTGCCTTTTTTGTGGTGTATCGTGCCATTCTGTTTTGCTGCGCTCAACGCCAGCAACAGCAGCTCCCATTTACAGTTGATTTATAACCTGACGATATGTGAGCTGAATGGCACAGATTGGCTCAAATTTGACTGGGCAGTGGAGACTTTCGTTATCTTTCCTGTGTTGACTCATATTGTCTCTTACGGCGCCCTTACCACTAGCCATTTTCTTGACACGGTCGGCCTGATCACTGTGTCCACCGCCGGATATTATCACAGGCGGTATGTGTTGAGTAGCATTTACGCTGTCTGTGCCCTGGCTGCGTTGATTTGCTTCGCCATTAGGTTGGCGAAAAATTGCATGTCCTGGCGCTACTCATTCACCAGATATACCAATTTTCTTCTGGATACTAAGGGCAAACTCTACCGCTGGCGGTCACCCGTCATCATAGAGAAGGGGGGTAAAGTTGATGTTGGGGGTCATAATCGACCTCAAAAGAGTTGTGCTTGATGGTTCCGCGGCAACCCCTGTAACCAAGATTTCAGCGGAACAATGGGGTCGTCCTTAG
>1929_144_2010.186
ATG---------------TTGGGGAAATGCTTGACCGGGTTATTGCTCGCAATTGCCTTTTTTGTGGTGTATCGTGCCATTCTGTTTTGCTGTGCTCAACGCCGGCAACAGCAGCTCCCATTTACAGTTGATTTATAACCTGACGATATGTGAGCTGAATGGCATAGAATGGCTCAGATTTGGCTGGGCAGTGGAGACTTTCGTTATCTTTCCTGTGTTGACTCATATCGTCTCTTACGGCGCCCTTACCACTAGCCATTTTCTTGACACGGTCGGCTTGGTCACTGTGTCCACCGCCGGATATTATCACAGGCGGTATGTATTGAGTAGCATTTACGCTGTCTGTGCCCTGGCTGCGTTGATTTGCTTCGCCATTAGGTTGGCGAAAAATTGCATGTCCTGGCGCTACTCATGCACCAGATATACCAATTTTCTTCTGGATACTAAGGGCAAACTCTACCGCTGGCGGTCACCCGTCATCATAGAGAAGGGGGGTAAAGTTGATGTTGGGGGTCATAATCGACCTCAAAAGAGTTGTGCTTGATGGTTCCGCGGCAACCCCTGTAACCAAGATTTCAGCGGAACAATGGGGTCGTCCTTAG
>1898_144_2010.124
ATG---------------TTGGGGAAATGCTTGACCGGGTTATTGCTCGCAATTGCCTTTTTTGTGGTGTATCGTGCCATTCTGTTTTGCTGTGCTCAACGCCAGCAACAGCAGCTCCCATTTACAGTTGATTTATAACATGACGATATGTGAGCTGAATGGCACAGATTGGCTCAGATTTGACTGGACAGTGGAGACTTTCGTTATCTTTCCTGTGTTGACTCATATCGTCTCTTACGGCGCCCTTACCACTAGCCATTTTCTTGACACGGTCGGCCTGGTCACTGTGTCCACCGCCGGATATTATCACAGGCGGTATGTATTGAGTAGCATTTACGCTGTCTGTGCCCTGGCTGCGTTGATTTGCTTCGCCATTAGGTTGGCGAAAAATTGCATGTCCTGGCGCTACTCATGCACCAGATATACCAATTTTCTTCTGGATACTAAGGGCAAACTCTACCGCTGGCGGTCACCCGTCATCATAGAGAAAGGGGGTAAAGTTGATGTTGGGGGTCATAATCGACCTCAAAAGAGTTGTGCTTGATGGTTCCGCGGCAACCCCTGTAACCAAGATTTCAGCGGAACAATGGGGTCGTCCTTAG
>1720_144_2009.311
ATG---------------TTGGGGAAATGCTTGACCGGGTTATTGCTCGCAATTGCCTTTTTTGTGGTGTATCGTGCCATTCTGTTTTGCTGTGCTCAACGCCAGCAACAGCAGCTCCCATTTACAGTTGATTTATAACCTGACGATATGTGAGCTGAATGGCACAGATTGGCTCAGATTTGACTGGGCAGTGGAGACTTTCGTTATCTTTCCTGTGTTGACTCATATCGTCTCTTACGGCGCCCTTACCACTAGCCATTTTCTTGACACGGTCGGCTTGGTCACTGTGTCCACCGCCGGATATTATCACAGGCGGTATGTATTGAGTAGCATTTACGCTGTCTGTGCCCTGGCTGCGTTGATTTGCTTCGCCATTAGGTTGGCGAAAAATTGCATGTCCTGGCGCTACTCATGCACCAGATATACCAATTTTCTTCTGGATACTAAGGGCAAACTCTACCGCTGGCGGTCACCCGTCATCATAGAGAAGGGGGGTAAAGTTGATGTTGGGGGTCATAATCGACCTCAAAAGAGTTGTGCTTGATGGTTCCGCGGCAACCCCTGTAACCAAGATTTCAGCGGAACAATGGGGTCGTCCTTAG
>1753_144_2009.330
ATG---------------TTGGGGAAATGCTTGACCGGGTTATTGCTCGCAATTGCCTTTTTTGTGGTGTATCGTGCCATTCTGTTTTGCTGTGCTCAACGCCAGCAACAGCAGCTCCCATTTACAGTTGATTTATAACCTGACGATATGTGAGCTGAATGGCACAGATTGGCTCAGATTTGACTGGGCAGTGGAGACTTTCGTTATCTTTCCTGTGTTGACTCATATCGTCTCTTACGGCGCCCTTACCACTAGCCATTTTCTTGACACGGTCGGCTTGGTCACTGTGTCCACCGCCGGATATTATCACAGGCGGTATGTATTGAGTAGCATTTACGCTGTCTGTGCCCTGGCTGCGTTGATTTGCTTCGCCATTAGGTTGGCGAAAAATTGCATGTCCTGGCGCTACTCATGCACCAGATATACCAATTTTCTTCTGGATACTAAGGGCAAACTCTACCGCTGGCGGTCACCCGTCATCATAGAGAAGGGGGGTAAAGTTGATGTTGGGGGTCATAATCGACCTCAAAAGAGTTGTGCTTGATGGTTCCGCGGCAACCCCTGTAACCAAGATTTCAGCGGAACAATGGGGTCGTCCTTAG
>1758_144_2009.333
ATG---------------TTGGGGAAATGCTTGACCGGGTTATTGCTCGCAATTGCCTTTTTTGTGGTGTATCGTGCCATTCTGTTTTGCTGTGCTCAACGCCAGCAACAGCAGCTCCCATTTACAGTTGATTTATAACCTGACGATATGTGAGCTGAATGGCACAGATTGGCTCAGATTTGACTGGGCAGTGGAGACTTTCGTTATCTTTCCTGTGTTGACTCATATCGTCTCTTACGGCGCCCTTACCACTAGCCATTTTCTTGACACGGTCGGCTTGGTCACTGTGTCCACCGCCGGATATTATCACAGGCGGTATGTATTGAGTAGCATTTACGCTGTCTGTGCCCTGGCTGCGTTGATTTGCTTCGCCATTAGGTTGGCGAAAAATTGCATGTCCTGGCGCTACTCATGCACCAGATATACCAATTTTCTTCTGGATACTAAGGGCAAACTCTACCGCTGGCGGTCACCCGTCATCATAGAGAAGGGGGGTAAAGTTGATGTTGGGGGTCATAATCGACCTCAAAAGAGTTGTGCTTGATGGTTCCGCGGCAACCCCTGTAACCAAGATTTCAGCGGAACAATGGGGTCGTCTTTAG
>1973_144_2010.228
ATG---------------TTGGGGAAATGCTTGACCGGGTTATTGCTCGCAATTGCCTTTTTTGTGGTGTATCGTGCCATTCTGTTTTGCTGTGCTCAACGCCAACAGCAGCAGCTCCCATTTACAGTTGATTTATAACCTGACGATATGTGAGCTGAATGGCACAGATTGGCTAAATTTTGACTGGGCAGTGGAGACTTTCGTTATCTTTCCTGCGTTGACTCATATCGTCTCTTACGGCGCCCTTACCACTAGCCATTTTCTTGACACGGTCGGCTTGGTCACTGTGTCCACCGCCGGATATTATCACAGGCGGTATGTATTGAGTAGCATTTACGCTGTCTGTGCCCTGGCTGCGTTGATTTGCTTCGCCATTAGGTTGGCGAAAAATTGCATGTCCTGGCGCTACTCATGCACCAGATATACCAATTTTCTTCTGGATACTAAGGGCAAACTCTACCGCTGGCGGTCACCCGTCATCATAGAGAAGGGGGGTAAAGTTGATGTTGGGGGTCATAATCGACCTCAAAAGAGTTGTGCTTGATGGTTCCGCGGCAACCCCTGTAACCAAGATTTCAGCGGAACAATGGGGTCGTCCTTAG
>1853_144_2010.61
ATG---------------TTGGGGAAATGCTTGACCGGGTTATTGCTCGCAATTGCCTTTTTTGTGGTGTATCGTGCCATTCTGTTTTGCTGTGCTCAACGCCAACAACAGCAGCTCCCATTTACAGTTGATTTATAACCTGACGATATGTGAGCTGAATGGCACAGATTGGCTCAAATTTGACTGGGCAGTGGAGACTTTCGTTATCTTTCCTGCGTTGACTCATATCGTCTCTTACGGCGCCCTTACCACTAGCCATTTTCTTGACACGGTCGGCTTGGTCACTGTGTCCACCGCCGGATATTATCACAGGCGGTATGTATTGAGTAGCATTTACGCTGTCTGTGCCCTGGCTGCGTTGATTTGCTTCGCCATTAGGTTGGCGAAAAATTGCATGTCCTGGCGCTACTCATGCACCAGATATACCAATTTTCTTCTGGATACTAAGGGCAAACTCTACCGCTGGCGGTCACCCGTCATCATAGAGAAGGGGGGTAAAGTTGATGTTGGGGGTCATAATCGACCTCAAAAGAGTTGTGCTTGATGGTTCCGCGGCAACCCCTGTAACCAAGATTTCAGCGGAACAATGGGGTCGTCCTTAG
>1805_???_2009.298
ATG---------------TTGGGGAAATGCTTGACCGGGTTATTGCTCGCAATTGCCTTTTTTGTGGTGTATCGTGCCATTCTGTTTTGCTGCGCTCAACGCCAGCAACAGCAGCTCCCATTTACAGTTGATTTATAACCTGACGATATGTGAGCTGAATGGCACAGATTGGCTTAATTTTGACTGGGCAGTGGAGACTTTCGTTATCTTTCCTGTGTTGACTCATATCGTCTCTTACGGCGCCCTTACCACTAGCCATTTTCTTGACACGGTCGGCCTGGTCACTGTGTCCACCGCCGGATATTATCACAGGCGGTATGTATTGAGTAGCATTTACGCTGTCTGTGCCCTGGCTGCGTTGATTTGCTTCGCCATTAGGTTGGCGAAAAATTGCATGTCCTGGCGCTACTCATGCACCAGATATACCAATTTTCTTCTGGATACTAAGGGCAAACTCTACCGCTGGCGGTCACCCGTCATTATAGAGAAGGGGGGTAAAGTTGATGTTGGGGGTCATAATCGACCTCAAAAGAGTTGTGCTCGATGGTTCCGCGGCAACCCCTGTAACCAAGATTTCAGCGGAACAATGGGGTCGTCCATAG
>2061_144_2010.328
ATG---------------TTGGGGAAATGCTTGACCGGGTTATTGCTCGCAATTGCCTTTTTTGTGGTGTATCGTGCCATTCTGTTTTGCTGCGCTCAACGCCAGCAACAGCAGCTCCCATTTGCAGTTGATTTATAACCTGACGATATGTGAGCTGAATGGCACAGATTGGCTCAAATTTGACTGGGCAGTGGAGACTTTCGTTATCTTTCCTGTGTTGACTCATATCGTCTCTTACGGCGCCCTTACCACTAGCCATTTTCTTGACACGGTTGGCCTGGTCACTGTGTCCACCGCCGGATATTATCACAGGCGGTATGTATTGAGTAGCATTTACGCTGTCTGTGCCCTAGCTGCGTTGATTTGCTTCGCCATTAGGTTGGCGAAAAATTGCATGTCCTGGCGCTACTCATGCACCAGATATACCAATTTTCTTCTGGATACTAAGGGCAAACTCTACCGCTGGCGGTCACCCGTCATCATAGAGAAAGGGGGTAAAGTTGATGTTGGGGGTCATAATCGACCTCAAAAGAGTTGTGCTTGATGGTTCCGCGGCAACCCCTGTAACCAAGATTTCAGCGGAACAATGGGGTCGTCCATAG
>2072_144_2010.334
ATG---------------TTGGGGAAATGCTTGACCGGGTTATTGCTCGCAATTGCCTTTTTTGTGGTGTATCGTGCCATTCTGTTTTGCTGCGCTCAACGCCAGCAACAGCAGCTCCCATTTGCAGTTGATTTATAACCTGACGATATGTGAGCTGAATGGCACAGATTGGCTCAAATTTGACTGGGCAGTGGAGACTTTCGTTATCTTTCCTGTGTTGACTCATATCGTCTCTTACGGCGCCCTTACCACTAGCCATTTTCTTGACACGGTTGGCCTGGTCACTGTGTCCACCGCCGGATATTATCACAGGCGGTATGTATTGAGTAGCATTTACGCTGTCTGTGCCCTAGCTGCGTTGATTTGCTTCGCCATTAGGTTGGCGAAAAATTGCATGTCCTGGCGCTACTCATGCACCAGATATACCAATTTTCTTCTGGATACTAAGGGCAAACTCTACCGCTGGCGGTCACCCGTCATCATAGAGAAAGGGGGTAAAGTTGATGTTGGGGGTCATAATCGACCTCAAAAGAGTTGTGCTTGATGGTTCCGCGGCAACCCCTGTAACCAAGATTTCAGCGGAACAATGGGGTCGTCCATAG
>1779_144_2008.340
ATG---------------TTGGGGAAATGCTTGACCGGGTTATTGCTCGCAATTGCCTTTTTTGTGGTGTATCGTGCCATTCTGTTTTGCTGCGCTCAACGCCAGCAACAGCAGCTCCCATTTACAGTTGATTTATAACCTGACGATATGTGAGCTGAATGGCACAGATTGGCTCAAATTTGACTGGGCAGTGGAGACTTTCGTTATCTTTCCTGTGTTGACTCATATTGTCTCTTACGGCGCCCTTACCACTAGCCATTTTCTTGACACGGTCGGCCTGATCACTGTGTCCACCGCCGGATATTATCACAGGCGGTATGTATTGAGTACCATTTACGCTGTCTGTGCCCTGGCTGCGTTGATTTGCTTCGCCATTAGGTTGGCGAAAAATTGCATGTCCTGGCGCTACTCATGCACCAGATATACCAATTTTCTTCTGGATACTAAGGGCAAACTCTACCGCTGGCGGTCACCCGTCATCATACAGAAGGGGGGTAAAGTTGATGTTGGGGGTCATAATCGACCTCAAAAGAGTTGTGCTTGATGGTTCCGCGGCAACCCCTGTAACCAAGATTTCAGCGGAACAATGGGGTCGTCCATAG
>1759_144_2009.337
ATG---------------TTGGGGAAATGCTTGACCGGGTTATTGCTCGCAATTGCCTTTTTTGTGGTGTATCGTGCCATTCTGTTTTGCTGCGCTCAACGCCAGCAACAGCAGCTCCCATTTACAGTTGATTTATAACCTGACGATATGTGAGCTGAATGGCACAAATTGGCTCAAATTTGACTGGGCAGTGGAGACTTTCGTTATCTTTCCTGTGTTGACTCATATCGTCTCTTACGGCGCCCTTACCACTAGCCATTTTCTTGACACGGTCGGCCTGGTCACTGTGTCCACCGCCGGATATTATCACAGGCGGTATGTATTGAGTAGCATTTACGCTGTCTGTGCCCTGGCTGCGTTGATTTGCTTCGCCATTAGGTTGGCGAAAAATTGCATGTCCTGGCGCTACTCATGCACCAGATATACCAATTTTCTTCTGGATACTAAGGGCAAACTCTACCGCTGGCGGTCACCCGTCATTATAGAGAAGGGGGGTAAAGTTGATGTTGGGGGTCATAATCGACCTCAAAAGAGTTGTGCTTGATGGTTCCGCGGCAACCCCTGTAACCAAGATTTCAGCGGAACAATGGGGTCGTCCTTAG
>1772_144_2009.344
ATG---------------TTGGGGAAATGCTTGACCGGGTTATTGCTCGCAATTGCCTTTTTTGTGGTGTATCGTGCCATTCTGTTTTGCTGCGCTCAACGCCAGCAACAGCAGCTCCCATTTACAGTTGATTTATAACCTGACGATATGTGAGCTGAATGGCACAAATTGGCTCAAATTTGACTGGGCAGTGGAGACTTTCGTTATCTTTCCTGTGTTGACTCATATCGTCTCTTACGGCGCCCTTACCACTAGCCATTTTCTTGACACGGTCGGCCTGGTCACTGTGTCCACCGCCGGATATTATCACAGGCGGTATGTATTGAGTAGCATTTACGCTGTCTGTGCCCTGGCTGCGTTGATTTGCTTCGCCATTAGGTTGGCGAAAAATTGCATGTCCTGGCGCTACTCATGCACCAGATATACCAATTTTCTTCTGGATACTAAGGGCAAACTCTACCGCTGGCGGTCACCCGTCATTATAGAGAAGGGGGGTAAAGTTGATGTTGGGGGTCATAATCGACCTCAAAAGAGTTGTGCTTGATGGTTCCGCGGCAACCCCTGTAACCAAGATTTCAGCGGAACAATGGGGTCGTCCTTAG
>1804_???_2009.179
ATG---------------TGGGGGAAATGCTTGACCGGGTTATTGCTCGCAATTGCCTTTTTTGTGGTGTATCGTGCCATTCTGTTTTGCTGCGCTCAACGCCAGCAACAGCAGCTCCCATTTACAGTTGATTTATAACCTGACGATATGTGAGCTGAATGGCACAGATTGGCTCAAATTTGACTGGGCAGTGGAGACTTTCGTTATCTTTCCTGTGTTGACTCATATCGTCTCTTACGGCGCCCTTACCACTAGCCATTTTCTTGACACGGTCGGCCTGGTCACTGTGTCCACCGCCGGATATTATCACAGGCGGTATGTATTGAGTAGCATTTACGCTGTCTGTGCCCTGGCTGCGTTGATTTGCTTCGCCATTAGGTTGGCGAAAAATTGCATGTCCTGGCGCTACTCATGCACCAGATATACCAATTTTCTTCTGGATACTAAGGGCAAACTCTACCGCTGGCGGTCACCCGTCATTATAGAGAAGGGGGGTAAAGTTGATGTTGGGGGTCATAATCGACCTCAAAAGAGTTGTGCTTGATGGTTCCGCGGCAACCCCTGTAACCAAGATTTCAGCGGAACAATGGGGTCGTCCTTAG
>2052_144_2010.322
ATG---------------TTGGGGAAATGCTTGACCGGGTTATTGCTCGCAATTGCCTTTTTTGTGGTGTATCGTGCCATTCTGTTTTGCTGCGCTCAACGCCAGCAACAGCAGCTCCCATTTACAGTTGATTTATAACCTGACGATATGTGAGCTGAATGGCACAGATTGGCTCAGATTTGACTGGGCAGTGGAGACTTTCGTTATCTTTCCTGTGTTGACTCATATCGTCTCTTACGGCGCCCTTACCACTAGCCATTTTCTTGACACGGTCGGCCTGGTCACTGTGTCCACCGCCGGATATTATCACAGGCGGTATGTATTGAGTAGCATTTACGCTGTCTGTGCCCTGGCTGCGTTGATTTGCTTCGCCATTAGGTTGGCGAAAAATTGCATGTCCTGGCGCTACTCATGCACCAGATATACCAATTTTCTTCTGGATACTAAGGGCAAACTCTACCGCTGGCGGTCACCCGTCATTATAGAGAAGGGGGGTAAAGTTGATGTTGGAGGTCATAATCGACCTCAAAAGAGTTGTGCTTGATGGTTCCGCGGCAACCCCTGTAACCAAGATTTCAGCGGAACAATGGGGTCGTCCTTAG
>2054_144_2010.323
ATG---------------TTGGGGAAATGCTTGACCGGGTTATTGCTCGCAATTGCCTTTTTTGTGGTGTATCGTGCCATTCTGTTTTGCTGCGCTCAACGCCAGCAACAGCAGCTCCCATTTACAGTTGATTTATAACCTGACGATATGTGAGCTGAATGGCACAGATTGGCTCAGATTTGACTGGGCAGTGGAGACTTTCGTTATCTTTCCTGTGTTGACTCATATCGTCTCTTACGGCGCCCTTACCACTAGCCATTTTCTTGACACGGTCGGCCTGGTCACTGTGTCCACCGCCGGATATTATCACAGGCGGTATGTATTGAGTAGCATTTACGCTGTCTGTGCCCTGGCTGCGTTGATTTGCTTCGCCATTAGGTTGGCGAAAAATTGCATGTCCTGGCGCTACTCATGCACCAGATATACCAATTTTCTTCTGGATACTAAGGGCAAACTCTACCGCTGGCGGTCACCCGTCATTATAGAGAAGGGGGGTAAAGTTGATGTTGGAGGTCATAATCGACCTCAAAAGAGTTGTGCTTGATGGTTCCGCGGCAACCCCTGTAACCAAGATTTCAGCGGAACAATGGGGTCGTCCTTAG
>2048_144_2010.318
ATG---------------TTGGGGAAATGCTTGACCGGGTTATTGCTCGCAATTGCCTTTTTTGTGGTGTATCGTGCCATTCTGTTTTGCTGCGCTCAACGCCAGCAACAGCAGCTCCCATTTACAGTTGATTTATAACCTGACGATATGTGAGCTGAATGGCACAGATTGGCTCAGATTTGACTGGGCAGTGGAGACTTTCGTTATCTTTCCTGTGTTGACTCATATCGTCTCTTACGGCGCCCTTACCACTAGCCATTTTCTTGACACGGTCGGCCTGGTCACTGTGTCCACCGCCGGATATTATCACAGGCGGTATGTATTGAGTAGCATTTACGCTGTCTGTGCCCTGGCTGCGTTGATTTGCTTCGCCATTAGGTTGGCGAAAAATTGCATGTCCTGGCGCTACTCATGCACCAGATATACCAATTTTCTTCTGGATACTAAGGGCAAACTCTACCGCTGGCGGTCACCCGTCATTATAGAGAAGGGGGGTAAAGTTGATGTTGGAGGTCATAATCGACCTCAAAAGAGTTGTGCTTGATGGTTCCGCGGCAACCCCTGTAACCAAGATTTCAGCGGAACAATGGGGTCGTCCATAG
>1697_144_2009.277
ATG---------------TTGGGGAAATGCTTGACCGGGTTATTGCTCGCAATTGCCTTTTTTGTGGTGTATCGTGCCATTCTGTTTTGCTGCGCTCAACGCCAGCAACAGCAGCTCCCATTTACAGTTGATTTATAACCTGACGATATGTGAGCTGAATGGCACAGATTGGCTCAAATTTGACTGGGCAGTGGAGACTTTCGTTATCTTTCCTGTGTTGACTCATATCGTCTCTTACGGCGCCCTTACCACTAGCCATTTTCTTGACACGGTCGGCCTGGTCACTGTGTCCACCGCCGGATATTATCGCAGGCGGTATGTATTGAGTAGCATTTACGCTGCCTGTGCCCTGGCTGCGTTGATTTGCTTCGCCATTAGGTTGGCGAAAAATTGCATGTCCTGGCGCTACTCATGCACCAGATATACCAATTTTCTTCTGGATACTAAGGGCAAACTCTACCGCTGGCGGTCACCCGTCATCATAGAGAAGGGGGGTAAAGTTGATGTTGGGGGTCATAATCGACCTCAAAAGAGTTGTGCTTGATGGTTCCGCGGCAACCCCTGTAACCAAGATTTCAGCGGAACAATGGGGTCGTCCTTAG
>1645_144_2009.192
ATG---------------TTGGGGAAATGCTTGACCGGGTTATTGCTCGCAATTGCTTTTTTTGTGGTGTATCGTGCCATTCTGTTTTGCTGCGCTCAACGCCAGCAACAGCAGCTCCCATTTACAGTTGATTTATAACCTGACGATATGTGAGCTGAATGGCACAGGTTGGCTCAAATTTGACTGGGCAGTGGAGACTTTCGTTATCTTTCCTGTGTTGACTCATATCGTCTCTTACGGCGCCCTTACCACTAGCCATTTTCTTGACACGGTCGGCCTGGTCACTGTGTCCACCGCCGGATATTATCACAGGCGGTATGTATTGAGTAGCATTTACGCTGTCTGTGCCCTGGCTGCGTTGATTTGCTTCGCCATTAGGTTGGCGAAAAATTGCATGTCCTGGCGCTACTCATGCACCAGATATACCAATTTTCTTCTGGATACTAAGGGCAAACTCTACCGCTGGCGGTCACCCGTCATCATAGAGAAGGGGGGTAAAGTTGATGTTGGGGGTCATAATCGACCTCAAAAGAGTTGTGCTTGATGGTTCCGCGGCAACCCCTGTAACCAAGATTTCAGCGGAACAATGGGGTCGTCCATAG
>1642_144_2009.192
ATG---------------TTGGGGAAATGCTTGACCGGGTTATTGCTCGCAATTGCCTTTTTTGTGGTGTATCGTGCCATTCTGTTTTGCTGCGCTCAACGCCAGCAACAGCAGCTCCCATTTACAGTTGATTTATAACCTGACGATATGTGAGCTGAATGGCACAGATTGGCTCAAATTTGACTGGGCAGTGGAGACTTTCGTTATCTTTCCTGTGTTGACTCATATCGTCTCTTACGGCGCCCTTACCACTAGCCATTTTCTTGACACGGTCGGCCTGGTCACTGTGTCCACCGCCGGATATTATCACAGGCGGTATGTATTGAGTAGCATTTACGCTGTCTGTGCCCTGGCTGCGTTGATTTGCTTCGCCATTAGGTTGGCGAAAAATTGCATGTCCTGGCGCTACTCATGCACCAGATATACCAATTTTCTTCTGGATACTAAGGGCAAACTCTACCGCTGGCGGTCACCCGTCATCATAGAGAAGGGGGGTAAAGTTGATGTTGGGGGTCATAATCGACCTCAAAAGAGTTGTGCTTGATGGTTCCGCGGCAACCCCTGTAACCAAGATTTCAGCGGAACAATGGGGTCGTCCATAG
>1689_144_2009.275
ATG---------------TTGGGGAAATGCTTGACCGGGTTATTGCTCGCAATTGCCTTTTTTGTGGTGTATCGTGCCATTCTGTTTTGCTGCGCTCAACGCCAGCAACAGCAGCTCCCATTTACAGTTGATTTATAACCTGACGATATGTGAGCTGAATGGCACAGATTGGCTCAAATTTGACTGGGCAGTGGAGACTTTCGTTATCTTTCCTGTGTTGACTCATATCGTCTCTTACGGCGCCCTTACCACTAGCCATTTTCTTGACACGGTCGGCCTGGTCACTGTGTCCACCGCCGGATATTATCGCAGGCGGTATGTATTGAGTAGCATTTACGCTGTCTGTGCCCTGGCTGCGTTGATTTGCTTCGCCATTAGGTTGGCGAAAAATTGCATGTCCTGGCGCTACTCATGCACCAGATATACCAATTTTCTTCTGGATACTAAGGGCAAACTCTACCGCTGGCGGTCACCCGTCATCATAGAGAAGGGGGGTAAAGTTGATGTTGG-GGTCATAATCGACCTCAAAAGAGTTGTGCTTGATGGTTCCGCGGCAACCCCTGTAACCAAGATTTCAGCGGAACAATGGGGTCGTCCATAG
>1735_144_2009.316
ATG---------------TTGGGGAAATGCTTGACCGGGTTATTGCTCGCAATTGCCTTTTTTGTGGTGTATCGTGCCATTCTGTTTTGCTGCGCTCAACGCCAGCAACAGCAGCTCCCATTTACAGTTGATTTATAACCTGACGATATGTGAGCTGAATGGCACAGATTGGCTCAAATTTGACTGGGCAGTGGAGACTTTCGTTATCTTTCCTGTGTTGACTCATATCGTCTCTTACGGCGCCCTTACCACTAGCCATTTTCTTGACACGGTCGGCCTGGTCACTGTGTCCACCGCCGGATATTATCGCAGGCGGTATGTATTGAGTAGCATTTACGCTGTCTGTGCCCTGGCTGCGTTGATTTGCTTCGCCATTAGGTTGGCGAAAAATTGCATGTCCTGGCGCTACTCATGCACCAGATATACCAATTTTCTTCTGGATACTAAGGGCAAACTCTACCGCTGGCGGTCACCCGTCATCATAGAGAAGGGGGGTAAAGTTGATGTTGGGGGTCATAATCGACCTCAAAAGAGTTGTGCTTGATGGTTCCGCGGCAACCCCTGTAACCAAGATTTCAGCGGAACAATGGGGTCGTCCATAG
>4064_134_2015.351
ATG---------------TTGGGGAAATGCTTGACCGGGTTATTGCTCGCAATTGCCTTTTTTGTGGTGTATCGTGCCATTCTGTCTTGCTGCGCTCAGCGCCAACAACAGCAGCTCCCATTTGCAGTTGATCTATAACTTGACGATATGTGAGCTGAATGGCACAGAGTGGCTCAGATTTGACTGGGCTGTGGAGACTTTCGTCATCTTTCCTGTGTTGACTCATATTGTCTCTTACGGCGCCCTTACCACTAGCCATTTTCTTGACACGGTCGGCCTGATCACTGTGTCCACCGCTGGATATTACCACAAGCGGTATGTATTGAGTAGCATTTACGCTGTCTGTGCCCTAGCTGCGTTTATTTGCTTCGCCATTAGGTTGGTGAAAAACTGCATGTCCTGGCGCTACTCATGTACCAGATATACTAATTTTCTTCTGGACACTAAGGGCAAACTCTACCGCTGGCGGTCATCCGTTATCATAGAGAAGGGGGGCAAGGTTGCTGTTGGGGGTCATGATCGACCTCAAAAGAGTTGTGCTCGATGGCTCCGCGGCAACTCCTGTAACCAGGATTTCAGCGGAACAATGGGGTCGTCCTTAG
>4089_134_2016.1
ATG---------------TTGGGGAAATGCTTGACCGGGTTATTGCTCGCAATTGCCTTTTTTGTGGTGTATCGTGCCATTCTGTCTTGCTGCGCTCAGCGCCAACAACAGCAGCTCCCATTTGCAGTTGATCTATAACTTGACGATATGTGAGCTGAATGGCACAGAGTGGCTCAGATTTGACTGGGCTGTGGAGACTTTCGTCATCTTTCCTGTGTTGACTCATATTGTCTCTTACGGCGCCCTTACCACTAGCCATTTTCTTGACACGGTCGGCCTGATCACTGTGTCCACCGCTGGATATTACCACAAGCGGTATGTATTGAGTAGCATTTACGCTGTCTGTGCCCTAGCTGCGTTTATTTGCTTCGCCATTAGGTTGGTGAAAAACTGCATGTCCTGGCGCTACTCATGTACCAGATATACTAATTTTCTTCTGGACACTAAGGGCAAACTCTACCGCTGGCGGTCATCCGTTATCATAGAGAAGGGGGGCAAGGTTGCTGTTGGGGGTCATGATCGACCTCAAAAGAGTTGTGCTCGATGGCTCCGCGGCAACTCCTGTAACCAGGATTTCAGCGGAACAATGGGGTCGTCCTTAG
>3603_144_2014.120
ATG---------------TTGGGGAAATGCTTGACCGGGTTATTGCTCGCAATTGCCTTTTTTGTGGTGTATCGTGCCATTCTGTTTTGTTGCGCTCAACGCCAGCAACAGCAGCTCCCATTTACAGTTGATTTATAACCTGACGATATGTGAGCTGAATGGCACAGATTGGCTAGAATTTGGCTGGGCAGTGGAGACTTTCGTCATTTTTCCTGTGTTGACTCATATTGTCTCTTATGGCGCCCTCACCACTAGCCATTTTCTTGACACGGTCGGCCTGATCACTGTATCCACTGCCGGATATCACCACGGGCGGTATGTATTGAGTAGCATTTACGCTGTCTGTGCCCTGGCTGCGTTTGTTTGCTTCGCCATTAGGTTGGCGAAAAATTGCATGTCCTGGCGCTACTCATGTACCAGATACACCAATTTTCTTCTGGATACTAAAGGCAAACTTTACCGCTGGCGGTCATCCGTCATCATAGAGAAGGGGGGCAGAGTTGATGTTAGGGGTCATGATCGACCTCAAAAGAGTTGTGCTCGATGGTTCCGCGGCAACTCCTGTAACCAGGATTTCAGCGGAACAATGGGGTCGTCCATAG
>2876_144_2012.359
ATG---------------TTGGGGAAATGCTTGACCGGGTTATTGCTCGCAATTGCCTTTTTTGTGGTGTATCGTGCCATTCTGTCTTGCTGCGCTCAACGCCAACGGAAGCAGCTCCCATTTACAGTTGATCTACAACTTGACGATATGTGAGCTGAATGGCACAGATTGGCTAAATTTTGACTGGGCAGTGGAGACTTTCGTTATCTTTCCTGTGTTGACTCATATTGTCTCTTACGGCGCCCTTACCACTAGCCATTTTCTTGACACGGTCGGCCTGATCACTGTGTCCACCGCCGGATATCACCACGGGCGGTATGTATTGAGTAGCATTTACGCTGTCTGTGCCCTGGCTGCGTTTACTTGCTTCGCCATTAGGTTGGCGAAAAATTGCATGTCCTGGCGCTACTCATGTACCAGATATACTAATTTTCTTCTGGACACTAAGGGCAAACTCTACCGCTGGCGGTCATCCGTTATCATAGAGAAGGGGGGCAAAGTTGCTGTTGGGGGTCATGATCGACCTCAAAAGAGTTGTGCTCGATGGTTCCGCGGCAACTCCTGTAACCAGGATTTCAGCGGAACAATGGGGTCGTCCTTAG
>3382_142_2014.2
ATG---------------TTGGGGAAATGCTTGACCGGGTTATTGCTCGCAATTGCCTTTTTAGTGGTATATCGTGCCATTCTGTCTCGCTGCGCTCAACGCCAACGGCAGCAGCTCCCATTTACAGTCGATTTACAACCTGACGATATGTGAGCTGAATGGCACAGAATGGCTCAAATTTGACTGGGCAGTGGAGACTTTCGTCATCTTTCCCGTGTTGACTCATATTGTCTCTTACGGCGCCCTTACCACTAGCCATTTTCTTGACACGGTCGGCCTAATCACTGTGTCCACCGCCGGATATTATCACGGGCGGTATGTATTGAGTAGCATTTACGCTGTCTGTGCCCTGGCTGCGTTTATTTGCTTCGCCATTAGGTTGGCGAAAAATTGCATGTCCTGGCGCTACTCATGTACCAGATATACCAATTTTCTTCTGGACACCAAAGGCAAACTCTACCGCTGGCGGTCATCCGTCATCATAGAGAAAGGGGGTAAAGTTGATGTTGGGGGTCATGATCGACCTCAAAAGAGTTGTGCTCGATGGTTCTGCGGCAACTCCTGTAACCAGGATTTCAGCGGAACAATGGGGTCGTCCATAG
>3027_144_2013.43
ATG---------------TTGGGGAAATGCTTGACCGGGTTATTGCTCGCAATTGCCTTTTTTGTGGTATATCGTGCCATTCTGTCTCGCTGCGCTCAACGCCAACGGCAGCAGCTCCCATTTACAGTTGATTTACAACCTGACGATATGTGAGCTGAATGGCACAGATTGGCTCAATTTTGACTGGGCAGTGGAGACTTTCGTTATCTTTCCTGTGTTGACTCATATTGTCTCTTACGGCGCCCTTACCACTAGCCATTTTCTTGACACGGTCGGCCTAATTACTGTGTCCACCGCCGGATATTATCACGGGCGGTATGTATTGAGTAGCATTTACGCTGTCTGTGCCCTGGCTGCGTTTATTTGCTTCGCCATTAGGTTGGCGAAAAATTGCATGTCTTGGCGCTACTCATGTACCAGATATACCAATTTTCTTCTGGACACCAAAGGCAAACTCTACCGCTGGCGGTCATCCGTCATCATAGAGAAAGGGGGTAAAGTTGATGTTGGGGGTCATGATCGACCTCAAAAGAGTTGTGCTCGATGGTTCCGCGGCAACTCCTGTAACCAGGATTTCAGCGGAACAATGGGGTCGTCCATAA
>2856_144_2012.355
ATG---------------TTGGGGAAATGCTTGACCGGGTTATTGCTCGCAATTGCCTTTTTTGTGGTATATCGTGCCATTCTGTCTCGCTGCGCTCAACGCCAACGGCAGCAGCTCCCATTTACAGTCGATTTACAACCTGACGATATGTGAGCTGAATGGCACAGATTGGCTCAATTTTAACTGGGCAGTGGAGACTTTCGTTATCTTTCCTGTGTTGACTCATATTGTCTCTTACGGCGCCCTTACCACTAGCCATTTTCTTGACACGGTCGGCCTAATCACTGTGTCCACCGCCGGATATTATCACGGGCGGTATGTATTGAGTAGCATTTACGCTGTCTGTGCCCTGGCTGCGTTTATTTGCTTCGCCATTAGGTTGGCGAAAAATTGCATGTCCTGGCGCTACTCATGTACCAGATATACCAATTTTCTTCTGGACACCAAAGGCAAACTCTACCGCTGGCGGTCATCCGTCATCATAGAGAAAGGGGGTAAAGTTGATGTTGGGGGTCATGATCGACCTCAAAAGAGTTGTGCTCGATGGTTCCGCGGCAACTCCTGTAACCAGGATTTCAGCGGAACAATGGGGTCGTCCTTAG
>2730_144_2012.307
ATG---------------TTGGGGAAATGCTTGACCGGGTTATTGCTCGCAATTGCCTTTTTTGTGGTATATCGTGCCATTCTGTCTCGCTGCGCTCAACGCCAACGGCAGCAGCTCCCATTTACAGTCGATTTACAACCTGACGATATGTGAGCTGAATGGCACAGATTGGCTCAATTTTGACTGGGCAGTGGAGACTTTCGTTATCTTTCCTGTGTTGACTCATATTGTCTCTTACGGCGCCCTTACCACTAGCCATTTTCTTGACACGGTCGGCCTAATCACTGTGTCCACCGCCGGATATTATCACGGGCGGTATGTATTGAGCAGCATTTACGCTGTCTGTGCCCTGGCTGCGTTTATTTGCTTCGCCATTAGGTTGGCGAAAAATTGCATGTCCTGGCGCTACTCATGTACCAGATATACCAATTTTCTTCTGGACACCAAAGGCAAACTCTACCGCTGGCGGTCATCCGTCATCATAGAGAAAGGGGGTAAAGTTGATGTTGGGGGTCATGATCGACCTCAAAAGAGTTGTGCTCGATGGTTCCGCGGCAACTCCTGTAACCAGGATTTCAGCGGAACAATGGGGTCGTCCATAG
>2785_144_2012.326
ATG---------------TTGGGGAAATGCTTGACCGGGTTATTGCTCGCAATTGCCTTTTTTGTGGTATATCGTGCCATTCTGTCTCGCTGCGCTCAACGCCAACGGCAGCAGCTCCCATTTACAGTCGATTTACAACCTGACGATATGTGAGCTGAATGGCACAGATTGGCTCAATTTTGACTGGGCAGTGGAGACTTTCGTTATCTTTCCTGTGTTGACTCATATTGTCTCTTACGGCGCCCTTACCACTAGCCATTTTCTTGACACGGTCGGCCTAATCACTGTGTCCACCGCCGGATATTATCACGGGCGGTATGTATTGAGTAGCATTTACGCTGTCTGTGCCCTGGCTGCGTTTATTTGCTTCGCCATTAGGTTGGCGAAAAATTGCATGTCCTGGCGCTACTCATGTACCAGATATACCAATTTTCTTCTGGACACCAAAGGCAAACTCTACCGCTGGCGGTCATCCGTCATCATAGAGAAAGGGGGTAAAGTTGATGTTGGGGGTCATGATCGACCTCAAAAGAGTTGTGCTCGATGGTTCCGCGGCAACTCCTGTAACCAGGATTTCAGCGGAACAATGGGGTCGTCCATAG
>3431_144_2013.47
ATG---------------TTGGGGAAATGCTTGACCGGGTTATTGCTCGCGATTGCCTTTTTTGTGGTGTATCGTGCCATTCTGTCTTGCTGCGCTCAACGCCAACGGCAACAGCTCCCATTTACAGTTGATTTATAACCTGACGATATGCGAGCTGAATGGCACAGAATGGTTCAAATTTGACTGGGCAGTGGAGACTTTCGTCATCTTTCCTGTGTTGACTCATATTGTCTCTTATGGCGCCCTTACCACTAGCCATTTTCTTGACACGATCGGCCTGATCACTGTGTCCACCGCCGGATATTATCACGGGCGGTATGTATTGAGTAGCATTTACGCTGTCTGTGCCCTGGCTGCGTTTACTTGCTTCGCCATTAGGTTGGCGAAAAATTGCATGTCCTGGCGCTACTCATGCACCAGATACACCAATTTTCTTCTGGATACAAAGGGCAAACTCCACCGCTGGCGGTCATCCGTCATTATAGAGAAGGGGGGTAAAGTTGATGTTGGGGGTCATGATCGACCTCAAAAAAGTTGTGCTCGATGGTTCCGCGGCAACTCCTGTAACCAGGATTTCAGCGGAACAATGGGGTCGTCCATAG
>3409_144_2014.19
ATG---------------TTGGGGAAATGCTTGACCGGGTTATTGCTCGCGATTGCCTTTTTTGTGGTGTATCGTGCCATTCTGTCTTGCTGCGCTCAACGCCAACGGCAACAGCTCCCATTTACAGTTGATTTATAACCTGACGATATGCGAGCTGAATGGCACAGAATGGTTCAAATTTGACTGGGCAGTGGAGACTTTCGTCATCTTTCCTGTGTTGACTCATATTGTCTCTTATGGCGCCCTTACCACTAGCCATTTTCTTGACACGATCGGCCTGATCACTGTGTCCACCGCCGGATATTATCACGGGCGGTATGTATTGAGTAGCATTTACGCTGTCTGTGCCCTGGCTGCGTTTACTTGCTTCGCCATTAGGTTGGCGAAAAATTGCATGTCCTGGCGCTACTCATGCACCAGATACACCAATTTTCTTCTGGATACAAAGGGCAAACTCCACCGCTGGCGGTCATCCGTCATTATAGAGAAGGGGGGTAAAGTTGATGTTGGGGGTCATGATCGACCTCAAAAAAGTTGTGCTCGATGGTTCCGCGGCAACTCCTGTAACCAGGATTTCAGCGGAACAATGGGGTCGTCCATAG
>3410_144_2014.20
ATG---------------TTGGGGAAATGCTTGACCGGGTTATTGCTCGCGATTGCCTTTTTTGTGGTGTATCGTGCCATTCTGTCTTGCTGCGCTCAACGCCAACGGCAACAGCTCCCATTTACAGTTGATTTATAACCTGACGATATGCGAGCTGAATGGCACAGAATGGTTCAAATTTGACTGGGCAGTGGAGACTTTCGTCATCTTTCCTGTGTTGACTCATATTGTCTCTTATGGCGCCCTTACCACTAGCCATTTTCTTGACACGATCGGCCTGATCACTGTGTCCACCGCCGGATATTATCACGGGCGGTATGTATTGAGTAGCATTTACGCTGTCTGTGCCCTGGCTGCGTTTACTTGCTTCGCCATTAGGTTGGCGAAAAATTGCATGTCCTGGCGCTACTCATGCACCAGATACACCAATTTTCTTCTGGATACAAAGGGCAAACTCCACCGCTGGCGGTCATCCGTCATTATAGAGAAGGGGGGTAAAGTTGATGTTGGGGGTCATGATCGACCTCAAAAAAGTTGTGCTCGATGGTTCCGCGGCAACTCCTGTAACCAGGATTTCAGCGGAACAATGGGGTCGTCCATAG
>2729_144_2012.312
ATG---------------TTGGGGAAATGCTTGACCGGGTTATTGCTCGCAATTGCCTTTTTTGTGGTGTATCGTGCCATTCTGTCTTGCTGCGCTCAACGCCAACGACAGCAGCTCCCATTTACAGTTGATTTATAACCTGACGATATGTGAGCTGAATGGCACAGATTGGCTAAAATTTGAGTGGGCAGTGGAGACTTTCGTTATCTTTCCTGTGTTGACTCATATTGTCTCTTACGGCGCCCTTACCACTAGCCATTTTCTTGACACGGTCGGCCTGATCACTGTGTCCACCGCCGGATATTATCACAGGCGGTATGTATTGAGTAGCATTTACGCTGTCTGTGCCCTGGCTGCGTTTATTTGCTTCGCCATTAGGTTGGCGAAAAATTGCATGTCCTGGCGCTACTCATGTACCAGATATACCAATTTTCTTCTGGATACTAAAGGCAAACTCTACCGCTGGCGGTCATCCGTCATCATAGAGAAGGGGGGTAAAGTTGATGTTAGGGGTCATGATCGACCTCAAAAGAGTTGTGCTCGATGGTTCCGCGGCAACTCCTGTAACCAGGATTTCAGCGGAACAATGGGGTCGTCCTTAG
>2384_144_2011.357
ATG---------------TTGGGGAAATGCTTGACCGGGTTATTGCTCGCAATTGCCTTTTTTGTGGTGTATCGTGCCATTCTGTCTTGCTGCGCTCAACGCCAACGACAGCAGCTCCCATTTACAGTTGATTTATAACCTGACGATATGTGAGCTGAATGGCACAGAATGGCTAAAATTTGACTGGGCAGTGGAGACTTTCGTCATCTTTCCTGTGTTGACTCATATTGTCTCTTACGGCGCCCTTACCACTAGCCATTTTCTTGACACGGTCGGCCTGATCACTGTGTCCACCGCCGGATATTATCACAGGCGGTATGTATTGAGTAGCATTTATGCTGTCTGTGCCCTGGCTGCGTTTGTTTGCTTCGCCATTAGGTTGGCGAAAAATTGCATGTCCTGGCGCTACTCATGTACCAGATATACCAATTTTCTTCTGGATACTAAAGGCAAACTTTACCGCTGGCGGTCATCCGTCATCATAGAGAAAGGGGGTAAAGTTGATGTTAGGGGTCATGATCGACCTCAAAAGAGTTGTGCTTGATGGTTCCGCGGCAACTCCTGTAACCAGGATTTCAGCGGAACAATGGGGTCGTCCTTAG
>2254_144_2011.258
ATG---------------TTGGGGAAATGCTTGACCGGGTTATTGCTCGCAATCGCCTTTTTTGTGGTGTATCGTGCCATTCTGTCTTGCTGCGCTCAACGCCAACGACAGCAGCTCCCATTTACAGTTGATTTATAACCTGACGATATGTGAGCTGAATGGCACAGATTGGCTAAATTTTGACTGGGCAGTGGAGACTTTCGTCATCTTTCCTGTGTTGACTCATATTGTCTCTTACGGCGCCCTTACCACTAGCCATTTTCTTGACACGGTCGGCCTGATCACTGTGTCCACCGCCGGATATTATCACAGGCGGTATGTATTGAGTAGCATTTACGCTGTCTGTGCCCTGGCTGCGTTTGTTTGCTTCACCATTAGGTTGGCGAAAAATTGCATGTCCTGGCGCTACTCATGTACCAGATATACCAATTTTCTTCTGGATACTAAAGGCAAACTTTACCGCTGGCGGTCATCCGTCATCATAGAGAAGGGGGGTAAAGTTGATGTTAGGGGTCATGATCGACCTCAAAAGAGTTGTGCTCGATGGTTCCGCGGCAACTCCTGTAACCAGGATTTCAGCGGAACAATGGGGTCGTCCTTAG
>2526_???_2012.134
ATG---------------TTGGGGAAATGCTTGACCGGGTTATTGCTCGCAATTGCCTTTTTTGTGGTGTATCGTGCCATTCTGTCTTGCTGCGCTCAACGCCAACAACAGCAGCTCCCATTTACAGTTGATTTATAACCTGACGATATGTGAGCTGAATGGCACAGAGTGGCTAAATTTTGACTGGGCAGTGGAGACTTTCGTCATCTTTCCTGTGTTGACTCATATTGTCTCTTACGGCGCCCTTACCACTAGCCATTTTCTTGACACGGTCGGCCTGATCACTGTGTCCACCGCCGGATATTATCACAGGCGGTATGTATTGAGTAGCATTTACGCTGTCTGTGCCCTGGCTGCGTTTGTTTGCTTCGCCATTAGGTTGGCGAAAAATTGCATGTCCTGGCGCTACTCATGTACCAGATATACCAATTTTCTTCTGGATACTAAAGGCAAACTTTACCGCTGGCGGTCATCCGTCATCATAGAGAAGGGGGGTAAAGTTGATGTTAGGGGTCATGATCGACCTCAAAAGAGTTGTGCTCGATGGTTCCGCGGCAACTCCTGTAACCAGGATTTCAGCGGAACAATGGGGTCGTCCTTAG
>2640_144_2012.273
ATG---------------TTGGGGAAATGCTTGACCGGGTTATTGCTCGCGATTGCCTTTTTTGTGGTGTATCGTGCCATTCTGTCTTGCTGCGCTCAACGCCAACGGCAGCAGCTCCCATTTACAGTTGATTTATAACCTGACGATATGCGAGCTGAATGGCACAGATTGGCTCGATTTTGACTGGGCAGTGGAGACTTTCGTTATCTTTCCTGTGTTGACTCATATTGTCTCTTATGGCGCCCTTACCACTAGCCATTTTCTTGACACGATCGGCCTGATCACTGTGTCCACCGCCGGATATTATCACGGGCGGTATGTATTGAGTAGCATTTACGCTGTCTGTGCCCTGGCTGCGTTTACTTGCTTCGCCATTAGGTTGGCGAAAAATTGCATGTCCTGGCGCTACTCATGTACCAGATATACCAATTTTCTTCTGGATACTAAGGGCAAACTCTACCGCTGGCGGTCATCCGTCATCATAGAGAAGGGGGGTAGAGTTGATGTTGGGGGTCATGATCGACCTCAAAAGAGTTGTGCTCGATGGTTCCGCGGCAACTCCTGTAACCAGGATTTCAGCGGAACAATGGGGTCGTCCATAG
>2851_144_2012.350
ATG---------------TTGGGGAAATGCTTGACCGGGTTATTGCTCGCAATTGCCTTTTTTGTGGTGTATCGTGCCATTCTGTCTTGCTGCGCTCAACGCCAACGGCAGCAGCTCCCATTTACAGTTGATTTATAACCTGACGATATGTGAGCTGAATGGCACAGATTGGCTCAAATTTTATTGGGCAGTGGAGACTTTCGTTATCTTTCCTGTGTTGACTCATATTGTCTCTTATGGCGCCCTTACCACTAGCCATTTTCTTGACACGGTCGGCCTGATCACTGTGTCCACCGCCGGATATTATCACGGGCGGTATGTATTGAGTAGCGTTTACGCTGTCTGTGCCCTGGCTGCGTTTACTTGCTTCGCCATCAGGTTGGCGAAAAATTGCATGTCCTGGCGCTACTCATGTACCAGATATACCAATTTTCTTCTGGATACTAAGGGCAAACTCTACCGCTGGCGGTCATCCGTCATCATAGAGAAGGGGGGTAGAGTTGATGTTGGGGGTCATGATCGACCTCAAAAGAGTTGTGCTCGATGGTTCCGCGGCAACTCCTGTAACCAGGATTTCAGCGGAACAATGGGGTCGTCCTTAG
>2883_144_2013.2
ATG---------------TTGGGGAAATGCTTGACCGGGTTATTGCTCGCAATTGCCTTTTTTGTGGTGTATCGTGCCATTCTGTCTTGCTGCGCTCAACGCCAACGGCAGCAGCTCCCATTTACAGTTGATTTATAACCTGACGATATGTGAGCTGAATGGCACAGATTGGCTCAAATTTTATTGGGCAGTGGAGACTTTCGTTATCTTTCCTGTGTTGACTCATATTGTCTCTTATGGCGCCCTTACCACTAGCCATTTTCTTGACACGGTCGGCCTGATCACTGTGTCCACCGCCGGATATTATCACGGGCGGTATGTATTGAGTAGCGTTTACGCTGTCTGTGCCCTGGCTGCGTTTACTTGCTTCGCCATCAGGTTGGCGAAAAATTGCATGTCCTGGCGCTACTCATGTACCAGATATACCAATTTTCTTCTGGATACTAAGGGCAAACTCTACCGCTGGCGGTCATCCGTCATCATAGAGAAGGGGGGTAGAGTTGATGTTGGGGGTCATGATCGACCTCAAAAGAGTTGTGCTCGATGGTTCCGCGGCAACTCCTGTAACCAGGATTTCAGCGGAACAATGGGGTCGTCCTTAG
>3627_144_2014.210
ATG---------------TTGGGGAAATGCTTGACCGGGTTATTGCTCGCAATTGCCTTTTTTGTGGTGTATCGTGCCATTCTGTCTTGCTGCGCTCAACGCCAACGGCAACAGCTCCCATTTACAGTTGATTTATAACCTGACGATATGTGAGCTGAATGGCACAAATTGGCTCAAATTTGATTGGGCAGTGGAGACTTTCGTTATCTTTCCTGTGTTGACTCATATTGTCTCTTATGGCGCCCTTACCACTAGCCATTTTCTTGACACGGTCGGCCTGACCATTGTGTCCACCGCCGGATATTATCACGGGCGGTGTGTATTGAGTAGCATTTACGCTGTCTGTGCCCTGGCTGCGTTTACTTGCTTCGCCATCAGGTTGGCGAAAAATTGCATGTCCTGGCGCTACTCATGTACCAGATATACCAATTTTCTTCTGGATACTAAGGGCAAACTCTACCGCTGGCGGTCATCCGTCATCATAGAGAAGGGGGGTAGGGTTGATGTTAGGGGTCATGATCGACCTCAAAAGGGTTGTGCTCGATGGTTCCGCGGCGACTCCTGTAACCAGGATTTCAGCGGAACAATGGGGTCGTCCTTAG
>3562_144_2014.159
ATG---------------TTGGGGAAATGCTTGACCGGGTTATTGCTCGCAATTGCCTTTTTTGTGGTGTATCGTGCCATTCTGTTTTGCTGCGCTCAACGCCAACGGCAGCAGCTCCCATTTACAGTTGATTTATAACCTGACGATATGTGAGCTGAATGGCACAGATTGGCTCAAATTTGGTTGGGCAGTGGAGACTTTCGTTATCTTTCCTGTGTTGACTCATATTGTCTCTTATGGCGCCCTTACCACTAGCCATTTTCTTGACACGGTCGGCCTGACCATTGTGTCCACCGCCGGATATTATCACGGGCGGTGTGTATTGAGTAGCGTTTACGCTGTCTGTGCCCTGGCTGCATTTACTTGCTTCGCCATCAGGTTGGCGAAAAATTGCATGTCCTGGCGCTACTCATGTACCAGATACACCAATTTTCTTCTGGATACTAAGGGCAAACTCTACCGCTGGCGGTCATCCGTCATCATAGAGAAGGGGGGTAGAGTTGATGTTGGGGGTCATGATCGACCTCAAAAGGGTTGTGCTCGATGGTTCCGCGGCGACTCCTGTAACCAGGATTTCAGCGGAACAATGGGGTCGTCCTTAG
>3249_144_2013.254
ATG---------------TTGGGGAAATGCTTGACCGGGTTATTGCTCGCAATTGCCTTTTTTGTGGTGTATCGTGCCATTCTGTCTTGCTGCGCTCAACGCCAACGGCAGCAGCTCCCATTTACAGTTGATTTATAACCTGACGATATGTGAGCTGAATGGCACAGATTGGCTCAAATTTGATTGGGCAGTGGAGACTTTCGTTATCTTTCCTGTGTTGACTCATATTGTCTCTTATGGCGCCCTTACCACTAGCCATTTTCTTGACACGGTCGGCCTGACCATTGTGTCCACCGCCGGATATTATCACGGGCGGTGTGTATTGAGTAGCGTTTACGCTGTCTGTGCCCTGGCTGCGTTTACTTGCTTCGCCATCAGGTTGGCGAAAAATTGCATGTCCTGGCGCTACTCATGTACCAGATATACCAATTTTCTTCTGGATACTAAGGGCAAACTCTACCGCTGGCGGTCATCCGTCATCATAGAGAAGGGGGGTAGAGTTGATGTTGGGGGTCATGATCGACCTCAAAAGGGTTGTGCTCGATGGTTCCGCGGCGACTCCTGTAACCAGGATTTCAGCGGAACAATGGGGTCGTCCTTAG
>3247_144_2013.259
ATG---------------TTGGGGAAATGCTTGACCGGGTTATTGCTCGCAATTGCCTTTTTTGTGGTGTATCGTGCCATTCTGTCTTGCTGCGCTCAACGCCAACGGCAGCAGCTCCCATTTACAGTTGATTTATAACCTGACGATATGTGAGCTGAATGGCACAGATTGGCTCAAATTTGATTGGGCAGTGGAGACTTTCGTTATCTTTCCTGTGTTGACTCATATTGTCTCTTATGGCGCCCTTACCACTAGCCATTTTCTTGACACGGTCGGCCTGACCATTGTGTCCACCGCCGGATATTATCACGGGCGGTGTGTATTGAGTAGCGTTTACGCTGTCTGTGCCCTGGCTGCGTTTACTTGCTTCGCCATCAGGTTGGCGAAAAATTGCATGTCCTGGCGCTACTCATGTACCAGATATACCAATTTTCTTCTGGATACTAAGGGCAAACTCTACCGCTGGCGGTCATCCGTCATCATAGAGAAGGGGGGTAGAGTTGATGTTGGGGGTCATGATCGACCTCAAAAGGGTTGTGCTCGATGGTTCCGCGGCGACTCCTGTAACCAGGATTTCAGCGGAACAATGGGGTCGTCCTTAG
>3260_144_2013.270
ATG---------------TTGGGGAAATGCTTGACCGGGTTATTGCTCGCAATTGCCTTTTTTGTGGTGTATCGTGCCATTCTGTCTTGCTGCGCTCAACGCCAACGGCAGCAGCTCCCATTTACAGTTGATTTATAACCTGACGATATGTGAGCTGAATGGCACAGATTGGCTCAAATTTGATTGGGCAGTGGAGACTTTCGTTATCTTTCCTGTGTTGACTCATATTGTCTCTTATGGCGCCCTTACCACTAGCCATTTTCTTGACACGGTCGGCCTGACCATTGTGTCCACCGCCGGATATTATCACGGGCGGTGTGTATTGAGTAGCGTTTACGCTGTCTGTGCCCTGGCTGCGTTTACTTGCTTCGCCATCAGGTTGGCGAAAAATTGCATGTCCTGGCGCTACTCATGTACCAGATATACCAATTTTCTTCTGGATACTAAGGGCAAACTCTACCGCTGGCGGTCATCCGTCATCATAGAGAAGGGGGGTAGAGTTGATGTTGGGGGTCATGATCGACCTCAAAAGGGTTGTGCTCGATGGTTCCGCGGCGACTCCTGTAACCAGGATTTCAGCGGAACAATGGGGTCGTCCTTAG
>3333_144_2013.332
ATG---------------TTGGGGAAATGCTTGACCGGGTTATTGCTCGCAATTGCCTTTTTTGTGGTGTATCGTGCCATTCTGTCTTGCTGCGCTCAACGCCAACGGCAGCAGCTCCCATTTACAGTTGATTTATAACCTGACGATATGTGAGCTGAATGGCACAGATTGGCTCAAATTTGATTGGGCAGTGGAGACTTTCGTTATCTTTCCTGTGTTGACTCATATTGTCTCTTATGGCGCCCTTACCACTAGCCATTTTCTTGACACGGTCGGCCTGACCATTGTGTCCACCGCCGGATATTATCACGGGCGGTGTGTATTGAGTAGCGTTTACGCTGTCTGTGCCCTGGCTGCGTTTACTTGCTTCGCCATCAGGTTGGCGAAAAATTGCATGTCCTGGCGCTACTCATGTACCAGATATACCAATTTTCTTCTGGATACTAAGGGCAAACTCTACCGCTGGCGGTCACCCGTCATCATAGAGAAGGGGGGTAGAGTTGATGTTGGGGGTCATGATCGACCTCAAAAGGGTTGTGCTCGATGGTTCCGCGGCGACTCCTGTAACCAGGATTTCAGCGGAACAATGGGGTCGTCCTTAG
>1391_184_2008.300
ATG---------------TTGGGGAAATGCTTGACCGGGCTATTGCTCGCCATTGCTTTCTTTGTGGTGTATCGTGCCGTTCTGTTTTGCTGTGCTCAACGCCAACAGCAGCAGCTCCCATTTACAGTTGATTTATAACTTAACAATATGTGAGCTGAATGGCACAGAATGGCTCGCTTTTAGTTGGGCAGTGGAGACTTTTGTCATCTTCCCTGTGTTGACTCACATTGTTTCCTACGGCGCCCTCACTACCAGCCACTTCCTTGACACGGTCGGCCTATCCACTGTGTCCACCGCCGGATACTACCATGGGCGGTATGTCTTGAGTAGCATCTATGCTGTCCTTGCCCTGGCTGCACTGATTTGCTTCGTCATCAGGTTGACGAAAAATTGTATGTCCTGGCGCTACTCATGCACCAGATACACCAACTTTCTTCTGGACACCAAAGGCAGGCTCTATCGCTGGCGGTCACCTGTCATCATAGAAAAAGGAGGCAAAGTTGAGGTTGGAGGTGATAATTGACCTCAAGAGAGTCGTGCTTGATGGTTCCGCGGCAACTCCTATAACCAAAGTTTCAGCGGAACAATGGGGTCGTCCTTAG
>1445_184_2009.1
ATG---------------TTGGGGAAATGCTTGACCGGGCTATTGCTCGCCATTGCTTTCTTTGTGGTGTATCGTGCCGTTCTGTTTTGCTGTGCTCAACGCCAACAGCAGCAGCTCCCATTTACAGTTGATTTATAACTTAACAATATGTGAGCTGAATGGCACAGAATGGCTCGCTTTTAGTTGGGCAGTGGAGACTTTTGTCATCTTCCCTGTGTTGACTCACATTGTTTCCTACGGCGCCCTCACTACCAGCCACTTCCTTGACACGGTCGGCCTATCCACTGTGTCCACCGCCGGATACTACCATGGGCGGTATGTCTTGAGTAGCATCTATGCTGTCCTTGCCCTGGCTGCACTGATTTGCTTCGTCATCAGGTTGACGAAAAATTGTATGTCCTGGCGCTACTCATGCACCAGATACACCAACTTTCTTCTGGACACCAAAGGCAGGCTCTATCGCTGGCGGTCACCTGTCATCATAGAAAAAGGAGGCAAAGTTGAGGTTGGAGGTGATAATTGACCTCAAGAGAGTCGTGCTTGATGGTTCCGCGGCAACTCCTATAACCAAAGTTTCAGCGGAACAATGGGGTCGTCCTTAG
>1469_184_2009.19
ATG---------------TTGGGGAAATGCTTGACCGGGCTATTGCTCGCCATTGCTTTCTTTGTGGTGTATCGTGCCGTTCTGTTTTGCTGTGCTCAACGCCAACAGCAGCAGCTCCCATTTACAGTTGATTTATAACTTAACAATATGTGAGCTGAATGGCACAGAATGGCTCGCTTTTAGTTGGGCAGTGGAGACTTTTGTCATCTTCCCTGTGTTGACTCACATTGTTTCCTACGGCGCCCTCACTACCAGCCACTTCCTTGACACGGTCGGCCTATCCACTGTGTCCACCGCCGGATACTACCATGGGCGGTATGTCTTGAGTAGCATCTATGCTGTCCTTGCCCTGGCTGCACTGATTTGCTTCGTCATCAGGTTGACGAAAAATTGTATGTCCTGGCGCTACTCATGCACCAGATACACCAACTTTCTTCTGGACACCAAAGGCAGGCTCTATCGCTGGCGGTCACCTGTCATCATAGAAAAAGGAGGCAAAGTTGAGGTTGGAGGTGATAATTGACCTCAAGAGAGTCGTGCTTGATGGTTCCGCGGCAACTCCTATAACCAAAGTTTCAGCGGAACAATGGGGTCGTCCTTAG
>1425_184_2008.333
ATG---------------TTGGGGAAATGCTTGACCGGGCTATTGCTCGCCATTGCTTTCTTTGTGGTGTATCGTGCCGTTCTGTTTTGCTGTGCTCAACGCCAACAGCAGCAGCTCCCATTTACAGTTGATTTATAACTTAACAATATGTGAGCTGAATGGCACAGAATGGCTCGCTTTTAGTTGGGCAGTGGAGACTTTTGTCATCTTCCCTGTGTTGACTCACATTGTTTCCTACGGCGCCCTCACTACCAGCCACTTCCTAGACACGGTCGGCCTATCCACTGTGTCCACCGCCGGATACTACCATGGGCGGTATGTCTTGAGTAGCATCTATGCTGTCCTTGCCCTGGCTGCACTGATTTGCTTCGTCATCAGGTTGACGAAAAATTGTATGTCCTGGCGCTACTCATGCACCAGATACACCAACTTTCTTCTGGACACCAAAGGCAGGCTCTATCGCTGGCGGTCACCTGTCATCATAGAAAAAGGAGGCAAAGTTGAGGTTGGAGGTGATAATTGACCTCAAGAGAGTCGTGCTTGATGGTTCCGCGGCAGCTCCTATAACCAAAGTTTCAGCGGAACAATGGGGTCGTCCTTAG
>2177_???_2011.90
ATG---------------TTGGGGAAATGCTTGACCGGGCTCTTACTCACAATCGCTTTTTTTGTGGTGTATCGTGCCGTTTTGTTTTGCTGTGCTCAACGCCAGCAACAACAGCTCCCAATTACAGTTGATTTATAATTTAACGATATGTGAGCTGAATGGCACAGACTGGCTCGGTTTTAGTTGGGCAGTGGAGACTTTCGTCATCTTTCCCGTGTTGACTCACATTGTTTCCTACGGTGCCCTCACTACCAGCCACTTCCTTGACACGGTCGGCTTGATCACTGTGTCCGCCGCCGGATACTGCCACGATCGGTATGTCTTGAGTAGCATCTATGCTGTCTGCGCCCTGGCTGCGCTGATTTGCTTCGTCATCAGGTTGACAAAAAATTGTATGTCCTGGCGCTACTCATGTACTAGGTATACCAACTTTCTCCTGGACACCAAAGGCAGAATCCATCGCTGGCGGTCACCTGTCATCATAGAAAAAAATGGTAAAGTTGAGGTTGGAGGTGATGATCGACCTCAAGAGAGTTGTGCTTGATGGTTCCGCGGCAACCCCTGTAACCAAAGTTTTAGCGGAACAATGGGGTCATCCTTAG
>2591_144_2012.225
ATG---------------TTGGGGAAATGCTTGACCGGGCTATTGCTCGCAATTGCCTTTTTTGTGGTGTATCGTGCCGTTCTGTTTTGCTGCGCTCAACGCCAGCAACAGCAGCTCCCACTTACAGTCGATTTATAACTTGACGATATGTGAGCTGAACGGCACAGACTGGCTAGATTTTAGTTGGGCAGTGGAGACTTTCGTTGTCTTTCCTGCGTTAACTCATATTGTTTCCTATGGCGCCCTTACTACCAGCCACTTTCTTGACACGGTCGGCCTGATCACTGTGTCCACCGCCGGATACTTTCATGGGCGGTATGTCTTGAGTAGCATTTATGCTGTCTGCGCCCTGGCAGCACTGATTTGCTTCGTCATCAGGTTGGCGAAAAATTGCATGTCCTGGCGCTACTCGTGTACTAGATATACCAATTTTCTTTTGGACACCAAGGGCAGACTTTATCGCTGGCGCTCACCCGTCATCATTGAGAAAGGGGGTAAGGTTGAGGTCGGAGGTGATCATCGACCTTAAGAGAGTTGTGCTTGATGGTTCCGCGGCACCCCCTGAAACCAAAATTTCAGCGGAACAATGGGGTCGTCCTTAG
>2577_144_2012.206
ATG---------------TTGGGGAAATGCTTGACCGGGCTATTGCTCGCAATTGCTTTTTTTGTGGTGTATCGTGCCGTTCTGTTCTGCTGCGCTCAACGCCAGCGACAGCAGCTCCCACTTACAGTTGATTTATAACTTGACGATATGTGAGCTGAACGGCACAGACTGGCTAGGTTTTAGTTGGGCAGTGGAGACTTTCGTTATCTTTCCTGCGTTAACTCATATTGTTTCCTATGGCGCCCTTACTACCAGCCACTTTCTTGACACGGTCGGCCTGATCACTGTGTCCACCGCCGGATACTTTCATGAGCGGTATGTCTTGAGTAGCATTTATGCTGTCTGCGCCCTGGCAGCACTGATTTGCTTCGTCATCAGGTTGGCGAAAAATTGTATGTCCTGGCGCTACTCGTGTACTAGATATACCAATTTTCTTTTGGACACCAAGGGTAGACTTTATCGCTGGCGCTCACCCGTCATCATTGAGAAAGGGGGTAAGGTTGAGGTCGGAGGTGATCATCGACCTTAAGAGAGTTGTGCTTGATGGTTCCGCGGCAACCCCTGTAACCAAAATTTCAGCGGAACAATGGGGTCGTCCTTAG
>2510_144_2012.106
ATG---------------TTGGGGAAATGCTTGACCGGGCTATTGCTCGCAATTGCCTTTTTTGTGGTGTATCGTGCCGTTCTGTTTTGCTGCGCTCAACGCCAGCAACAGCAGCTCCCACTTACAGTTGATTTATAACTTGACGATATGTGAGCTGAACGGCACAGACTGGCTAGGTTTTAGTTGGGCAGTGGAGACTTTCGTTATCTTTCCTGCGTTAACTCATATTGTTTCCTATGGCGCCCTTACTACCAGCCACTTTCTTGACACGGTCGGCCTGATCACTGTGTCCACCGCCGGATACTTTCATGAGCGGTATGTCTTGAGTAGCATTTATGCTGTCTGCGCCCTGGCAGCACTGATTTGCTTCGTCATCAGGTTGGCGAAAAATTGTATGTCCTGGCGCTACTCGTGTACTAGATATACCAATTTTCTTTTGGACACCAAGGGCAGACTTTATCGCTGGCGCTCACCCGTCATCATTGAGAAAGGGGGTAAGGTTGAGGTCGGAGGTGATCATCGACCTTAAGAGAGTTGTGCTTGATGGTTCCGCGGCAACCCCTGTAACCAAAATTTCAGCGGAACAATGGGGTCGTCCTTAG
>2550_144_2012.169
ATG---------------TTGGGGAAATGCTTGACCGGGCTATTGCTCGCAATTGCTTTTTTTGTGGTGTATCGTGCCGTTCTGTTTTGTTGCGCTCAACGCCAGCAACAGCAGCTCCCACTTACAGTTGATTTATAACTTGACGATATGTGAGCTGAACGGCACAGACTGGCTAGGTTTTAGTTGGGCAGTGGAGACTTTCGTTATCTTTCCTGCGTTAACTCATATTGTTTCCTATGGCGCCCTTACTACCAGCCACTTTCTTGACACGGTCGGCCTGATCACTGTGTCCACCGCCGGATACTTTCATGAGCGGTATGTCTTGAGTAGCATTTATGCTGTCTGCGCCCTGGCAGCACTGATTTGCTTCGTCATCAGGTTGGCGAAAAATTGTATGTCCTGGCGCTACTCGTGTACTAGATACACCAATTTTCTTTTGGACACCAAGGGCAGACTTTATCGCTGGCGCTCACCCGTCATCATTGAGAAAGGGGGTAAGGTTGAGGTCGGAGGTGATCATCGACCTTAAGAGAGTTGTGCTTGATGGTTCCGCGGCAACCCCTGTAACCAAAATTTCAGCGGAACAATGGGGTCGTCCTTAG
>2534_144_2011.348
ATG---------------TGGGGGAAATGCTTGACCGGGTTACTGCTCGCAATTGCCTTTTTTGTGGTGTATCGTGCCGTTCTGTTTTGCTGCGCTCAACGCCGGCAACAGCAGCTCCCATTTACAACTGATTTACAACTTAACGATATGTGAGCTGAATGGCACAGATTGGCTCGATTTTAGTTGGGCAGTGGAGACTTTCGTCATTTTTCCTGTGTTGACTCATATTGTTTCCTACGGCGCCCTCACTACCAGCCACCTCCTTGACACAGTTGGCCTGATCACTGTGTCCACTGCCGGGTACTACCACGAGCGGTATGTCTTGAGTAGCATTTATGCTGTCTGCGCCCTGGCTGCGCTGATTTGCTTCGTCATCAGGTTGGCGAAGAATTGTATGTCCTGGCGCTACTCATGTACCAGATATACCAACTTTCTTCTGGACACCAAGGGCAAACTCTATCGCTGGCGGTCCCCCGTCATTATAGAGAGAGGGGGAAAAATTGAGGTCGGAGGTGATGATCGACCTCAAGAGAGTTGTGCTTGATGGTTCCGCGGCAACCCCTGTAACCAAAGTTTCAGCGGAACAATGGTGTCGTCCTTAG
>2552_1304_2012.177
ATG---------------TTGGGGAAATGCTTGACCGGGCTATTGCTCACAATTGCCTTTTTTGTGGTGTATCGTGCCGTTTTGTCTTGCTGCGCTCGGCGCCAGCAACAACAGCTCCCAGTTACAGTTGATTTATAACTTGACGCTATGTGAGCTGAATGGCACAGAATGGCTCAGCTTTAATTGGGCGGTGGAGACTTTTGTCATTTTTCCTGTACTGACTCATATTGTTTCCTACGGTGCCCTCACTACCAGCCACTTCCTTGACACGGTTGGCTTGATCACTGTGTCCACCGCCGGATACTACCATGGGCGGTATGTTTTGAGTAGTATCTACGCCGTCTGCGCCCTGGCTGCGCTGATTTGCTTCGTCATCAGGTTGACGAAAAATTGCATGTCCTGGCGCTACTCATGTACTAGATATACTAATTTTCTTCTGGACACCAAGGGCAGAATCTATCGCTGGCGGTCGCCCGTCATCGTAGAAAAAGGGGGTAAAGTTGAAGTTGGAGGTGATGATCGACCTCAAGAGAGTTGTGCTTGATGGTTCCGCGGCAACTCCTGTAACCAAAGTTTCAGCGGAGCAATGGGGTCGTCCTTAG
>2956_1304_2013.8
ATG---------------TTGGGGAAATGCTTGACCGGGCTATTGCTCACAATTGCTTTTTTTGTGGTGTATCGTGCCGTGTTGTCTTGTTGCGCTCGGCGCCAGCACCAACAGCTCCCAGTTACAGTTGATTTATAACTTGACGCTATGTGAGCTGAATGGCACAGAATGGCTCAGCTTTAGTTGGGCGGTGGAGACTTTTGTCATTTTTCCTGTACTGACTCATATTGTTTCCTACGGTGCCCTCACTACCAGCCACTTCCTTGACACGGTTGGCTTGATCACTGTGTCCACCGCCGGATACTACCATGGGCGGTATGTTTTGAGTAGTATCTACGCCGTCTGCGCCCTGGCTGCGCTGATTTGCTTCGTCATCAGGTTGACGAAAAATTGCATGTCCTGGCGCTACTCATGTACTAGATATACTAATTTTCTTCTGGACACCAAGGGCAGAATCTATCGCTGGCGGTCGCCCGTCATCGTAGAAAAAGGGGGTAAAGTTGAAGTTGGAGGTGATGATCGACCTCAAGAGAGTTGTGCTTGATGGTTCCGCGGCAACTCCTGTAACCAAAGTTTCAGCGGAGCAATGGGGTCGTCCTTAG
>1475_184_2009.5
ATG---------------TTGGGGAAATGCTTGACCGGGCTATTGCTCGCAATTGCCTTTTTTGTGGTGTATCGTGCCGTTCTGTTTTGCTGTGCTCAACGCCAACAACAGCAGCTCCAATTTACAGCTGATTTATAACTTAACAATATGCGAGCTGAATGGCACAGATTGGCTCGATTTTAGTTGGGCAGTGGAGACTTTCGTTATCTTTCCTGTGTTGACTCACATTGTTTCCTACGGTGCCCTCACTACCAGCCACTTCCTTGACACGGCCGGCCTGATCACTGTGTCTACCGCCGGATACTACAATAAGCGTTATGTCTTGAGTAGCATCTATGCTGTCTGCGCCCTGGCTGCACTGATTTGCTTCGTCATCAGGTTGACGAAAAATTGTATGTCCTGGCGCTACTCATGTACCAGATATACCAACTTTCTTCTGGACACCAAGGGCAGACTCTATCGCTGGCGGTCACCCGTCATCATAGAGAAGGGTGGTAAAATTGAGGTCGGAAGTAATGATCGACCTCAAGAGAGTTGTGCTTGATGGCTCCGCGGCGACCCCTGTAACCAAAGTTTCAGCGGAACAATGGGGTCGTCCTTAG
>1538_184_2009.77
ATG---------------TTGGGGAAATGCTTGACCGGGCTGTTGCTCGCAATTGCCTTTTTTGTGGTGTATCGTGCCGTTCTGTTTTGCTGTGCTCAACGCCAACAGCAGCAGCTCCAATCTACAGCTGATTTATAACTTAACGATATGCGAGCTGAATGGCACAGACTGGCTCAATTTTAGTTGGGCCGTGGAGACTTTCGTCATCTTTCCTGTGTTGACTCACATTGTCTCCTACGGTGCCCTCACTACCAGCCACTTCCTTGACACGGCCGGCCTGATCACTGTGTCTGCCGCCGGATACTACCATAAGCGTTATGTCTTGAGTAGCATCTATGCTGTCTGCGCCTTGGCTGCGCTGATTTGCTTCATCATCAGGTTGACAAAAAATTGTATGTCCTGGCGCTACTCATGTACCAGGTATACTAACTTTCTTCTGGACACCAAGGGCAGACTCTATCGCTGGCGGTCACCCGTCATTATAGAGAAGGGTGGTAAAATTGAGGTCGGAAGTAATGATCGACCTCAAGAGAGTTGTGCTTGATGGCTCCGCGGCAACCCCTGTAACCAAAGTTTCAGCGGAACAATGGGGTCGTCCTTAG
>1408_184_2008.318
ATG---------------TTGGGGAAATGCTTGACCGGGCTATTGCTCGCAATTGCCTTTTTTGTGGTGTATCGTGCCGTTCTGTTTTGCTGTGCTCAACGCCGACAGCAGCAGCTCCAATCTACAGCTGATTTATAACTTAACGATATGCGAGCTGAATGGCACGGACTGGCTCGATTTTAGTTGGGCCGTGGAGACTTTCGTCATCTTTCCTGTGTTGACTCACATTGTCTCCTACGGTGCCCTCACTACCAGCCACTTCCTTGACACGGCCGGCCTGATCACTGTGTCTACCGCCGGGTACTACCATAAGCGTTATGTCTTGAGCAGCATCTATGCTGTCTGCGCCTTGGCTGCGCTGATTTGCTTCATCATCAGGTTAACGAAAAATTGTATGTCCTGGCGCTACTCATGTACCAGGTATACTAACTTTCTTCTGGACACCAAGGGCAGACTCTATCGCTGGCGGTCACCCGTCATCATAGAGAAAGGTGGTAAAATTGAGGTCGGAAGTAATGATCGACCTCAAGAGAGTTGTGCTTGATGGCTCCGCGGCAACCCCTGTAACCAAAGTTGCAGCGGAACAATGGGGTCGTCCTTAG
>1409_184_2008.320
ATG---------------TTGGGGAAATGCTTGACCGGGCTATTGCTCGCAATTGCCTTTTTTGTGGTGTATCGTGCCGTTCTGTTTTGCTGTGCTCAACGCCGACAGCAGCAGCTCCAATCTACAGCTGATTTATAACTTAACGATATGCGAGCTGAATGGCACAGACTGGCTCGATTTTAGTTGGGCCGTGGAGACTTTCGTCATCTTTCCTGTGTTGACTCACATTGTCTCCTACGGTGCCCTCACTACCAGCCACTTCCTTGACACGGCCGGCCTGATCACTGTGTCTACCGCCGGGTACTACCATAAGCGTTATGTCTTGAGCAGCATCTATGCTGTCTGCGCCTTGGCTGCGCTGATTTGCTTCATCATCAGGTTAACGAAAAATTGTATGTCCTGGCGCTACTCATGTACCAGGTATACTAACTTTCTTCTGGACACCAAGGGCAGACTCTATCGCTGGCGGTCACCCGTCATCATAGAGAAAGGTGGTAAAATTGAGGTCGGAAGTAATGATCGACCTCAAGAGAGTTGTGCTTGATGGCTCCGCGGCAACCCCTGTAACCAAAGTTGCAGCGGAACAATGGGGTCGTCCTTAG
>1470_184_2009.21
ATG---------------TTGGGGAAATGCTTGACCGGGCTATTGCTCGCAATTGCTTTTTTTGTGGTGTATCGTGCCGTTCTGTTTTGCTGTGCTCAACGCCGACAGCAGCAGCTCCAATCTACAGCTGATTTATAACTTAACGATATGCGAGCTGAATGGCACAGACTGGCTCGATTTTAGTTGGGCCGTGGAGACTTTCGTCATCTTTCCTGTGTTGACTCACATTGTCTCCTACGGTGCCCTCACTACCAGCCACTTCCTTGACACGGCCGGCCTGATCACTGTGTCTACCGCCGGGTACTACCATAAGCGTTATGTCTTGAGCAGCATCTATGCTGTCTGCGCCTTGGCTGCGCTGATTTGCTTCATCATCAGGTTAACGAAAAATTGTATGTCCTGGCGCTACTCATGTACCAGGTATACTAACTTTCTTCTGGACACCAAGGGCAGACTCTATCGCTGGCGGTCACCCGTCATCATAGAGAAAGGTGGTAAAATTGAGGTCGGAAGTAATGATCGACCTCAAGAGAGTTGTGCTTGATGGCTCCGCGGCAACCCCTGTAACCAAAGTTGCAGCGGAACAATGGGGTCGTCCTTAG
>1432_184_2008.338
ATG---------------TTGGGGAAATGCTTGACCGGGCTATTGCTCGCAATTGCCTTTTTTGTGGTGTATCGTGCCGTTCTGTTTTGCTGTGCTCAACGCCAACAGCAGCAGCTCCAATCTACAGCTGATTTATAACTTAACGATATGCGAGCTGAATGGCACAGACTGGCTCGATTTTAGTTGGGCCGTGGAGACTTTCGTCATCTTTCCTGTGTTGACTCACATTGTCTCCTACGGTGCCCTCACTACCAGCCACTTCCTTGACACGGCCGGCCTGATCACTGTGTCTACCGCCGGGTACTACCATAAGCGTTATGTCTTGAGCAGCATCTATGCTGTCTGCGCCTTGGCTGCGCTGATTTGCTTCATCATCAGGTTAACGAAAAATTGTATGTCCTGGCGCTACTCATGTACCAGGTATACTAACTTTCTTCTGGACACCAAGGGCAGACTCTATCGCTGGCGGTCACCCGTCATCATAGAGAAAGGTGGTAAAATTGAGGTCGGAAGTAATGATCGACCTCAAGAGAGTTGTGCTTGATGGCTCCGCGGCAACCCCTGTAACCAAAGTTGCAGCGGAACAATGGGGTCGTCCTTAG
>1585_184_2009.127
ATG---------------TTGGGGAAATGCTTGACCGGGCTATTGCTCGCAATTGCTTTTTTTGTGGTGTATCGTGCCGTTCTGTTTTGCTGTGCTCAACGCCAACAGCAGCAGCTCCAATCTACAGCTGATTTATAACTTAACGATATGCGAGCTGAATGGCACAGACTGGCTCGATTTTAGTTGGGCCGTGGAGACTTTCGTCATCTTTCCTGTGTTGACTCACATTGTCTCCTACGGTGCCCTCACTACCAGCCACTTCCTTGACACGGCCGGCCTGATCACTGTGTCTACCGCCGGGTACCACCATAAGCGTTATGTCTTGAGCAGCATCTATGCTGTCTGCGCCTTGGCTGCGCTGATTTGCTTCATCATCAGGTTAACGAAAAATTGTATGTCCTGGCGCTACTCATGTACCAGGTATACTAACTTTCTTCTGGACACCAAGGGCAGACTCTATCGCTGGCGGTCACCCGTCATCATAGAGAAAGGTGGTAAAATTGAGGTCGGAAGTAATGATCGACCTCAAGAGAGTTGTGCTTGATGGCTCCGCGGCAACCCCTGTAACCAAAGTTGCAGCGGAACAATGGGGTCGTCCTTAG
>1579_184_2009.110
ATG---------------TTGGGGAAATGCTTGACCGGGCTATTGCTCGCAATTGCTTTTTTTGTGGTGTATCGTGCCGTTCTGTTTTGCTGTGCTCAACGCCAACAGCAGCAGCTCCAATCTACAGCTGATTTATAACTTAACGATATGCGAGCTGAATGGCACAGACTGGCTCGATTTTAGTTGGGCCGTGGAGACTTTCGTCATCTTTCCTGTGTTGACTCACATTGTCTCCTACGGTGCCCTCACTACCAGCCACTTCCTTGACACGGCCGGCCTGATCACTGTGTCTACCGCCGGGTACTACCATAAGCGTTATGTCTTGAGCAGCATCTATGCTGTCTGCGCCTTGGCTGCGCTGATTTGCTTCATCATCAGGTTAACGAAAAATTGTATGTCCTGGCGCTACTCATGTACCAGGTATACTAACTTTCTTCTGGACACCAAGGGCAGACTCTATCGCTGGCGGTCACCCGTCATCATAGAGAAAGGTGGTAAAATTGAGGTCGGAAGTAATGATCGACCTCAAGAGAGTTGTGCTTGATGGCTCCGCGGCAACCCCTGTAACCAAAGTTGCAGCGGAACAATGGGGTCGTCCTTAG
>1569_184_2009.111
ATG---------------TTGGGG-AATGCTTGACCGGGCTATTGCTCGCAATTGCTTTTTTTGTGGTGTATCGTGCCGTTCTGTTTTGCTGTGCTCAACGCCAACAGCAGCAGCTCCAATCTACAGCTGATTTATAACTTAACGATATGCGAGCTGAATGGCACAGACTGGCTCGATTTTAGTTGGGCCGTGGAGACTTTCGTCATCTTTCCTGTGTTGACTCACATTGTCTCCTACGGTGCCCTCACTACCAGCCACTTCCTTGACACGGCCGGCCTGATCACTGTGTCTACCGCCGGGTACTACCATAAGCGTTATGTCTTGAGCAGCATCTATGCTGTCTGCGCCTTGGCTGCGCTGATTTGCTTCATCATCAGGTTAACGAAAAATTGTATGTCCTGGCGCTACTCATGTACCAGGTATACTAACTTTCTTCTGGACACCAAGGGCAGACTCTATCGCTGGCGGTCACCCGTCATCATAGAGAAAGGTGGTAAAATTGAGGTCGGAAGTAATGATCGACCTCAAGAGAGTTGTGCTTGATGGCTCCGCGGCAACCCCTGTAACCAAAGTTGCAGCGGAACAATGGGGTCGTCCTTAG
>1189_184_2008.57
ATG---------------TTGGGGAAATGCTTGACCGGGCTATTGCTCGCAATTGCCTTTTTTGTGGTGTATCGTGCCGTTCTGTTTTGCTGTGCTCAACGCCAACAGCAGCAGCTCCAATCTACAGCTGATTTATGACTTAACGATATGCGAGCTGAATGGCACAGACTGGCTCAATTTTAGTTGGGCAGTGGAGACTTTCGTCATCTTTCCTGTGTTGACTCACATTGTCTCCTACGGTGCCCTCACTACCAGCCACTTCCTTGACACGGCCGGCCTGATCACTGTGTCTACCGCCGGATACTACCATAAGCGTTATGTCTTGAGTAGCATCTATGCTGTCTGCGCCTTGGCTGCGCTGATTTGCTTCGTCATCAGGTTAACGAAAAATTGTATGTCCTGGCGCTACTCATGTACCAGGTATACCAACTTTCTTCTGGACACCAAGGGCAGACTCTATCGCTGGCGGTCACCCGTCATCATAGAGAAGGGTGGTAAAATTGAGGTCGGAAGTAATGATCGACCTCAAGAGAGTTGTGCTTGATGGCTCCGCGGCAACCCCTGTAACCAAAGTTTCAGCGGAACAATGGGGTCGTCCTTAG
>1397_184_2008.306
ATG---------------TTGGGGAAATGCTTGACCGGGCTATTGCTCGCAATTGCCTTTTTTGTGGTGTATCGTGCCGTTCTGTTTTGCTGTGCTCAACGCCAACAGCAGCAGCTCCAATCTACAGCTGATTTATAACTTAACGATATGCGAGCTGAATGGCACAGACTGGCTCGATTTTAGTTGGGCCGTGGAGACTTTCGTCATCTTTCCTGTGTTGACTCACATTGTCTCCTACGGTGCCCTCACTACCAGCCACTTCCTTGACACGGCCGGCCTGATCACTGTGTCTACCGCCGGATACTACCATAAGCGTTATGTCTTGAGTAGCATCTATGCTGTCTGCGCCTTGGCTGCGCTGATTTGCTTCATCGTCAGGTTAACGAAAAATTGTATGTCCTGGCGCTACTCATGTACCAGGTATACTAACTTTCTTCTGGACACCAAGGGCAGACTCTATCGCTGGCGGTCACCCGTCATCATAGAGAAGGGTGGTAAAATTGAGGTCGGAAGTAATGATCGACCTCAAGAGAGTTGTGCTTGATGGCTCCGCGGCAACCCCTGTAACCAAAGTTTCAGCGGAACAATGGGGTCGTCCTTAG
>1431_184_2008.337
ATG---------------TTGGGGAAATGCTTGACCGGGCTATTGCTCGCAATTGCCTTTTTTGTGGTGTATCGTGCCGTTCTGTTTTGCTGTGCTCAACGCCAACAGCAGCAGCTCCAATCTACAGCTGATTTATAACTTAACGATATGCGAGCTGAATGGCACAGACTGGCTCGATTTTAGTTGGGCCGTGGAGACTTTCGTCATCTTTCCTGTGTTGACTCACATTGTCTCCTACGGTGCCCTCACTACCAGCCACTTCCTTGACACGGCCGGCCTGATCACTGTGTCTACCGCCGGATACTACCATAAGCGTTATGTCTTGAGTAGCATCTATGCTGTCTGCGCCTTGGCTGCGCTGATTTGCTTCATCGTCAGGTTAACGAAAAATTGTATGTCCTGGCGCTACTCATGTACCAGGTATACTAACTTTCTTCTGGACACCAAGGGCAGACTCTATCGCTGGCGGTCACCCGTCATCATAGAGAAGGGTGGTAAAATTGAGGTCGGAAGTAATGATCGACCTCAAGAGAGTTGTGCTTGATGGCTCCGCGGCAACCCCTGTAACCAAAGTTTCAGCGGAACAATGGGGTCGTCCTTAG
>1284_184_2008.189
ATG---------------TTGGGGAAATGCTTGACCGGGCTATTGCTCGCAATTGCCTTTTTTGTGGTGTATCGTGCCGTTCTGTTTTGCTGTGCTCAACGCCGACAGCAGCAGCTCCAATCTACAGCTGATTTATAACTTAACGATATGCGAGCTGAATGGCACAGACTGGCTCGATTTTAGTTGGGCCGTGGAGACTTTCGTCATCTTTCCTGTGTTGACTCACATTGTCTCCTACGGTGCCCTCACTACCAGCCACTTCCTTGACACGGCCGGCCTGATCACTGTGTCTACCGCCGGATACTACCATAAGCGTTATGTCTTGAGTAGCATCTATGCTGTCTGCGCCTTGGCTGCGCTGATTTGCTTCGTCATCAGGTTAACGAAAAATTGTATGTCCTGGCGCTACTCATGTACCAGGTATACCAACTTTCTTCTGGACACCAAGGGCAGACTCTATCGCTGGCGGTCACCCGTCATCATAGAGAAGGGTGGTAAAATTGAGGTCGGAAGTAATGATCGACCTCAAGAGAGTTGTGCTTGATGGTTCCGCGGCAACCCCTGTAACCAAAGTTTCAGCGGAACAATGGGGTCGTCCTTAG
>1266_184_2008.147
ATG---------------TTGGGGAAATGCTTGACCGGGCTATTGCTCGCAATTGCCTTTTTTGTGGTGTATCGTGCCGTTCTGTTTTGCTGTGCTCAACGCCAACAGCAGCAGCTCCAATCTACAGCTGATTTATAACTTAACGATATGCGAGCTGAATGGCACAGACTGGCTCGATTTTAGTTGGGCCGTGGAGACTTTCGTCATCTTTCCTGTGTTGACTCACATTGTCTCCTACGGAGCCCTCACTACCAGCCACTTCCTTGACACGGCCGGCCTGATCACTGTGTCTACCGCCGGATACTACCATAAGCGTTATGTCTTGAGTAGCATCTATGCTGTCTGCGCCTTGGCTGCGCTGATTTGCTTCGTCATCAGGTTAACGAAAAATTGTATGTCCTGGCGCTACTCATGTACCAGGTATACCAACTTTCTTCTGGACACCAAGGGCAGACTCTATCGCTGGCGGTCACCCGTCATCATAGAGAAGGGTGGTAAAATTGAGGTCGGAAGTAATGATCGACCTCAAGAGAGTTGTGCTTGATGGCTCCGCGGCAACCCCTGTAACCAAAGTTTCAGCGGAACAATGGGGTCGTCCTTAG
>1267_184_2008.147
ATG---------------TTGGGGAAATGCTTGACCGGGCTATTGCTCGCAATTGCCTTTTTTGTGGTGTATCGTGCCGTTCTGTTTTGCTGTGCTCAACGCCAACAGCAGCAGCTCCAATCTACAGCTGATTTATAACTTAACGATATGCGAGCTGAATGGCACAGACTGGCTCGATTTTAGTTGGGCCGTGGAGACTTTCGTCATCTTTCCTGTGTTGACTCACATTGTCTCCTACGGTGCCCTCACTACCAGCCACTTCCTTGACACGGCCGGCCTGATCACTGTGTCTACCGCCGGATACTACCATAAGCGTTATGTCTTGAGTAGCATCTATGCTGTCTGCGCCTTGGCTGCGCTGATTTGCTTCGTCATCAGGTTAACGAAAAATTGTATGTCCTGGCGCTACTCATGTACCAGGTATACTAACTTTCTTCTGGACACCAAGGGCAGACTCTATCGCTGGCGGTCACCCGTCATCATAGAGAAGGGTGGTAAAATTGAGGTCGGAAGTAATGATCGACCTCAAGAGAGTTGTGCTTGATGGCTCCGCGGCAACCCCTGTAACCAAAGTTTCAGCGGAACAATGGGGTCGTCCTTAG
>1327_184_2008.244
ATG---------------TTGGGGAAATGCTTGACCGGGCTATTGCTCGCAATTGCCTTTTTTGTGGTGTATCGTGCCGTTCTGTTTTGCTGTGCTCAACGCCAACAGCAGCAGCTCCAATCTACAGCTGATTTATAACTTAACGATATGCGAGCTGAATGGCACAGACTGGCTCGATTTTAGTTGGGCCGTGGAGACTTTCGTCATCTTTCCTGTGTTGACTCACATTGTCTCCTACGGTGCCCTCACTACCAGCCATTTCCTTGACACGGCCGGCCTGATCACTGTGTCTACCGCCGGATACTACCATAAGCGTTATGTCTTGAGTAGCATCTATGCTGTCTGCGCCTTGGCTGCGCTGATTTGCTTCGTCATCAGGTTAACGAAAAATTGTATGTCCTGGCGCTACTCATGTACCAGGTATACCAACTTTCTTCTGGACACCAAGGGCAGACTCTATCGCTGGCGGTCACCCGTCATCATAGAGAAGGGTGGTAAAATTGAGGTCGGAAGTAATGATCGACCTCAAGAGAGTTGTGCTTGATGGCTCCGCGGCAACCCCTGTAACCAAAGTTTCAGCGGAACAATGGGGTCGTCCTTAG
>1214_184_2008.85
ATG---------------TTGGGGAAATGCTTGACCGGGCTATTGCTCGCAATTGCCTTTTTTGTGGTGTATCGTGCCGTTCTGTTTTGCTGTGCTCAACGCCAACAGCAGCAGCTCCAATCTACAGCTGATTTATAACTTAACGATATGCGAGCTGAATGGCACAGACTGGCTCGATTTTAGTTGGGCCGTGGAGACTTTCGTCATCTTTCCTGTGTTGACTCACATTGTCTCCTACGGTGCCCTCACTACCAGCCACTTCCTTGACACGGCCGGCCTGATCACTGTGTCTACCGCCGGATACTACCATAAGCGTTATGTCTTGAGTAGCATCTATGCTGTCTGCGCCTTGGCTGCGCTGATTTGCTTCGTCATCAGGTTAACGAAAAATTGTATGTCCTGGCGCTACTCATGTACCAGGTATACCAACTTTCTTCTGGACACCAAGGGCAGACTCTATCGCTGGCGGTCACCCGTCATCATAGAGAAGGGTGGTAAAATTGAGGTCGGAAGTAATGATCGACCTCAAGAGAGTTGTGCTTGATGGCTCCGCGGCAACCCCTGTAACCAAAGTTTCAGCGGAACAATGGGGTCGTCCTTAG
>958_184_2007.258
ATG---------------TTGGGGAAATGCTTGACCGGGCTATTGCTCGCAATTGCTTTTTTTGTGGTGTATCGTGCCGTTCTGTTTTGCTGTGCTCAACGCCAACAGCAGCAGCTCCAATTTACAGCTGATTTATAACTTAACGATATGCGAGCTGAATGGCACACACTGGCTAAATTTTAGTTGGGCAGTGGAGACTTTCGTCATCTTTCCTGTGTTGACTCACATTGTTTCCTACGGTGCCCTCACTACCAGCCACTTCCTTGACACGGCCGGCCTGATCACTGTGGCTACCGCCGGATACTGCCACAAGCGTTATGTCTTGAGTAGCATCTATGCTGTCTGCGCCTTGGCCGCGCTGATTTGCTTCGTCATCAGGTTGACGAAAAATTGTATGTCCTGGCGCTACTCATGCACCAGATATACCAACTTTCTTCTGGACACCAAGGGCAGACTTTATCGCTGGCGGTCACCCGTCATCATAGAGAAGGGTGGTAAAATTGAGGTCGGAAGTAATGATCGACCTCAAGAGAGTTGTGCTTGATGGCTCCGCGGCAACCCCTGTAACCAAAGTTTCAGCGGAACAATGGGGTCGTCCTTAG
>940_184_2007.219
ATG---------------TTGGGGAAATGCTTGACCGGGCTATTGCTCGCAATTGCCTTTTTTGTGGTGTATCGTGCCGTTCTGTTTTGCTGTGCTCAACGCCAACGACAGCAGCTCCAATTTACAGCTGATTTATAACTTAACGATATGCGAGCTGAATGGCACAGACTGGCTAGATTTTAGTTGGGCAGTGGAGACTTTCGTCATCTTTCCTGTGTTAACTCACATTGTTTCCTACGGAGCCCTCACTACCAGCCACTTCCTTGACACGGCCGGCCTGATCACTGTGTCTACCGCCGGATACTGCCATAAGCGTTATGTCTTGAGTAGCATCTATGCTGTCTGCGCCTTGGCCGCGCTGATTTGCTTCGTCATCAGGTTGACGAAAAATTGTATGTCCTGGCGCTACTCATGTACCAGATATACTAACTTTCTTCTGGACACCAAGGGCAGACTCTATCGCTGGCGGTCACCCGTCATCATAGAGAAGGGTGGCAAAATTGAGGTCGGAAGTAATGATCGACCTCAAGAGAGTTGTGCTTGATGGCTCCGCGGCAACCCCTGTAACCAAAGTTTCAGCGGAACAATGGGGTCGTCCTTAG
>714_184_2006.358
ATG---------------TTGGGGAAATGCTTGACCGGGCTATTGCTCGCAATTGCCTTTTTTGTGGTGTATCGTGCCGTTCTGTTTTGCTGTGCTCAACGCCAACAACAGCAGCTCCAATTTACAGCTGATTTATAACTTAACGATATGCGAGCTGAATGGCACAGACTGGCTAAATTTTAGTTGGGCAGTGGAGACTTTCGTCATCTTTCCTGTGTTAACTCACATTGTTTCCTACGGAGCCCTCACTACCAGCCACTTCCTTGACACGGCCGGCCTGATCACTGTGTCTACCGCCGGATACTACCATAAGCGTTATGTCTTGAGTAGCATCTATGCTGTCTGCGCCTTGGCCGCGCTGATTTGCTTCGTCATCAGGTTGACGAAAAATTGTATGTCCTGGCGCTACTCATGTACCAGATATACCAACTTTCTTCTGGACACCAAGGGCAGACTCTATCGCTGGCGGTCACCCGTCATCATAGAGAAGGGTGGCAAAATTGAGGTCGGAAGTAATGATCGACCTCAAGAGAGTTGTGCTTGATGGCTCCGCGGCAACCCCTGTAACCAAAGTTTCAGCGGAACAATGGGGTCGTCCTTAG
>737_184_2007.16
ATG---------------TTGGGGAAATGCTTGACCGGGCTATTGCTCGCAATTGCCTTTTTTGTGGTGTATCGTGCCGTTCTGTTTTGCTGTGCTCAACGCCAACAACAGCAGCTCCAATTTACAGCTGATTTATAACTTAACGATATGCGAGCTGAATGGCACAGACTGGCTAAATTTTAGTTGGGCAGTGGAGACTTTCGTCATCTTTCCTGTGTTAACTCACATTGTTTCCTACGGAGCCCTCACTACCAGCCACTTCCTTGACACGGCCGGCCTGATCACTGTGTCTACCGCCGGATACTACCATAAGCGTTATGTCTTGAGTAGCATCTATGCTGTCTGCGCCTTGGCCGCGCTGATTTGCTTCGTCATCAGGTTGACGAAAAATTGTATGTCCTGGCGCTACTCATGTACCAGATATACCAACTTTCTTCTGGACACCAAGGGCAGACTCTATCGCTGGCGGTCACCCGTCATCATAGAGAAGGGTGGCAAAATTGAGGTCGGAAGTAATGATCGACCTCAAGAGAGTTGTGCTTGATGGCTCCGCGGCAACCCCTGTAACCAAAGTTTCAGCGGAACAATGGGGTCGTCCTTAG
>760_184_2007.30
ATG---------------TTGGGGAAATGCTTGACCGGGCTATTGCTCGCAATTGCCTTTTTTGTGGTGTATCGTGCCGTTCTGTTTTGCTGTGCTCAACGCCAACAACAGCAGCTCCAATTTACAGCTGATTTATAACTTAACGATATGCGAGCTGAATGGCACAGACTGGCTAAATTTTAGTTGGGCAGTGGAGACTTTCGTCATCTTTCCTGTGTTAACTCACATTGTTTCCTACGGAGCCCTCACTACCAGCCACTTCCTTGACACGGCCGGCCTGATCACTGTGTCTACCGCCGGATACTACCATAAGCGTTATGTCTTGAGTAGCATCTATGCTGTCTGCGCCTTGGCCGCGCTGATTTGCTTCGTCATCAGGTTGACGAAAAATTGTATGTCCTGGCGCTACTCATGTACCAGATATACCAACTTTCTTCTGGACACCAAGGGCAGACTCTATCGCTGGCGGTCACCCGTCATCATAGAGAAGGGTGGCAAAATTGAGGTCGGAAGTAATGATCGACCTCAAGAGAGTTGTGCTTGATGGCTCCGCGGCAACCCCTGTAACCAAAGTTTCAGCGGAACAATGGGGTCGTCCTTAG
>791_184_2007.60
ATG---------------TTGGGGAAATGCTTGACCGGGCTATTGCTCGCAATTGCCTTTTTTGTGGTGTATCGTGCCGTTCTGTTTTGCTGTGCTCAACGCCAACAACAGCAGCTCCAATTTACAGCTGATTTATAACTTAACGATATGCGAGCTGAATGGCACAGACTGGCTAAATTTTAGTTGGGCAGTGGAGACTTTCGTCATCTTTCCTGTGTTAACTCACATTGTTTCCTACGGAGCCCTCACTACCAGCCACTTCCTTGACACGGCCGGCCTGATCACTGTGTCTACCGCCGGATACTACCATAAGCGTTATGTCTTGAGTAGCATCTATGCTGTCTGCGCCTTGGCCGCGCTGATTTGCTTCGTCATCAGGTTGACGAAAAATTGTATGTCCTGGCGCTACTCATGTACCAGATATACCAACTTTCTTCTGGACACCAAGGGCAGACTCTATCGCTGGCGGTCACCCGTCATCATAGAGAAGGGTGGCAAAATTGAGGTCGGAAGTAATGATCGACCTCAAGAGAGTTGTGCTTGATGGCTCCGCGGCAACCCCTGTAACCAAAGTTTCAGCGGAACAATGGGGTCGTCCTTAG
>1051_184_2007.341
ATG---------------TTGGGGAAATGCTTGACCGGGCTATTGCTCGCAATTGCCTTTTTTGTGGTGTATCGTGCCGTTCTGTTTTGCTGTGCTCAACGCCAACAACAGCAGCTCCAATTTACAGCTGATTTATAACTTAACGATATGCGAGCTGAATGGCACAGACTGGCTAAATTTTAGTTGGGCAGTGGAGACTTTCGTCATCTTTCCTGTGTTAACTCACATTGTTTCCTACGGAGCCCTCACTACCAGCCACTTCCTTGACACGGCCGGCCTGATCACTGTGTCTACCGCCGGATACTACCATAAGCGTTATGTCTTGAGTAGCATCTATGCTGTCTGCGCCTTGGCCGCGCTGATTTGCTTCGTCATCAGGTTGACGAAAAATTGTATGTCCTGGCGCTACTCATGTACCAGATATACCAACTTTCTTCTGGACACCAAGGGCAGACTCTATCGCTGGCGGTCACCCGTCATCATAGAGAAGGGTGGCAAAATTGAGGTCGGAAGTAATGATCGACCTCAAGAGAGTTGTGCTTGATGGCTCCGCGGCAACCCCTGTAACCAAAGTTTCAGCGGAACAATGGGGTCGTCCTTAG
>1128_184_2008.29
ATG---------------TTGGGGAAATGCTTGACCGGGCTATTGCTCGCAATTGCCTTTTTTGTGGTGTATCGTGCCGTTCTGTTTTGCTGTGCTCAACGCCAACAACAGCAGCTCCAATTTACAGCTGATTTATAACTTAACGATATGCGAGCTGAATGGCACAGACTGGCTCAATTTTAGTTGGGCAGTGGAGACTTTCGTCATCTTTCCTGTGTTAACTCACATTGTTTCCTACGGAGCCCTCACTACCAGCCACTTCCTTGACACGGCCGGCCTGATCACTGTGTCTACCGCCGGATACTACCACAAGCGTTATGTCTTGAGTAGCATCTATGCTGTCTGCGCCTTGGCCGCGCTGATTTGCTTCGTCATCAGGTTGACGAAAAATTGTATGTCCTGGCGCTACTCATGTACCAGATATACCAACTTTCTTCTGGACACCAAGGGCAGACTCTATCGCTGGCGGTCACCCGTCATCATAGAGAAGGGTGGCAAAATTGAGGTCGGAAGTAATGATCGACCTCAAGAGAGTTGTGCTTGATGGCTCCGCGGCAACCCCTGTAACCAAAGTTTCAGCTGAACAATGGGGTCGTCCTTAG
>1048_184_2007.340
ATG---------------TTGGGGAAATGCTTGACCGGGCTATTGCTCGCAATTGCCTTTTTTGTGGTGTATCGTGCCGTTCTGTTTTGCTGTGCTCAACGCCAACAGCAGCAGCTCCAATTTACAGCTGATTTATAACTTAACGATATGCGAGCTGAATGGCACAGACTGGCTCAATTTTAGTTGGGCAGTGGAGACTTTCGTCATCTTTCCTGTGTTAACTCACATTGTTTCCTACGGAGCCCTCACTACCAGCCACTTCCTTGACACGGCCGGCCTGATCACTGTGTCTACCGCCGGATACTACCACAAGCGTTATGTCTTGAGTAGCATCTATGCTGTCTGCGCCTTGGCCGCGCTGATTTGCTTCGTCATCAGGTTGACGAAAAATTGTATGTCCTGGCGCTACTCATGTACCAGATATACCAACTTTCTTCTGGACACCAAGGGCAGACTCTATCGCTGGCGGTCACCCGTCATCATAGAGAAGGGTGGCAAAATTGAGGTCGGAAGTAATGATCGACCTCAAGAGAGTTGTGCTTGATGGCTCCGCGGCAACCCCTGTAACCAAAGTTTCAGCGGAACAATGGGGTCGTCCTTAG
>1053_184_2007.341
ATG---------------TTGGGGAAATGCTTGACCGGGCTATTGCTCGCAATTGCCTTTTTTGTGGTGTATCGTGCCGTTCTGTTTTGCTGTGCTCAACGCCAACAGCAGCAGCTCCAATTTACAGCTGATTTATAACTTAACGATATGCGAGCTGAATGGCACAGACTGGCTCAATTTTAGTTGGGCAGTGGAGACTTTCGTCATCTTTCCTGTGTTAACTCACATTGTTTCCTACGGAGCCCTCACTACCAGCCACTTCCTTGACACGGCCGGCCTGATCACTGTGTCTACCGCCGGATACTACCACAAGCGTTATGTCTTGAGTAGCATCTATGCTGTCTGCGCCTTGGCCGCGCTGATTTGCTTCGTCATCAGGTTGACGAAAAATTGTATGTCCTGGCGCTACTCATGTACCAGATATACCAACTTTCTTCTGGACACCAAGGGCAGACTCTATCGCTGGCGGTCACCCGTCATCATAGAGAAGGGTGGCAAAATTGAGGTCGGAAGTAATGATCGACCTCAAGAGAGTTGTGCTTGATGGCTCCGCGGCAACCCCTGTAACCAAAGTTTCAGCGGAACAATGGGGTCGTCCTTAG
>1093_184_2008.2
ATG---------------TTGGGGAAATGCTTGACCGGGCTATTGCTCGCAATTGCCTTTTTTGTGGTGTATCGTGCCGTTCTGTTTTGCTGTGCTCAACGCCAACAACAGCAGCTCCAATTTACAGCTGATTTATAACTTAACGATATGCGAGCTGAATGGCACAGACTGGCTCAATTTTAGTTGGGCAGTGGAGACTTTCGTCATCTTTCCTGTGTTAACTCACATTGTTTCCTACGGAGCCCTCACTACCAGCCACTTCCTTGACACGGCCGGCCTGATCACTGTGTCTACCGCCGGATACTACCACAAGCGTTATGTCTTGAGTAGCATCTATGCTGTCTGCGCCTTGGCCGCGCTGATTTGCTTCGTCATCAGGTTGACGAAAAATTGTATGTCCTGGCGCTACTCATGTACCAGATATACCAACTTTCTTCTGGACACCAAGGGCAGACTCTATCGCTGGCGGTCACCCGTCATCATAGAGAAGGGTGGCAAAATTGAGGTCGGAAGTAATGATCGACCTCAAGAGAGTTGTGCTTGATGGCTCCGCGGCAACCCCTGTAACCAAAGTTTCAGCGGAACAATGGGGTCGTCCTTAG
>1100_184_2008.2
ATG---------------TTGGGGAAATGCTTGACCGGGCTATTGCTCGCAATTGCCTTTTTTGTGGTGTATCGTGCCGTTCTGTTTTGCTGTGCTCAACGCCAACAACAGCAGCTCCAATTTACAGCTGATTTATAACTTAACGATATGCGAGCTGAATGGCACAGACTGGCTCAATTTTAGTTGGGCGGTGGAGACTTTCGTCATCTTTCCTGTGTTAACTCACATTGTTTCCTACGGAGCCCTCACTACCAGCCACTTCCTTGACACGGCCGGCCTGATCACTGTGTCTACCGCCGGATACTACCACAAGCGTTATGTCTTGAGTAGCATCTATGCTGTCTGCGCCTTGGCCGCGCTGATTTGCTTCGTCATCAGGTTGACGAAAAATTGTATGTCCTGGCGCTACTCATGTACCAGATATACCAACTTTCTTCTGGACACCAAGGGCAGACTCTATCGCTGGCGGTCACCCGTCATCATAGAGAAGGGTGGCAAAATTGAGGTCGGAAGCAATGATCGACCTCAAGAGAGTTGTGCTTGATGGCTCCGCGGCAACCCCTGTAACCAAAGTTTCAGCGGAACAATGGGGTCGTCCTTAG
>1055_184_2007.336
ATG---------------TTGGGGAAATGCTTGACCGGGCTATTGCTCGCAATTGCCTTTTTTGTGGTGTATCGTGCCGTTCTGTTTTGCTGTGCTCAACGCCAACAACAGCAGCTCCAATTTACAGCTGATTTATAACTTAACGATATGCGAGCTGAATGGCACAGACTGGCTCAATTTTAGTTGGGCGGTGGAGACTTTCGTCATCTTTCCTGTGTTAACTCACATTGTTTCCTACGGAGCCCTCACTACCAGCCACTTCCTTGACACGGCCGGCCTGATCACTGTGTCTACCGCCGGATACTACCACAAGCGTTATGTCTTGAGTAGCATCTATGCTGTCTGCGCCTTGGCCGCGCTGATTTGCTTCGTCATCAGGTTGACGAAAAATTGTATGTCCTGGCGCTACTCATGTACCAGATATACCAACTTTCTTCTGGACACCAAGGGCAGACTCTATCGCTGGCGGTCACCCGTCATCATAGAGAAGGGTGGCAAAATTGAGGTCGGAAGTAATGATCGACCTCAAGAGAGTTGTGCTTGATGGCTCCGCGGCAACCCCTGTAACCAAAGTTTCAGCGGAACAATGGGGTCGTCCTTAG
>1086_184_2007.356
ATG---------------TTGGGGAAATGCTTGACCGGGCTATTGCTCGCAATTGCTTTTTTTGTGGTGTATCGTGCCGTTCTGTTTTGCTGTGCTCAACGCCAACAGCAGCAGCTCCAATTTACAGCTGATTTATAACTTAACGATATGCGAGCTGAATGGCACAGACTGGCTCAATTTTAGTTGGGCAGTGGAGACTTTCGTCATCTTTCCTGTGTTAACTCACATTGTTTCCTACGGAGCCCTCACTACCAGCCACTTCCTTGACACGGCCGGCCTGATCACTGTGTCTACCGCCGGATACTACCACAATCGTTATGTCTTGAGTAGCATCTATGCTGTCTGCGCCTTGGCCGCGCTGATTTGCTTCGTCATCAGGTTGACGAAAAATTGTATGTCCTGGCGCTACTCATGTACCAGATATACCAACTTTCTTCTGGACACCAAGGGCAGACTCTATCGCTGGCGGTCACCCGTCATCATAGAGAAGGGTGGCAAAATTGAGGTCGGAAGTAATGATCGACCTCAAGAGAGTTGTGCTTGATGGCTCCGCGGCAACCCCTGTAACCAAAGTTTCAGCGGAACAATGGGGTCGTCCTTAG
>1232_184_2008.105
ATG---------------TTGGGGAAATGCTTGACCGGGCTATTGCTCGCAATTGCCTTTTTTGTGGTGTATCGTGCCGTTCTGTTTTGCTGTGCTCAACGCCAACAGCAGCAGCTCCAATTTACAGCTGATTTATAACTTAACGATATGCGAGCTGAATGGCACAGACTGGCTCAATTTTAGTTGGGCAGTGGAGACTTTCGTCATCTTTCCTGTGTTAACTCACATTGTTTCCTACGGAGCCCTCACTACCAGCCACTTCCTTGACACGGCCGGCCTGATCACTGTGTCTACCGCCGGATACTACCATAATCGTTATGTCTTGAGTAGCATCTATGCTGTCTGCGCCTTGGCCGCGCTGATTTGCTTCGTCATCAGGTTGACGAAAAATTGTATGTCCTGGCGCTACTCATGTACCAGATATACCAACTTTCTTCTGGACACCAAGGGCAGACTCTATCGCTGGCGGTCACCCGTCATCATAGAGAAGGGTGGAAAAATTGAGGTCGGAAGTAATGATCGACCTCAAGAGAGTTGTGCTTGATGGCTCCGCGGCAACCCCTGTAACCAAAGTTTCAGCGGAACAATGGGGTCGTCCTTAG
>1045_184_2007.341
ATG---------------TTGGGGAAATGCTTGACCGGGCTATTGCTCGCAATTGCCTTTTTTGTGGTGTATCGTGCCGTTCTGTTTTGCTGTGCTCAACGCCAACAGCAGCAGCTCCAATTTACAGCTGATTTATAACTTAACGATATGCGAGCTGAATGGCACAGACTGGCTCAATTTTAGTTGGGCAGTGGAGACTTTCGTCATCTTTCCTGTGTTAACTCACATTGTTTCCTACGGAGCCCTCACTACCAGCCACTTCCTTGACACGGCCGGCCTGATCACTGTGTCTACCGCCGGATACTACCATAATCGTTATGTCTTGAGTAGCATCTATGCTGTCTGCGCCTTGGCCGCGCTGATTTGCTTCGTCATCAGGTTGACGAAAAATTGTATGTCCTGGCGCTACTCATGTACCAGATATACCAACTTTCTTCTGGACACCAAGGGCAGACTCTATCGCTGGCGGTCACCCGTCATCATAGAGAAGGGTGGCAAAATTGAGGTCGGAAGTAATGATCGACCTCAAGAGAGTTGTGCTTGATGGCTCCGCGGCAACCCCTGTAACCAAAGTTTCAGCGGAACAATGGGGTCGTCCTTAG
>1064_184_2007.342
ATG---------------TTGGGGAAATGCTTGACCGGGCTATTGCTCGCAATTGCCTTTTTTGTGGTGTATCGTGCCGTTCTGTTTTGCTGTGCTCAACGCCAACAGCAGCAGCTCCAATTTACAGCTGATTTATAACTTAACGATATGCGAGCTGAATGGCACAGACTGGCTCAATTTTAGTTGGGCAGTGGAGACTTTCGTCATCTTTCCTGTGTTAACTCACATTGTTTCCTACGGAGCCCTCACTACCAGCCACTTCCTTGACACGGCCGGCCTGATCACTGTGTCTACCGCCGGATACTACCATAATCGTTATGTCTTGAGTAGCATCTATGCTGTCTGCGCCTTGGCCGCGCTGATTTGCTTCGTCATCAGGTTGACGAAAAATTGTATGTCCTGGCGCTACTCATGTACCAGATATACCAACTTTCTTCTGGACACCAAGGGCAGACTCTATCGCTGGCGGTCACCCGTCATCATAGAGAAGGGTGGCAAAATTGAGGTCGGAAGTAATGATCGACCTCAAGAGAGTTGTGCTTGATGGCTCCGCGGCAACCCCTGTAACCAAAGTTTCAGCGGAACAATGGGGTCGTCCTTAG
>1060_184_2007.349
ATG---------------TTGGGGAAATGCTTGACCGGGCTATTGCTCGCAATTGCCTTTTTTGTGGTGTATCGTGCCGTTCTGTTTTGCTGTGCTCAACGCCAACAGCAGCAGCTCCAATTTACAGCTGATTTATAACTTAACGATATGCGAGCTGAATGGCACAGACTGGCTCAATTTTAGTTGGGCAGTGGAGACTTTCGTCATCTTTCCTGTGTTAACTCACATTGTTTCCTACGGAGCCCTCACTACCAGCCACTTCCTTGACACGGCCGGCCTGATCACTGTGTCTACCGCCGGATACTACCATAATCGTTATGTCTTGAGTAGCATCTATGCTGTCTGCGCCTTGGCCGCGCTGATTTGCTTCGTCATCAGGTTGACGAAAAATTGTATGTCCTGGCGCTACTCATGTACCAGATATACCAACTTTCTTCTGGACACCAAGGGCAGACTCTATCGCTGGCGGTCACCCGTCATCATAGAGAAGGGTGGCAAAATTGAGGTCGGAAGTAATGATCGACCTCAAGAGAGTTGTGCTTGATGGCTCCGCGGCAACCCCTGTAACCAAAGTTTCAGCGGAACAATGGGGTCGTCCTTAG
>1112_184_2008.16
ATG---------------TTGGGGAAATGCTTGACCGGGCTATTGCTCGCAATTGCCTTTTTTGTGGTGTATCGTGCCGTTCTGTTTTGCTGTGCTCAACGCCAACAGCAGCAGCTCCAATTTACAGCTGATTTATAACTTAACGATATGCGAGCTGAATGGCACAGACTGGCTCAATTTTAGTTGGGCAGTGGAGACTTTCGTCATCTTTCCTGTGTTAACTCACATTGTTTCCTACGGAGCCCTCACTACCAGCCACTTCCTTGACACGGCCGGCCTGATCACTGTGTCTACCGCCGGATACTACCATAATCGTTATGTCTTGAGTAGCATCTATGCTGTCTGCGCCTTGGCCGCGCTGATTTGCTTCGTCATCAGGTTGACGAAAAATTGTATGTCCTGGCGCTACTCATGTACCAGATATACCAACTTTCTTCTGGACACCAAGGGCAGACTCTATCGCTGGCGGTCACCCGTCATCATAGAGAAGGGTGGCAAAATTGAGGTCGGAAGTAATGATCGACCTCAAGAGAGTTGTGCTTGATGGCTCCGCGGCAACCCCTGTAACCAAAGTTTCAGCGGAACAATGGGGTCGTCCTTAG
>1194_184_2008.63
ATG---------------TTGGGGAAATGCTTGACCGGGCTATTGCTCGCAATTGCCTTTTTTGTGGTGTATCGTGCCGTTCTGTTTTGCTGTGCTCAACGCCAACAGCAGCAGCTCCAATTTACAGCTGATTTATAACTTAACGATATGCGAGCTGAATGGCACAGACTGGCTCAATTTTAGTTGGGCAGTGGAGACTTTCGTCATCTTTCCTGTGTTAACTCACATTGTTTCCTACGGAGCCCTCACTACCAGCCACTTCCTTGACACGGCCGGCCTGATCACTGTGTCTACCGCCGGATACTACCATAATCGTTATGTCTTGAGTAGCATCTATGCTGTCTGCGCCTTGGCCGCGCTGATTTGCTTCGTCATCAGGTTGACGAAAAATTGTATGTCCTGGCGCTACTCATGTACCAGATATACCAACTTTCTTCTGGACACCAAGGGCAGACTCTATCGCTGGCGGTCACCCGTCATCATAGAGAAGGGTGGCAAAATTGAGGTCGGAAGTAATGATCGACCTCAAGAGAGTTGTGCTTGATGGCTCCGCGGCAACCCCTGTAACCAAAGTTTCAGCGGAACAATGGGGTCGTCCTTAG
>1208_184_2008.80
ATG---------------TTGGGGAAATGCTTGACCGGGCTATTGCTCGCAATTGCCTTTTTTGTGGTGTATCGTGCCGTTCTGTTTTGCTGTGCTCAACGCCAACAGCAGCAGCTCCAATTTACAGCTGATTTATAACTTAACGATATGCGAGCTGAATGGCACAGACTGGCTCAATTTTAGTTGGGCAGTGGAGACTTTCGTCATCTTTCCTGTGTTAACTCACATTGTTTCCTACGGAGCCCTCACTACCAGCCACTTCCTTGACACGGCCGGCCTGATCACTGTGTCTACCGCCGGATACTACCATAATCGTTATGTCTTGAGTAGCATCTATGCTGTCTGCGCCTTGGCCGCGCTGATTTGCTTCGTCATCAGGTTGACGAAAAATTGTATGTCCTGGCGCTACTCATGTACCAGATATACCAACTTTCTTCTGGACACCAAGGGCAGACTCTATCGCTGGCGGTCACCCGTCATCATAGAGAAGGGTGGCAAAATTGAGGTCGGAAGTAATGATCGACCTCAAGAGAGTTGTGCTTGATGGCTCCGCGGCAACCCCTGTAACCAAAGTTTCAGCGGAACAATGGGGTCGTCCTTAG
>1233_184_2008.105
ATG---------------TTGGGGAAATGCTTGACCGGGCTATTGCTCGCAATTGCCTTTTTTGTGGTGTATCGTGCCGTTCTGTTTTGCTGTGCTCAACGCCAACAGCAGCAGCTCCAATTTACAGCTGATTTATAACTTAACGATATGCGAGCTGAATGGCACAGACTGGCTCAATTTTAGTTGGGCAGTGGAGACTTTCGTCATCTTTCCTGTGTTAACTCACATTGTTTCCTACGGAGCCCTCACTACCAGCCACTTCCTTGACACGGCCGGCCTGATCACTGTGTCTACCGCCGGATACTACCATAATCGTTATGTCTTGAGTAGCATCTATGCTGTCTGCGCCTTGGCCGCGCTGATTTGCTTCGTCATCAGGTTGACGAAAAATTGTATGTCCTGGCGCTACTCATGTACCAGATATACCAACTTTCTTCTGGACACCAAGGGCAGACTCTATCGCTGGCGGTCACCCGTCATCATAGAGAAGGGTGGCAAAATTGAGGTCGGAAGTAATGATCGACCTCAAGAGAGTTGTGCTTGATGGCTCCGCGGCAACCCCTGTAACCAAAGTTTCAGCGGAACAATGGGGTCGTCCTTAG
>1264_184_2008.140
ATG---------------TTGGGGAAATGCTTGACCGGGCTATTGCTCGCAATTGCCTTTTTTGTGGTGTATCGTGCCGTTCTGTTTTGCTGTGCTCAACGCCAACAGCAGCAGCTCCAATTTACAGCTGATTTATAACTTAACGATATGCGAGCTGAATGGCACAGACTGGCTCAATTTTAGTTGGGCAGTGGAGACTTTCGTCATCTTTCCTGTGTTAACTCACATTGTTTCCTACGGAGCCCTCACTACCAGCCACTTCCTTGACACGGCCGGCCTGATCACTGTGTCTACCGCCGGATACTACCATAATCGTTATGTCTTGAGTAGCATCTATGCTGTCTGCGCCTTGGCCGCGCTGATTTGCTTCGTCATCAGGTTGACGAAAAATTGTATGTCCTGGCGCTACTCATGTACCAGATATACCAACTTTCTTCTGGACACCAAGGGCAGACTCTATCGCTGGCGGTCACCCGTCATCATAGAGAAGGGTGGCAAAATTGAGGTCGGAAGTAATGATCGACCTCAAGAGAGTTGTGCTTGATGGCTCCGCGGCAACCCCTGTAACCAAAGTTTCAGCGGAACAATGGGGTCGTCCTTAG
>1259_184_2008.138
ATG---------------TTGGGGAAATGCTTGACCGGGCTATTGCTCGCAATTGCCTTTTTTGTGGTGTATCGTGCCGTTCTGTTTTGCTGCGCTCAACGCCAACAGCAGCAGCTCCAATTTACAGCTGATTTATAACTTAACGATATGCGAGCTGAATGGCACAGACTGGCTCAATTTTAGTTGGGCAGTGGAGACTTTCGTCATCTTTCCTGTGTTAACTCACATTGTTTCCTACGGAGCCCTCACTACCAGCCACTTCCTTGACACGGCCGGCCTGATCACTGTGTCTACCGCCGGATACTACCATAATCGTTATGTCTTGAGTAGCATCTATGCTGTCTGCGCCTTGGCCGCGCTGATTTGCTTCGTCATCAGGTTGACGAAAAATTGTATGTCCTGGCGCTACTCATGTACCAGATATACCAACTTTCTTCTGGACACCAAGGGCAGACTCTATCGCTGGCGGTCACCCGTCATCATAGAGAAGGGTGGCAAAATTGAGGTCGGAAGTAATGATCGACCTCAAGAGAGTTGTGCTTGATGGCTCCGCGGCAACCCCTGTAACCAAAGTTTCAGCGGAACAATGGGGTCGTCCTTAG
>1299_184_2008.210
ATG---------------TTGGGGAAATGCTTGACCGGGCTATTGCTCGCAATTGCCTTTTTTGTGGTGTATCGTGCCGTTCTGTTTTGCTGTGCTCAACGCCAACAACAGCAGCTCCAATTTGCAGCTGATCTATGACTTAACGATATGCGAGCTGAATGGCACAGACTGGCTAGATTTTAGTTGGGCAGTGGAGACTTTCGTCATCTTTCCTGTGTTAACTCACATTGTTTCCTACGGAGCCCTCACTACCAGCCACTTCCTTGACACGGCAGGCCTGATCACTGTGTCTACCGCCGGATACTACCATGAGCGTTATGTCTTGAGTAGCATCTATGCTGTCTGCGCCTTGGCCGCGCTGATTTGCTTCGTCATCAGGTTGACGAAAAATTGTATGTCCTGGCGCTACTCATGTACCAGATATACCAACTTTCTTCTGGACACCAAGGGCAGACTCTATCGCTGGCGGTCACCCGTCATCATAGAGAAGGGTGGCAAAATTGAGGTCGGAAGTAATGATCGATCTCAAGAGAGTTGTGCTTGATGGCTCCGCGGCAACCCCTGTAACCAAAGTTTCAGCGGAACAATGGGGTCGTCCTTAA
>1015_184_2007.308
ATG---------------TTGGGGAAATGCTTGACCGGGCTATTGCTCGCAATTGCCTTTTTTGTGGTGTATCGTGCCGTTCTGTTTTGCTGTGCTCAACGCCGACAACAGCAGCTCCAATTTACAGCTGATCTATAACTTAACGATATGCGAGCTGAATGGCACAGACTGGCTAGATTTTAGTTGGGCAGTGGAGACTTTCGTCATCTTTCCTGTGTTAACTCACATTGTTTCCTACGGAGCCCTCACTACCAGCCACTTCCTTGACGCGGCCGGCCTGATCACTGTGTCTACCGCCGGATACTACCATGAGCGTTATGTCTTGAGTAGCATCTATGCTGTCTGCGCCTTGGCCGCGCTGATTTGCTTCGTCATCAGGTTGACGAAAAATTGTATGTCCTGGCGCTACTCATGTACCAGATATACCAACTTTCTTCTGGACACCAAGGGCAGACTCTATCGCTGGCGGTCACCCGTCATCATAGAGAAGGGTGGCAAAATTGAGGTCGGAAGTAATGATCGATCTCAAGAGAGTTGTGCTTGATGGCTCCGCGGCAACCCCTGTAACCAAAGTTTCAGCGGAACAATGGGGTCGTCCTTAG
>1067_18?_2007.336
ATG---------------TTGGGGAAATGCTTGACCGGGCTATTGCTCGCAATTGCCTTTTTTGTGGTGTATCGTGCCGTTCTGTTTTGCTGTGCTCAACGCCGACAACAGCAGCTCCAATTTACAGCTGATCTATAACTTAACGATATGCGAGCTGAATGGCACAGACTGGCTAGATTTTAGTTGGGCAGTGGACACTTTCGTCATCTTTCCTGTGTTAACTCACATTGTTTCCTACGGAGCCCTCACTACCAGCCACTTCCTTGACACGGCCGGCCTGATCACTGTGTCTACCGCCGGATACTACCATGAGCGTTATGTCTTGAGTAGCATCTATGCTGTCTGCGCCTTGGCCGCGCTGATTTGCTTCGTCATCAGGTTGACGAAAAATTGTATGTCCTGGCGCTACTCATGTACCAGATATACCAACT---TCTCGGACACCAAGGGCAGACTCTATCGCTGGCGGTCACCCGTCATCATAGAGAAGGGTGGCAAAATTGAGGTCGGAAGTAATGATCGATCTCAAGAGAGTTGTGCTTGATGGCTCCGCGGCAACCCCTGTAACCAAAGTTTCAGCGGAACAATGGGGTCGTCCTTAG
>2257_1162_2011.274
ATG---------------TTGGGGAAATGCTTGACCGGGCTATTGCTCGCAATTGCCCTTTTTGTGGTGTATCGTGCCGTTCTGTTTTGCTGCAATCAACGCCAACAACAACAGCTCCCAGTTACAATTGATTTATAACTTAACGATATGTGAGCTGAATGGCACAGACTGGCTAAATTTTAGTTGGGCAGTAGAGACTTTCGTCATCTTTCCTGCATTGACTCATATTGTTTCCTACGGCGCCCTCACTACCAGCCACTTCCTTGACACGGCCGGCCTTATCACTGTGTCCACCGCCGGGTACTACCATGGGCGATATGTCTTGAGTAGCATCTATGCTGTCTGCGCCCTGGCTGCGCTGATTTGCTTCGTCAGCAGGTTGACGAAAAATTGCATGTCCTGGCGCTACTCATGCACCAGATATACCAACTTTCTTCTGGATACCAAAGGCAGACTCTATCGCTGGCGATCACCCGTCATCATAGAAAAAAGAGGTAAGATTGAGGTTGGAGGTGATGATTGACCTCAAGCAAGTTGTGCTTGATGGTTCCGCTGCAACCCCTGTAACCAAAGTTTCAGCGGAACAATGGGGTCGTCCTTAG
>2261_1162_2011.281
ATG---------------TTGGGGAAATGCTTGACCGGGCTATTGCTCGCAATCGCTCTTTTTGTGGTGTATCGTGCCGTTCTGTTTTGCTGCAATCAACGCCAACAACAACAGCTCCCAGTTGCAATTGATTTATAACTTAACGATATGTGAGCTGAATGGCACAGACTGGCTTAATTTTAGTTGGGCAGTAGAGACTTTCGTCATCTTTCCTGCATTGACTCATATTGTTTCCTACGGCGCCCTCACTACCAGCCACTTCCTTGACACGGCCGGCCTTATCACTGTGTCCACCGCCGGGTACCACCATGGGCGATATGTCTTGAGTAGCATCTATGCTGTCTGCGCCCTGGCTGCGCTGATTTGCTTCGTCAGCAGGTTGACGAAAAATTGCATGTCCTGGCGCTACTCATGCACCAGATATACCAACTTTCTTCTGGATACCAAAGGCAGACTCTATCGCTGGCGATCACCCGTCATCATAGAAAAAGGAGGTAAGATTGAGGTTGGAGGTGATGATTGACCTCAAGCAAGTTGTGCTTGATGGTTCCGCTGCAACCCCTGTAACCAAAGTTTCAGCGGAACAATGGGGTCGTCCTTAG
>1211_1?2_2008.79
ATG---------------TTGGGGAAATGCTTGACCGGGCTATTGCTCACAATTGCCTTTTTTGTGGTGTATCGTGCCGTTCTGTTTTGCTGTGATCAACGCCAACAACAACAGCTCCCATTTACAGTTGATTTATAACTTAACGATATGTGAGCTGAATGGCACAGATTGGTTCAATTTTAGTTGGGCAGTAGAGACTTTCGTCATCTTTCCCGTATTGACTCATATTGTTTCCTATGGCGCCCTCACTACCAGCCACTTCCTTGACACGGTCGGCCTTATCACTGTGTCCACCGCCGGATACTGCCATGGGCGGTATGTCTTGAGTAGCATCTATGCTGTCTGCGCCCTGGCTGCGCTGATTTGTTTCGTCATCAGGTTGACGAAAAATTGCATGTCCTGGCGCTACTCATGCACCAGATATACCAACTTTCTTCTGGATACCAAAGGCAGACTCTATCGCTGGCGATCACCCGTCATCATAGAAAAAGGGGGTAAAATTGAGGTTGGAGGTGATGATTGACCTCAAACGAGTTGTGCTTGATGGTTCCGCTGCAACCCCTGTAACCAGAGTTTCAGCGGAACAATGGGGTCGTCCTTAG
>996_1?2_2007.294
ATG---------------TTGGGGAAATGCTTGACCGGGCTATTGCTCACAATTGCCTTTTTTGTGGTGTATCGTGCCGTTCTGTTTTGCTGTAATCAACGCCAACGACAGCAGCTCCCATTTACAGTTGATTTATAACTTAACGATATGTGAGCTGAATGGCACAGACTGGCTTAATTTTAGTTGGGCAGTAGAGACTTTCGTCATCTTTCCTGTATTGACTCACATTGTTTCCTACGGCGCCCTCACTACCAGCCACTTCCTTGACACAGTCGGCCTTATCACTGTGTCCACTGCCGGGTACTACCACGGGCGGTATGTCTTGAGTAGCATCTATGCTGTCTGCGCCCTGGCTGCGCTGATTTGCTTCGTCATTAGGTTGACGAAAAATTGCATGTCCTGGCGCTACTCATGCACCAGATATACCAACTTTCTTCTGGATACCAAAGGCAGACTCTATCGCTGGCGATCGCCCGTTATCATAGAAAAAGGGGGTAGAGTTGAGGTTGGAGGTGATGATTGACCTCAAGCGAGTTGTGCTTGATGGTTCCGCTGCAACCCCTGTAACCAAAGTTTCAGCGGAACAATGGGGTCGTCCTTAG
>668_???_2006.329
ATG---------------TTGGGGAAATGCTTGACCGGGCTATTGCTCACAATTGCTTTTTTTGTGGTGTATCGTGCCGTTCTGTTTTGCTGTAATCAACGCCAACAACAGCAGCTCCCATTTACAGTTGATTTATAACTTAACGATATGTGAGCTGAATGGCACAGACTGGCTCAATTTTAGTTGGGCAGTAGAGACTTTCGTCATCTTTCCTGCATTGACTCATATTGTTTCCTACGGCGCCCTCACTACCAGCCACTTCCTTGACACGGCCGGCCTTATCACTGTGTCCACCGCCGGGTACTACCATGGGCGGTATGTCTTGAGTAGCATCTATGCTGTCTGCGCCCTGGCTGCGCTGATTTGCTTCGTCATCAGGTTGACGAAAAATTGCATGTCCTGGCGCTACTCATGCACCAGATATACCAACTTTCTTCTGGATACCAAAGGCAGACTCTATCGCTGGCGATCACCCGTCATCATAGAAAAAGGGGGTAAAATTGAGGTTGGAGGTGATGATTGACCTCAAGCGAGTTGTGCTTGATGGTTCCGCTGCAACCCCTGTAACCAAAGTTTCAGCGGAACAATGGGGTCGTCCTTAA
>954_1?2_2007.250
ATG---------------TTGGGGAAATGCTTGACCGGGCTATTGCTCACAATTGCCTTTTTTGTGGTGTATCGTGCCGTTCTGTTTTGCTGTAATCAACGCCAACAACAGCAGCTCCAATTTACAGTTGATTTATAACTTAACGATATGTGAGCTGAATGGCACAGACTGGCTTAATTTTAGTTGGGCAGTAGAGACTTTCGTCATCTTTCCTGTATTGACTCATATTGTTTCCTACGGCGCCCTCACTACCAGCCACTTCCTTGACACGGTCGGCCTTATCACCGTGTCCACTGCCGGGTACCACCATGGGCGGTATGTCTTGAGTAGCATCTATGCTGTCTGCGCCCTGGCTGCGCTGATTTGCTTCGTCATCAGGTTGACGAAAAATTGCATGTCCTGGCGCTACTCATGCACCAGATATACCAACTTTCTTCTGGATACCAAAGGCAGACTCTATCGCTGGCGATCACCCGTTATCATAGAAAAAGGGGGTAAAGTTGAGGTTGGAGGTGATGATTGACCTCAAGCGAGTTGTGCTTGATGGTTCCGCTGCAACCCCTGTAACCAAAGTTTCAGCGGAACAATGGGGTCGTCCTTAA
>678_1?2_2006.330
ATG---------------TTGGGGAAATGCTTGACCGGGCTATTGCTCACAATTGCTTTTTTTGTGGTGTATCGTGCCGTTCTGTTTTGCTGTAATCAACGCCAACAACAGCAGCTCCCATTTACAGTTGATTTATAACTTAACGATATGTGAGCTGAATGGCACAGACTGGCTCAATTTTAGTTGGGCAGTAGAGACTTTCGTCATCTTTCCTGTATTGACTCATATTGTTTCCTACGGCGCCCTCACTACCAGCCACTTCCTTGACACGGTCGGCCTTATCACTGTGTCCACTGCCGGGTACCACCATGGGCGGTATGTCTTGAGTAGCATCTATGCTGTCTGCGCCCTGGCTGCGCTGATTTGCTTCGTCATCAGGTTGACGAAAAATTGCATGTCCTGGCGCTACTCATGCACCAGATATACCAACTTTCTTCTGGATACCAAAGGCAGACTCTATCGCTGGCGATCACCTGTTATCATAGAAAAAGGGGGTAAAGTTGAGGTTGGAGGTGATGATTGACCTCAAGCGAGTTGTGCTTGATGGTTCCGCTGCAACCCCTGTAACCAAAGTTTCAGCGGAACAATGGGGTCGTCCTTAG
>639_1?2_2006.302
ATG---------------TTGGGGAAATGCTTGACCGGGCTATTGCTCACAATTGCCTTTTTTGTGGTGTATCGTGCCGTTCTGTTTTGCTGTAATCAACGCCAACAACAGCAGCTCCCATTTACAGTTGATTTATAACTTAACGATATGTGAGCTGAATGGCACAGACTGGCTCAATTTTAGTTGGGCAGTAGAGACTTTCGTCATCTTTCCTGTATTGACTCATATTGTTTCCTACGGCGCCCTCACTACCAGCCACTTCCTTGACACGGTCGGCCTTATCACTGTGTCCACTGCCGGGTACCACCATGGGCGGTATGTCTTGAGTAGCATCTATGCTGTCTGCGCCCTGGCTGCGCTGATTTGCTTCGTCATCAGGTTGACGAAAAATTGCATGTCCTGGCGCTACTCATGCACCAGATATACCAACTTTCTTCTGGATACCAAAGGCAGACTCTATCGCTGGCGATCACCCGTTATCATAGAAAAAGGGGGTAAAGTTGAGGTTGGAGGTGATGATTGACCTCAAGCGAGTTGTGCTTGATGGTTCCGCTGCAACCCCTGTAACCAAAGTTTCAGCGGAACAATGGGGTCGTCCTTAG
>716_1?2_2006.358
ATG---------------TTGGGGAAATGCTTGACCGGGCTATTGCTCACAATTGCCTTTTTTGTGGTGTATCGTGCCGTTCTGTTTTGCTGTAATCAACGCCAACAACAGCAGCTCCCATTTACAGTTGATTTATAACTTAACGATATGTGAGCTGAATGGCACAGACTGGCTCAATTTTAGTTGGGCAGTAGAGACTTTCGTCATCTTTCCTGTATTGACTCATATTGTTTCCTACGGCGCCCTCACTACCAGCCACTTCCTTGACACGGTCGGCCTTATCACTGTGTCCACTGCCGGGTACCACCATGGGCGGTATGTCTTGAGTAGCATCTATGCTGTCTGCGCCCTGGCTGCGCTGATTTGCTTCGTCATCAGGTTGACGAAAAATTGCATGTCCTGGCGCTACTCATGCACCAGATATACCAACTTTCTTCTGGATACCAAAGGCAGACTCTATCGCTGGCGATCACCCGTTATCATAGAAAAAGGGGGTAAAGTTGAGGTTGGAGGTGATGATTGACCTCAAGCGAGTTGTGCTTGATGGTTCCGCTGCAACCCCTGTAACCAAAGTTTCAGCGGAACAATGGGGTCGTCCTTAG
>650_1?2_2006.314
ATG---------------TTGGGGAAATGCTTGACCGGGCTATTGCTCACAATTGCCTTTTTTGTGGTGTATCGTGCCGTTCTGTTTTGCTGTAATCAACGCCAACAACAGCAGCTCCCATTTACAGTTGATTTATAACTTAACGATATGTGAGCTGAATGGCACAGACTGGCTCAATTTTAGTTGGGCAGTAGAGACTTTCGTCATCTTTCCTGTATTGACTCATATTGTCTCCTACGGCGCCCTCACTACCAGCCACTTCCTTGACACGGTCGGCCTTATCACTGTGTCCACTGCCGGGTACCACCATGGGCGGTATGTCTTGAGTAGCATCTATGCTGTCTGCGCCCTGGCTGCGCTGATTTGCTTCGTCATCAGGTTGACGAAAAATTGCATGTCCTGGCGCTACTCATGCACCAGATATACCAACTTTCTTCTGGATACCAAAGGCAGACTCTATCGCTGGCGATCACCCGTTATCATAGAAAAAGGGGGTAAAGTTGAGGTTGGAGGTGATGATTGACCTCAAGCGAGTTGTGCTTGATGGTTCCGCTGCAACCCCTGTAACCAAAGTTTCAGCGGAACAATGGGGTCGTCCTTAG
>1865_184_2010.82
ATG---------------TTGGAGAAATGCTTGACCGGGCTATTGCTCGCAATTGCCTTTTTTGTGGTATATCGTGCCGTCCTGTCTTGTTGCGCTCAACGCCAGCAACAGCAGCTCCCATGTACAATTGATTTACAACTTAACGATATGTGAGCTGAATGGCACAGACTGGCTCAGTTTTAGCTGGGCAGTGGAGACTTTCGTCATCTTCCCTGTGTTGACTCACATTGTTTCCTATGGCGCCCTCACTACCAGCCACTTCCTTGACGCGGTTGGCCTGACCACTGTGTCCACCGCAGGATATTACCACGGGCGGTATGTCTTGAGTAGCATCTATGCTGTCTGCGCCCTGGCTGCACTGATTTGCTTTGTCATCAGGTTGACGAAAAACTGTATGTCCTGGCGCTATTCATGTACCAGATACACCAATTTTCTCCTGGACACCAAGGGCAGAATCTATCGCTGGCGGTCACCCGTCATCATAGAGAAAATGGGCAAAGTTGAGGTCGGAGATGATGATCGACCTCAAGAGAGTTGTGCTTGATGGCTCCGCGGCAACTCCTGTAACCAAAGTTTCAGCGGAACAATGGGGTCGTCCTTAG
>1727_184_2009.237
ATG---------------TTGGGGAAATGCTTGACCGGGCTATTGCTCGCAATTGCCTTTTTTGTGGTGTATCGTGCCGTTCTGTCTTGCTGCGCTCAACGCCAGCAACAGCAGCTCCCATGTACAATTGATTTATAACTTAACGATATGTGAGCTGAATGGCACAGACTGGCTCAGTTTTAACTGGGCAGTGGAGACTTTCGTCATCTTCCCTGTGTTGACTCATATTGTTTCCTATGGCGCCCTCACTACCAGCCATTTCCTTGACACGGTCGGCCTGATCACTGTGTCCACCGCAGGATATTACCATAGGCGGTATGTCTTGAGTAGCATCTATGCTGTCTGCGCCCTGGCTGCACTGATTTGCTTTGTCATCAGGTTGACGAAAAACTGTATGTCCTGGCGCTATTCATGTACCAGACACACCAATTTTCTTCTGGACACCAAGGGCAGACTCTATCGCTGGCGGTCACCCGTCATCATAGAGAAAATGGGCAAAGTTGAGGTCGGAGATGATGATCGACCTCAAGAGAGTTGTGCTTGATGGCTCCGCGGCAACTCCTGTAACCAAAGTTTCAGCGGAACAATGGGGTCGTCCTTAG
>1562_184_2009.110
ATG---------------TTGGGGAAATGCTTGACCGGGCTATTGCTCGCAATTGCCTTTTTTGTGGTGTATCGTGCCGTTCTGTCTTGCTGCGCTCAACGCCAGCAGCAGCAGCTCCCATGTACAATTGATTTATAACTTAACGATATGTGAGCTGAATGGCACAGACTGGCTCAGTTTTAGCTGGGCAGTGGAGACTTTCGTCATCTTCCCTGTGTTGACTCATATTGTTTCCTATGGCGCCCTCACTACCAGCCATTTCCTTGACACGGTCGGCCTGATCACTGTGTCCACCGCAGGATATTACCATGGGCGGTATGTCTTGAGTAGCATCTATGCTGTCTGCGCCCTGGCTGCACTGATTTGCTTTGTCATCAGGTTGACGAAAAACTGTATGTCCTGGCGCTATTCATGTACCAGACACACCAATTTTCTTCTGGACACCAAGGGCAGACTCTATCGCTGGCGGTCACCCGTCATCATAGAGAAAATGGGTAAAGTTGAGGTCGGAGATGATGATCGACCTCAAGAGAGTTGTGCTTGATGGCTCCGCGGCAACTCCTGTAACCAAAGTTTCAGCGGAACAATGGGGTCGTCCTTAG
>1598_184_2009.141
ATG---------------TTGGGGAAATGCTTGACCGGGCTATTGCTCGCAATTGCCTTTTTTGTGGTGTATCGTGCCGTTCTGTCTTGCTGCGCTCAACGCCAGCAACAGCAGCTCCCATGTACAATTGATTTATAACTTAACGATATGTGAGCTGAATGGCACAGGCTGGCTCAGTTTTAGCTGGGCAGTGGAGACTTTCGTCATCTTCCCTGTGTTGACTCATATTGTTTCCTATGGCGCCCTCACTACCAGCCATTTCCTTGACACGGTCGGCCTGATCACTGTGTCCACCGCAGGATATTACCATGGGCGGTATGTCTTGAGTAGCATCTATGCTGTCTGCGCCCTGGCTGCACTGATTTGCTTTGTCATCAGGTTGACGAAAAACTGTATGTCCTGGCGCTATTCATGTACCAGACACACCAATTTTCTTCTGGACACCAAGGGCAGACTCTATCGCTGGCGGTCACCCGTCATCATAGAGAAAATGGGCAAAGTTGAGGTCGGACATGATGATCGACCTCAAGAGAGTTGTGCTTGATGGCTCCGCGGCAACTCCTGTAACCAAAGTTTCAGCGGAACAATGGGGTCGTCCTTAG
>1670_184_2009.209
ATG---------------TTGGGGAAATGCTTGACCGGGCTATTGCTCGCAATTGCCTTTTTTGTGGTGTATCGTGCCGTTCTGTCTTGCTGCGCTCAACGCCAGCAACAACAGCTCCCATGTACAATTGATTTATAACTTAACGATATGTGAGCTGAATGGCACAGACTGGCTCAGTTTTAGCTGGGCAGTGGAGACTTTCGTCATCTTCCCTGTGTTGACTCATATTGTTTCCTATGGCGCCCTCACTACCAGCCACTTCCTTGACACGGTCGGCCTGATCACTGTGTCCACCGCAGGATATTACCATGGGCGGTATGTCTTGAGTAGCATCTATGCTGTCTGCGCCCTGGCTGCACTGATTTGCTTTGTCATCAGGTTGACGAAGAACTGTATGTCCTGGCGCTATTCATGTACCAGACACACCAATTTTCTCCTGGACACCAAGGGCAGACTCTATCGCTGGCGGTCACCCGTCATCATAGAGAAAATGGGCAAAGTTGAGGTCGGAGATGATGATCGACCTCAAGAGAGTTGTGCTTGATGGCTCCGCGGCAACTCCTGTAACCAAAGTTTCAGCGGAACAATGGGGTCGTCCTTAG
>1728_184_2009.229
ATG---------------TTGGGGAAATGCTTGACCGGGCTATTGCTCGCAATTGCCTTTTTTGTGGTGTATCGTGCCGTTCTGTCTTGCTGCGCTCAACGCCAGCAACAACAGCTCCCATGTACAATTGATTTATAACTTAACGATATGTGAGCTGAATGGCACAGACTGGCTCAGTTTTAGCTGGGCAGTGGAGACTTTCGTCATCTTCCCTGTGTTGACTCATATTGTTTCCTATGGCGCCCTCACTACCAGCCACTTCCTTGACACGGTCGGCCTGATCACTGTGTCCACCGCAGGATATTACCATGGGCGGTATGTCTTGAGTAGCATCTATGCTGTCTGCGCCCTGGCTGCACTGATTTGCTTTGTCATCAGGTTGACGAAGAACTGTATGTCCTGGCGCTATTCATGTACCAGACACACCAATTTTCTCCTGGACACCAAGGGCAGACTCTATCGCTGGCGGTCACCCGTCATCATAGAGAAAATGGGCAAAGTTGAGGTCGGAGATGATGATCGACCTCAAGAGAGTTGTGCTTGATGGCTCCGCGGCAACTCCTGTAACCAAAGTTTCAGCGGAACAATGGGGTCGTCCTTAG
>1578_184_2009.119
ATG---------------TTGGGGAAATGCTTGACCGGGCTATTGCTCGCAATTGCTTTTTTTGTGGTGTATCGTGCCGTTCTGTCTTGCTGCGCTCAACGCCAGCAACAGCAGCTCCCATGTACAATTGATTTATAACTTAACGATATGTGAGCTGAATGGCACAGACTGGCTCAGTTTTAGCTGGGCAGTGGAGACTTTCGTCATCTTCCCTGTGTTGACTCATATTGTTTCCTATGGCGCCCTCACTACCAGCCACTTCCTTGACACGGTCGGCCTGACCACTGTGTCCACCGCAGGATATTACCATGGGCGGTATGTCTTGAGTAGCATCTATGCTGTCTGCGCCCTGGCTGCACTGATTTGCTTTGTCATCAGGTTGACGAAAAACTGTATGTCCTGGCGCTATTCATGTACCAGACACACCAATTTTCTCCTGGACACCAAGGGCAGACTCTATCGCTGGCGGTCACCCGTCATCATAGAGAAAATGGGCAAAGTTGAGGTCGGGGATGATGATCGACCTCAAGAGAGTTGTGCTTGATGGCTCCGCGGCAACTCCTGTAACCAAAGTTTCAGCGGAACAATGGGGTCGTCCTTAG
>1153_184_2008.46
ATG---------------TTGGGGAAATGCTTGACCGGGCTGTTGCTCGCAGTTGCTTTTTTTGTGGTGTATCGTGCCGTTCTGTTTTGTTGCGCTCAACGCCAACAGCAGCAGCTCCCATTTACAGTTAATTTATAACTTGACGTTATGTGAGCTGAATGGCACAGACTGGCTAAATTTTGCTTGGGCTGTGGAGACTTTCGTTATCTTTCCCGCGTTGACTCATATTGTTTCCTATGGCGCCCTCACTACCAGCCACCTCCTTGACACGGTCGGCCTGATCACTGTGTCCACCGCCGGATACTACCATAAGCGGTATGTCTTGAGTAGTATCTATGCTGTCTGCGCCCTGGCTGCACTGATTTGCTTCGTCATCAGGTTGACAAAAAATTGTATGTCCTGGCGCTATGCATGCACCAGATATACCAACTTTCTCCTGGACACCAAGGGCAGACTCTATCGCTGGCGGTCGCCCGTCATCATAGAGAAAGGGGGTAAAATTGAGGTTGGAGGTGATGATTGACCTCAAGAGAGTTGTGCTTGATGGTTCCGCGGCAAACCCTGTAACCAAAGTTTCAGCGGAACAATGGGGTCGTCCTTAG
>1098_184_2008.7
ATG---------------TTGGGGAAATGCTTGACCGGGCTATTGCTCGCAGTTGCTTTTTTTGTGGTGTATCGTGCCGTTCTGTCTTGTTGCGCTCAACGCCAACAACAGCAGCTCCCATTTACAGTTGATTTACAATTTGACGTTATGTGAGCTGAATGGCACAGACTGGCTAAATTTTCATTGGGCTGTGGAGACTTTCGTTATCTTTCCCGCGTTGACTCATATTGTTTCCTATGGCGCCCTCACTACCAGCCACCTCCTTGACACGGTCGGCCTGATCACTGTGTCCACCGCCGGATACTACCATGAGCGGTATGTCTTGAGTAGTATCTATGCTGTCTGCGCCCTGGCTGCACTGATTTGCTTCGTCATCAGGTTGACAAAAAATTGTATGTCCTGGCGCTATGCATGCACCAGATATACCAACTTTCTCCTGGACACCAAGGGCAGACTCTATCGCTGGCGGTCGCCCGTCATCATAGAGAAAGGGGGTAAAATTGAGGTTGGAGGTGATGATTGACCTCAAGAGAGTTGTGCTTGATGGTTCCGCGGCAACCCCTGTAACCAAAGTTTCAGCGGAACAATGGGGTCGTCCTTAG
>937_184_2007.223
ATG---------------TTGGGGAAATGCTTGACCGGGCTATTGCTCGCAGTTGCTTTTTTTGTGGTGTATCGTGCCGTTCTGTCTTGTTGCGCTCAACGCCAACAACAGCAGCTCCCATTTACAGTTGATTTACAATTTGACGTTATGTGAGCTGAATGGCACAGACTGGCTAAATTTTGATTGGGCTGTGGAGACTTTCGTTATCTTTCCCGCGTTGACTCATATTGTTTCCTATGGCGCCCTCACTACCAGCCACCTCCTTGACACGGTCGGCCTGATCACTGTGTCCACCGCCGGATACTACCATAAGCGGTATGTCTTGAGTAGTATCTATGCTGTCTGCGCCCTGGCTGCACTGATTTGCTTCGTCATCAGGTTGACAAAAAATTGTATGTCCTGGCGCTATGCATGCACCAGATATACCAACTTTCTCCTGGACACCAAGGGCAGACTCTATCGCTGGCGGTCGCCCGTCATCATAGAGAAAGGGGGTAAAATTGAGGTTGGAGGTGATGATTGACCTCAAGAGAGTTGTGCTTGATGGTTCCGCGGCAACCCCTGTAACCAAAGTTTCAGCGGAACAATGGGGTCGTCCTTAA
>989_184_2007.273
ATG---------------TTGGGGAAATGCTTGACCGGGCTATTGCTCGCAGTTGCTTTTTTTGTGGTGTATCGTGCCGTTCTGTCTTGTTGCGCTCAACGCCAACAACAGCAGCTCCCATTTACAGTTGATTTACAATTTGACGTTATGTGAGCTGAATGGCACAGACTGGCTAAATTTTGATTGGGCTGTGGAGACTTTCGTTATCTTTCCCGCGTTGACTCATATTGTTTCCTATGGCGCCCTCACTACCAGCCACCTCCTTGACACGGTCGGCCTGATCACTGTGTCCACCGCCGGATACTACCATAAGCGGTATGTCTTGAGTAGTATCTATGCTGTCTGCGCCCTGGCTGCACTGATTTGCTTCGTCATCAGGTTGACGAAAAATTGTATGTCCTGGCGCTATGCATGCACCAGATATACCAACTTTCTCCTGGACACCAAGGGCAGACTCTATCGCTGGCGGTCGCCCGTCATCATAGAGAAAGGGGGTAAAATTGAGGTTGGAGGTGATGATTGACCTCAAGAGAGTTGTGCTTGATGGTTCCGCGGCAACCCCTGTAACCAAAGTTTCAGCGGAACAATGGGGTCGTCCTTAG
>1090_184_2007.357
ATG---------------TTGGGGAAATGCTTGACCGGGCTATTGCTCGCAGTTGCTTTTTTTGTGGTGTATCGTGCCGTTCTGTCTTGTTGCGCTCAACGCCAACAACAGCAGCTCCCATTTACAGTTGATTTACAATTTGACGTTATGTGAGCTGAATGGCACAGACTGGCTAAATTTTGATTGGGCTGTGGAGACTTTCGTTATCTTTCCCGCGTTGACTCATATTGTTTCCTATGGCGCCCTCACTACCAGCCACCTCCTTGACACGGTCGGCCTGATCACTGTGTCCACCGCCGGATACTACCATAAGCGGTATGTCTTGAGTAGTATCTATGCTGTCTGCGCCCTGGCTGCACTGATTTGCTTCGTCATCAGGTTGACAAAAAATTGTATGTCCTGGCGCTATGCATGCACCAGATATACCAACTTTCTCCTGGACACCAAGGGCAGACTCTATCGCTGGCGGTCGCCCGTCATCATAGAGAAAGGGGGTAAAATTGAGGTTGGAGGTGATGATTGACCTCAAGAGAGTTGTGCTTGATGGTTCCGCGGCAACTCCTGTAACCAAAGTTTCAGCGGAACAATGGGGTCGTCCTTAG
>1021_184_2007.326
ATG---------------TTGGGGAAATGCTTGACCGGGCTATTGCTCGCAGTTGCTTTTTTTGTGGTGTATCGTGCCGTTCTGTCTTGTTGCGCTCAACGCCAACAACAGCAGCTCCCATTTACAGTTGATTTACAATTTGACGTTATGTGAGCTGAATGGCACAGACTGGCTAAATTTTGCTTGGGCTGTGGAGACTTTCGTTATCTTTCCCGCGTTGACTCATATTGTTTCCTATGGCGCCCTCACTACCAGCCACCTCCTTGACACGGTCGGCCTGATCACTGTGTCCACCGCCGGATACTACCATAAGCGGTATGTCTTGAGTAGTATCTATGCTGTCTGCGCCCTGGCTGCACTGATTTGCTTCGTCATCAGGTTGACAAAAAATTGTATGTCCTGGCGCTATGCATGCACCAGATATACCAACTTTCTCCTGGACACCAAGGGCAGACTCTATCGCTGGCGGTCGCCCGTCATCATAGAGAAAGGGGGTAAAATTGAGGTTGGAGGTGATGATTGACCTCAAGAGAGTTGTGCTTGATGGTTCCGCGGCAACCCCTGTAACCAAAGTTTCAGCGGAACAATGGGGTCGTCCTTAG
>1104_184_2008.2
ATG---------------TTGGGGAAATGCTTGACCGGGCTATTGCTCGCAGTTGCTTTTTTTGTGGTGTATCGTGCCGTTCTGTCTTGTTGCGCTCAACGCCAACAACAGCAGCTCCCATTTACAGTTGATTTACAATTTGACGTTATGTGAGCTGAATGGCACAGACTGGCTAAATTTTGCTTGGGCTGTGGAGACTTTCGTTATCTTTCCCGCGTTGACTCATATTGTTTCCTATGGCGCCCTCACTACCAGCCACCTCCTTGACACGGTCGGCCTGATCACTGTGTCCACCGCCGGATACTACCATAAGCGGTATGTCTTGAGTAGTATCTATGCTGTCTGCGCCCTGGCTGCACTGATTTGCTTCGTCATCAGGTTGACAAAAAATTGTATGTCCTGGCGCTATGCATGCACCAGATATACCAACTTTCTCCTGGACACCAAGGGCAGACTCTATCGCTGGCGGTCGCCCGTCATCATAGAGAAAGGGGGTAAAATTGAGGTTGGAGGTGATGATTGACCTCAAGAGAGTTGTGCTTGATGGTTCCGCGGCAACCCCTGTAACCAAAGTTTCAGCGGAACAATGGGGTCGTCCTTAG
>920_184_2007.192
ATG---------------TTGGGGAAATGCTTGACCGGGCTATTGCTCGCAGTTGCTTTTTTTGTGGTGTATCGTGCCGTTCTGTCTTGTTGCGCTCAACGCCAACAACAGCAGCTCCCATTTACAGTTGATTTACAATTTGACGTTATGTGAGCTGAATGGCACAGACTGGCTAAATTTTGATTGGGCTGTGGAGACTTTCGTTATCTTTCCCGCGTTGACTCATATTGTTTCCTATGGCGCCCTCACTACCAGCCACCTCCTTGACACGGTCGGCCTGATCACTGTGTCCACCGCCGGATACTACCATAAGCGGTATGTCTTGAGTAGTATCTATGCTGTCTGCGCCCTGGCTGCACTGATTTGCTTCGTCATCAGGTTGACAAAAAATTGTATGTCCTGGCGCTATGCATGCACCAGATATACCAACTTTCTCCTGGACACCAAGGGCAGACTCTATCGCTGGCGGTCGCCCGTCATCATAGAGAAAGGGGGTAAAATTGAGGTTGGAGGTGATGATTGACCTCAAGAGAGTTGTGCTTGATGGTTCCGCGGCAACCCCTGTAACCAAAGTTTCAGCGGAACAATGGGGTCGTCCTTAG
>1635_184_2009.167
ATG---------------TTGGGGAAATGCTTGACCGGGCTATTGCTCACAATTGCCTTTTTTGTGGT-TATCGTGCCGTTTTGTCTTGCTGCGCTCAACGCCAACGACAACAGCTCCCAATTACAGTTGATTTATAACTTAACGATATGCGAGCTGAATGGCACAGACTGGCTCAATTTCAGTTGGGCAGTGGAGACTTTCGTCATTTTTCCTGTGTTGACTCATATCGTTTCCTACGGCGCCCTCACTACCAGCCACTTCCTTGACACGGTCGGCCTGATCACTGTGTCCACCGCCGGATACTACCATAAGCGGTATGTCTTGAGTAGCATCTACGCTGTCTGCGCCCTGGCTGCGCTGATTTGCTTCGTCATCAGGTTGACGAAAAATTGTATGTCCTGGCGCTACTCATGTACCAGATATACCAACTTCCTTCTGGACACCAGAGGCAGAATCTATCGCTGGCGGTCACCCGTCATCATAGAAAAAAACGGTAAAATTGAGGTCGGAGGTAATGATCGACCTCAAGAGAGTTGTGCTTGATGGTTCCGCGGCAACCCCTGTAACCAAAGTTTTAGCGGAACAATGGGGTCGTCCTTAG
>1666_184_2009.222
ATG---------------TTGGGGAAATGCTTGACCGGGCTATTGCTCACAATTGCCTTTTTTGTGGTGTATCGTGCCATTTTGTCTTGCTGCGCTCAACGCCAACGACAACAGCTCCCAATTACAGTTGATTTATAACTTAACGATATGTGAGCTGAATGGCACAGACTGGCTCAATTTCAGTTGGGCAGTGGAGACTTTCGTCATTTTTCCTGTGTTGACTCATATCGTTTCCTACGGCGCCCTCACTACCAGCCACTTCCTTGACACGGTCGGCCTGATCACTGTGTCCACCGCCGGATACTACCATAAGCGGTATGTCTTGAGTAGCATCTACGCTGTCTGCGCCCTGGCTGCGCTGATTTGCTTCGTCATCAGGTTGACGAAAAATTGTATGTCCTGGCGCTACTCATGTACCAGATATACCAACTTCCTTCTGGACACCAGAGGCAGAATCTATCGCTGGCGGTCACCCGTCATCATAGAAAAAAACGGTAAAATTGAGGTCGGAGGTAATGATCGACCTCAAGAGAGTTGTGCTTGATGGTTCCGCGGCAACCCCTGTAACCAAAGTTTTAGCGGAACAATGGGGTCGTCCTTAG
>1671_184_2009.239
ATG---------------TTGGGGAAATGCTTGACCGGGCTATTGCTCGCAATTGCCTTTTTTGTGGTGTATCGTGCCGTTTTGTCTTGCTGCGCTCAACGCCAACAACAGCAGCTCCCAATTACAGTTGATTTATAACTTAACGATATGCGAGCTGAATGGCACAGACTGGTTCAATTTTAGTTGGGCAGTGGAGACTTTCGTCATTTTTCCTGTGTTGACTCATATCGTTTCCTACGGTGCCCTCACTACCAGCCACTTTCTTGACATGGTCGGCCTGATCACTGTGTCCACCGCCGGATACTACCATAAGCGGTATGTCTTGAGTAGCATCTATGCTGTCTGCGCCCTGGCTGCGCTGATTTGCTTCATCATCAGGTTGACGAAAAATTGCATGTCCTGGCGCTACTCATGTACCAGATATACCAACTTCCTTCTGGACACCAGAGGCAGAATCTACCGTTGGCGGTCACCCGTCATCATAGAAAAAAAAGGTAAAATTGAGGTTGGAGGTGATGATCGACCTCAAGAGAGTTGTGCTTGATGGTTCCGCGGCAACCCCTGTAACCAAAGTTTCAGCGGAACAATGGGGTCGTCCTTAG
>1681_???_2009.242
ATG---------------TTGGGGAAATGCTTGACCGGGCTATTGCTCGCAATTGCCTTTTTTGTGGTGTATCGTGCCGTTTTGTCTTGCTGCGCTCAACGCCAACAACAGCAGCTCCCAATTACAGTTGATTTATAACTTAACGATATGCGAGCTGAATGGCACAGACTGGTTCAATTTTAGTTGGGCAGTGGAGACTTTCGTCATTTTTCCTGTGTTGACTCATATCGTTTCCTACGGTGCCCTCACTACCAGCCACTTTCTTGACATGGTCGGCCTGATCACTGTGTCCACCGCCGGATACTACCATAAGCGGTATGTCTTGAGTAGCATCTATGCTGTCTGCGCCCTGGCTGCGCTGATTTGCTTCATCATCAGGTTGACGAAAAATTGCATGTCCTGGCGCTACTCATGTACCAGATATACCAACTTCCTTCTGGACACCAGAGGCAGAATCTACCGTTGGCGGTCACCCGTCATCATAGAAAAAAAAGGTAAAATTGAGGTTGGAGGTGATGATCGACCTCAAGAGAGTTGTGCTTGATGGTTCCGCGGCAACCCCTGTAACCAAAGTTTCAGCGGAACAATGGGGTCGTCCTTAG
>1683_184_2009.249
ATG---------------TTGGGGAAATGCTTGACCGGGCTATTGCTCGCAATTGCCTTTTTTGTGGTGTATCGTGCCGTTTTGTCTTGCTGCGCTCAACGCCAACAACAGCAGCTCCCAATTACAGTTGATTTATAACTTAACGATATGCGAGCTGAATGGCACAGACTGGTTCAATTTTAGTTGGGCAGTGGAGACTTTCGTCATTTTTCCTGTGTTGACTCATATCGTTTCCTACGGTGCCCTCACTACCAGCCACTTTCTTGACATGGTCGGCCTGATCACTGTGTCCACCGCCGGATACTACCATAAGCGGTATGTCTTGAGTAGCATCTATGCTGTCTGCGCCCTGGCTGCGCTGATTTGCTTCATCATCAGGTTGACGAAAAATTGCATGTCCTGGCGCTACTCATGTACCAGATATACCAACTTCCTTCTGGACACCAGAGGCAGAATCTACCGTTGGCGGTCACCCGTCATCATAGAAAAAAAAGGTAAAATTGAGGTTGGAGGTGATGATCGACCTCAAGAGAGTTGTGCTTGATGGTTCCGCGGCAACCCCTGTAACCAAAGTTTCAGCGGAACAATGGGGTCGTCCTTAG
>1693_184_2009.285
ATG---------------TTGGGGAAATGCTTGACCGGGCTATTGCTCGCAATTGCCTTTTTTGTGGTGTATCGTGCCGTTTTGTCTTGCTGCGCTCAACGCCAACAACAGCAGCTCCCAATTACAGTTGATTTATAACTTAACGATATGCGAGCTGAATGGCACAGACTGGTTCAATTTTAGTTGGGCAGTGGAGACTTTCGTCATTTTTCCTGTGTTGACTCATATCGTTTCCTACGGTGCCCTCACTACCAGCCACTTTCTTGACATGGTCGGCCTGATCACTGTGTCCACCGCCGGATACTACCATAAGCGGTATGTCTTGAGTAGCATCTATGCTGTCTGCGCCCTGGCTGCGCTGATTTGCTTCATCATCAGGTTGACGAAAAATTGCATGTCCTGGCGCTACTCATGTACCAGATATACCAACTTCCTTCTGGACACCAGAGGCAGAATCTACCGTTGGCGGTCACCCGTCATCATAGAAAAAAAAGGTAAAATTGAGGTTGGAGGTGATGATCGACCTCAAGAGAGTTGTGCTTGATGGTTCCGCGGCAACCCCTGTAACCAAAGTTTCAGCGGAACAATGGGGTCGTCCTTAG
>1959_184_2010.224
ATG---------------TTGGGGAAATGCTTGACCGGGCTATTGCTCGCAATTGCCTTTTTTGTGGTGTATCGTGCCGTTTTGTCTTGCTGCGCTCAACGCCAACAACAGCAGCTCCCAATTACAGTTGATTTATAACTTAACGATATGCGAGCTGAATGGCACAGACTGGTTCAATTTTAGTTGGGCAGTGGAGACTTTCGTCATTTTTCCTGTGTTGACTCATATCGTTTCCTACGGTGCCCTCACTACCAGCCACTTTCTTGACATGGTCGGCCTGATCACTGTGTCCACCGCCGGATACTACCATAAGCGGTATGTCTTGAGTAGCATCTATGCTGTCTGCGCCCTGGCTGCGCTGATTTGCTTCATCATCAGGTTGACGAAAAATTGCATGTCCTGGCGCTACTCATGTACCAGATATACCAACTTCCTTCTGGACACCAGAGGCAGAATCTACCGTTGGCGGTCACCCGTCATCATAGAAAAAAAAGGTAAAATTGAGGTTGGGGGTGATGATCGACCTCAAGAGAGTTGTGCTTGATGGTTCCGCGGCAACCCCTGTAACCAAAGTTTCAGCGGAACAATGGGGTCGTCCTTAG
>2059_184_2010.330
ATG---------------TTGGGGAAATGCTTGACCGGGCTATTGCTCGCAATTGCCTTTTTTGTGGTGTATCGTGCCGTTTTGTCTTGCTGCGCTCAACGCCAACAACAGCAGCTCCCAATTACAGTTGATTTATAACTTAACGATATGCGAGCTGAATGGCACAGACTGGTTCAATTTTAGTTGGGCAGTGGAGACTTTCGTCATTTTTCCTGTGTTGACTCATATCGTTTCCTACGGTGCCCTCACTACCAGCCACTTTCTTGACATGGTCGGCCTGATCACTGTGTCCACCGCCGGGTACTACCACAAGCGGTATGTCTTGAGTAGCATCTATGCTGTCTGCGCCCTGGCTGCACTGATTTGCTTCATCATCAGGTTGACGAAAAATTGCATGTCCTGGCGCTATTCATGTACCAGATATACCAACTTCCTTCTGGACACCAGAGGCAGAATCTATCGTTGGCGGTCACCCGTCATCATAGAAAAAAAAGGTAAAATTGAGGTTGGAGGTGATGATCGACCTCAAGAGAGTTGTGCTTGATGGTTCCGCGGCAACCCCTGTAACCAAAGTTTCAGCGGAACAATGGGGTCGTCCTTAG
>2067_184_2010.332
ATG---------------TTGGGGAAATGCTTGACCGGGCTATTGCTCGCAATTGCCTTTTTTGTGGTGTATCGTGCCGTTTTGTCTTGCTGCGCTCAACGCCAACAACAGCAGCTCCCAATTACAGTTGATTTATAACTTAACGATATGCGAGCTGAATGGCACAGACTGGTTCAATTTTAGTTGGGCAGTGGAGACTTTCGTCATTTTTCCTGTGTTGACTCATATCGTTTCCTACGGTGCCCTCACTACCAGCCACTTTTATGACATGGTAGGCCTGATCACTGTGTCCACCGCCGGGTACTACCACAAGCGGTATGTCTTGAGTAGCATCTATGCTGTCTGCGCCCTGGCTGCACTGATTTGCTTCATCATCAGGTTGACGAAAAATTGCATGTCCTGGCGCTATTCATGTACCAGATATACCAACTTCCTTCTGGACACCAGAGGCAGAATCTATCGTTGGCGGTCACCCGTCATCATAGAAAAAAAAGGTAAAATTGAGGTTGGAGGTGATGATCGACCTCAAGAGAGTTGTGCTTGATGGTTCCGCGGCAACCCCTGTAACCAAAGTTTCAGCGGAACAATGGGGTCGTCCTTAG
>1314_184_2008.230
ATG---------------TTGGGGAAATGCTTGACCGGGCTATTGCTCACAATCGCTTTTTTTGTGGTGTATCGTGCCGTTCTGTTTTGCTGTGCTCAACGCCAGCAACAGCAGCTCCCACTTACAGTTGATTTATAACTTAACGATATGTGAGCTGAATGGTACAGACTGGCTCGATTTTAGTTGGGCAGTGGAGACTTTTGTTATTTTTCCTGTGTTGACTCATATTGTCTCCCACGGCGCCCTCACTACCAGCCACTTCCTTGACACGGCCGGCCTGATAACTGTGTCCACCGCCGGATACTACCATGGGCGGTATATTTTGAGTAGCATCTATGCCGTCTGCGCCCTTGCTGCGCTGATTTGTTTCGTCATCAGGTTGACGAAAAATTGTATGTCCTGGCGCTACTCATGTACCAGGTATACCAACTTTCTTCTGGACACCAAGGGCAGACTCTATCGCTGGCGGTCACCCGTCATCATAGAGAAAGGGGGAAAAATTGAGGTTGGAGGTGATGATCGACCTCAAGAGAGTTGTGCTTGACGGTTCCGCGGCGACCCCTGTAACCAAAGTTTCAGCGGAACAATGGGGTCGTCCTTAG
>2394_184_2011.4
ATG---------------TTGGGGAAATGCTTGACCGGGCTATTGCTCGCAATCGCTTTTTTTGTGGTGTATCGTGCCGTTCTGTTTTGCTGCGCTCAACGCCAACAACAGCAGCTCCCACTTACAGTTGATTTATAATTTGACGATATGTGAGCTGAATGGCACAGACTGGCTCAATTTTAGTTGGGCAGTGGAGACTTTCGTCATCTTTCCTGTGTTGACTCATATTGTTTCCTACGGTGCCCTCACTACCAGCCACTTCCTTGACACGGTCGGCCTGACCATTGTGTCCACCGCCGGATACTACCATAATCGGTATGTCTTGAGTAGCATCTATGCTGTCTGCGCTTTTGCCGCGCTAGCTTGCTTCGTCATCAGGTTGACGAAAAATTGTATGTCCTGGCGCTACTCGTGCACTAGATACACTAACTTTCTTCTGGACACCAAGGGCAAACTCTATCGCTGGCGGTCACCCGTCCTCATAGAGAAAAAGGGGAAAATTGAGGTTGGAGGTGATTATCGACCTCAAGAGAGTTGTGCTTGATGGTTCCGCGGCAACCCTTGTAACCAAAATTTCGGCGGAACAATGGGGTCGTCCTTAG
>2402_184_2012.17
ATG---------------TTGGGGAAATGCTTGACCGGGCTATTGCTCGCAATCGCTTTTTTTGTGGTGTATCGTGCCGTTCTGTTTTGCTGCGCTCAACGCCAACAACAGCAGCTCCCACTTACAGTTGATTTATAATTTGACGATATGTGAGCTGAATGGCACAGACTGGCTCAATTTTAGTTGGGCAGTGGAGACTTTCGTCATCTTTCCTGTGTTGACTCATATTGTTTCCTACGGTGCCCTCACTACCAGCCACTTCCTTGACACGGTCGGCCTGACCATTGTGTCCACCGCCGGATACTACCATAATCGGTATGTCTTGAGTAGCATCTATGCTGTCTGCGCTTTTGCCGCGCTAGCTTGCTTCGTCATCAGGTTGACGAAAAATTGTATGTCCTGGCGCTACTCGTGCACTAGATACACTAACTTTCTTCTGGACACCAAGGGCAAACTCTATCGCTGGCGGTCACCCGTCCTCATAGAGAAAAAGGGGAAAATTGAGGTTGGAGGTGATTATCGACCTCAAGAGAGTTGTGCTTGATGGTTCCGCGGCAACCCTTGTAACCAAAATTTCGGCGGAACAATGGGGTCGTCCTTAG
>2902_183_2012.285
ATG---------------TCGGGGAAATGCTTGATCGGGCTCTTGCTCGCAATTGCTTTTTTTGTGGTGTATCGTGCCGTTCTGTTTTGTTGCGCTCAACGCCAGCAACAGCAGCTCCCATTTACAGTTGATTTATAACTTCACGATATGTGAGCTGAATGGCACAGAATGGCTCAATTTTGATTGGGCCGTGGAGACTTTTGTTATTTTTCCAGTGTTGACTCATATTGTTTCCTACGGCGCCCTCACAACCAGCCATTTCCTTGACGCGGTCGGTCTGGTCACTGTGTCCACCGCCGGGTATTGCCATGGGCGGTATGTATTGAGTAGCATCTATGCTGTTTGCGCCCTGGCTGCGCTGATTTGCTTCGTCATCAGGTTGACAAAAAATTGTATGTCCTGGCGCTACTCATGTACCAGATATACCAATTTTCTTTTGGACACCAAAGGCAGACTCTATCGCTGGCGATCACCTGTCATTATAGAAAAAGGGGGTAAAATTGAGGTTGCAGGTAATAATTGACCTCAAGAGAGTTGTGCTTGATGGTTCCGCGGCAACCCCTGTAACCAAAGTTTCTGCCGAACAATGGGGTCGTCCTTAG
>1016_???_2007.301
ATG---------------TTGGGGAAATGCTTGACCGGGCTATTGCTCGCAATTGCCTTTTTTGTGGTGTATCGTGCCGTTCTGTTTTGCTGCGCTCAACGCCAGCAACAGCAGCTCCCATTTACAGTCGATTTACAACTTAACGATATGTGAGCTGAATGGCACAGACTGGCTCAATTTTAGTTGGGCAGTGGAGACTTTCGTCATTTTTCCTGCGTTGACTCACATTGTTTCCTACGGTGCCCTCACAACCAGCCACTTCCTTGACACGGTCGGCCTGATCACTGTGTCCACCGCCGGGTACTACCATGGGCGGTATGTCTTGAGTAGTGTCTATGCTGTCTGCGCCCTGGCTGCGCTGATTTGCTTCATTATCAGGTTGACAAAAAATTGCATGTCCTGGCGCTACTCATGCACTAGATATACCAACTTTCTTCTGGACACCAAAGGCAGACTGTATCGCTGGCGGTCACCCGTCATTATAGAAAAAGGGGGTAAAATTGAGGTTGGAGGTGATGATTGACCTCAAGAGAGTTGTGCTTGATGGTTCCGCGGCAACCCCTGTAACCAAAGTTTCAGCGGAACAATGGGGTCGTCCTTAG
>2918_184_2012.320
ATG---------------TCGGGGAAATGCTTGACCGGGCTATTGCTCGCAATTGCCTTTTTTGTGGTGTATCGTGCCGTTCTGTTTTGTTGCGATCAACGCCAGCAACAGCAGCTCCCATTTACAGTTGATTTATAACTTCACGATATGTGAGCTGAATGGCACAGAATGGCTCAATTTTGATTGGGCAGTGGAGACTTTTGTCATCTTTCCAGTGTTGACTCATATTGTTTCTTACGGCGCCCTCACAACCAGCCATTTCCTTGACGCGGTCGGCCTGGTCACTGTGTCCACCGCCGGGTACTGCCATGGGCGGTATGTCTTGAGTAGCATTTATGCTGTTTGCGCCCTGGCTGCGCTGATTTGCTTCGTCATCAGGTTGACAAAAAATTGTATGTCCTGGCGCTACTCATGTACCAGATATACCAACTTTCTTCTGGACACCAAAGGCAGACTCTATCGCTGGCGATCACCTGTCATTATAGAAAAAGGGGGTAAAATTGAGGTCGGAGGTGATCATTGACCTCAAGAGAGTTGTGCTTGATGGTTCCGCGGCGACCCCTGTAACCAAAGTTTCTGCGGAACAATGGGGTCGTCCTTAG
>2836_184_2012.346
ATG---------------TTGGGGAAATGCTTGACCGGGCTATTGCTCGCAATTGCCTTTTTTGTGGTGTATCGTGCCGTTCTGTTTTGTTGCGCTCAACGCCAGCAACAGCAGCTCCCATTTACAGTTGATTTACAACTTAACGATATGTGAGCTGAATGGCACAGAATGGCTCAATTTTGATTGGGCAGTGGAGACTTTTGTCATCTTTCCAGTGTTGACTCATATTGTTTCTTACGGCGCCCTCACAACCAGCCACTTCCTTGACGCGGTCGGCCTGGTCACTGTGTCCACCGCCGGGTACTGCCATGGGCGGTATGTCTTGAGTAGCATCTATGCTGTTTGCGCCCTGGCTGCGCTGATTTGCTTCGTCATCAGGTTGACAAAAAATTGTATGTCCTGGCGCTACTCATGTACCAGATATACCAACTTTCTTCTGGACACCAAAGGCAGACTCTATCGCTGGCGATCACCCGTCATTATAGAAAAAGGGGGTAAAATTGAGGTCGGAGGTGATCATTGACCTCAAGAGAGTTGTGCTTGATGGTTCCGCGGCGACCCCTGTAACCAAAGTTTCTGCGGAACAATGGGGTCGTCCTTAG
>3062_184_2013.85
ATG---------------TCGGGGAAATGCTTGACCGGGCTATTGCTCGCAATTGCCTTTTTTGTGGTGTATCGTGCCGTTCTGTTTTGTTGCGCTCAACGCCAGCAACAGCAGCTCCCATTTACAGTTGATTTACAACTTAACGATATGTGAGCTGAATGGCACAGAATGGCTCAATTTTGATTGGGCAGTGGAGACTTTTGTCATCTTTCCAGTGTTGACTCATATTGTTTCTTACGGCGCCCTCACAACCAGCCACTTCCTTGACGCGGTCGGCCTGGTCACTGTGTCCACCGCCGGGTACTGCCATGGGCGGTATGTCTTGAGTAGCATCTATGCTGTTTGCGCCCTGGCTGCGCTGATTTGCTTCGTCATCAGGTTGACAAAAAATTGTATGTCCTGGCGCTACTCATGTACCAGATATACCAACTTTCTTCTGGACACCAAAGGCAGACTCTATCGCTGGCGATCACCCGTCATTATAGAAAAAGGGGGTAAAATTGAGGTCGGAGGTGATCATTGACCTCAAGAGAGTTGTGCTTGATGGTTCCGCGGCGACCCCTGTAACCAAAGTTTCTGCGGAACAATGGGGTCGTCCTTAG
>2974_184_2012.303
ATG---------------TCGGGGAAATGCTTGACCGGGCTATTGCTCGCAATTGCCTTTTTTGTGGTGTATCGTGCCGTTCTGTTTTGTTGCGCTCAACGCCAGCAACAGCAGCTCCCATTTACAGTTGATTTACAACTTAACGATATGTGAGCTGAATGGCACAGAATGGCTCAATTTTGATTGGGCAGTGGAGACTTTTGTCATCTTTCCAGTGTTGACTCATATTGTTTCCTACGGCGCCCTCACAACCAGCCACTTCCTTGACGCGGTCGGCCTGGTCACTGTGTCCACCGCCGGGTACTGCCATGGGCGGTATGTCTTGAGTAGCATCTATGCTGTTTGCGCCCTGGCTGCGCTGATTTGCTTCGTCATCAGGTTGACAAAAAATTGTATGTCCTGGCGCTACTCATGTACCAGATATACCAACTTTCTTCTGGACACCAAAGGCAGACTCTATCGCTGGCGATCACCTGTCATTATAGAAAAAGGGGGTAAAATTGAGGTCGGAGGTGATCATTGACCTCAAGAGAGTTGTGCTTGATGGTTCCGCGGCGACCCCTGTAACCAAAGTTTCTGCGGAACAATGGGGTCGTCCTTAG
>2913_184_2012.313
ATG---------------TCGGGGAAATGCTTGACCGGGCTATTGCTCGCAATTGCCTTTTTTGTGGTGTATCGTGCCGTTCTGTTTTGTTGCGCTCAACGCCAGCAACAGCAGCTCCCATTTACAGTTGATTTACAACTTAACGATATGTGAGCTGAATGGCACAGAATGGCTCAATTTTGATTGGGCAGTGGAGACTTTTGTCATCTTTCCAGTGTTGACTCATATTGTTTCCTACGGCGCCCTCACAACCAGCCACTTCCTTGACGCGGTCGGCCTGGTCACTGTGTCCACCGCCGGGTACTGCCATGGGCGGTATGTCTTGAGTAGCATCTATGCTGTTTGCGCCCTGGCTGCGCTGATTTGCTTCGTCATCAGGTTGACAAAAAATTGTATGTCCTGGCGCTACTCATGTACCAGATATACCAACTTTCTTCTGGACACCAAAGGCAGACTCTATCGCTGGCGATCACCTGTCATTATAGAAAAAGGGGGTAAAATTGAGGTCGGAGGTGATCATTGACCTCAAGAGAGTTGTGCTTGATGGTTCCGCGGCGACCCCTGTAACCAAAGTTTCTGCGGAACAATGGGGTCGTCCTTAG
>2796_184_2012.327
ATG---------------TTGGGGAAATGCTTGACCGGGCTATTGCTCGCAATTGCCTTTTTTGTGGTGTATCGTGCCGTTCTGTTTTGTTGCGCTCAACGCCAGCAACAGCAGCTCCCATTTACAGTTGATTTACAACTTAACGATATGTGAGCTGAATGGCACAGAATGGCTCAATTTTGATTGGGCAGTGGAGACTTTTGTCATCTTTCCAGTGTTGACTCATATTGTTTCCTACGGCGCCCTCACAACCAGCCACTTCCTTGACGCGGTCGGCCTGGTCACTGTGTCCACCGCCGGGTACTGCCATGGGCGGTATGTCTTGAGTAGCATCTATGCTGTTTGCGCCCTGGCTGCGCTGATTTGCTTCGTCATCAGGTTGACAAAAAATTGTATGTCCTGGCGCTACTCATGTACCAGATATACCAACTTTCTTCTGGACACCAAAGGCAGACTCTATCGCTGGCGATCACCTGTCATTATAGAAAAAGGGGGTAAAATTGAGGTCGGAGGTGATCATTGACCTCAAGAGAGTTGTGCTTGATGGTTCCGCGGCGACCCCTGTAACCAAAGTTTCTGCGGAACAATGGGGTCGTCCTTAG
>1174_184_2008.48
ATG---------------TCGGGG-AATGCTTGACCGGGCTATTGCTCGCAATTGCCTTTTTTGTGGTGTATCGGGCCGTTCTGTTTTGCTGCGCTCAACGCCAGCAACAGCAGCTCCCACTTACAGTTGATTTACAACTTAACGATATGTGAGCTGAATGGTACAGACTGGCTCAATTTTGATTGGGCAGTTGAAACTTTCGTCATCTTTCCTGTGTTGACTCATATTGTTTCCTACGGCGCCCTCACAACCAGCCACTTCCTTGACACGGTCGGCCTGATCACTGTGTCCACCGCCGGGTACTACCATAAGCGGTATGTCTTGAGTAGCATCTATGCTGTTTGCGCCCTGGCTGCGCTGATTTGCTTCGTCATCAGGTTGACCAAAAATTGTATGTCCTGGCGCTACTCATGTACCAGATATACCAACTTTCTTCTGGACACCAAAGGCAGACTCTATCGCTGGCGGTCACCCGTCATTATAGAAAAAGGGGGTAAAATTGAGGTTGGAGGTGATGATCGACCTCAAGAGAGTTGTGCTTGATGGTTCCGCGGCGACCCCTGTAACCAAAGTTTCAGCGGAACAATGGGGTCGTCCTTAG
>1575_184_2009.70
ATG---------------TTGGGGAAATGCTTGACCGGGCTATTGCTCGCAATTGCCTTTTTCGTGGTGTATCGTGCCGTTCTGTTTTGCTGCGCTCAACGCCAGCAACAGCAGCTCCCATTTACAGTCGATTTACAACTTAACGATATGTGAGCTGAATGGTACAGACTGGCTCAATTTTGATTGGGCAGTGGAGACTTTCGTCATCTTTCCTGTGTTGACTCATATTGTTTCCTACGGCGCCCTCACAACCAGCCACTTCCTTGACACGGTCGGCCTGATCACTGTGTCCATCGCCGGGTACTACCATAAGCGGTATGTCTTGAGTAGCATCTATGCTGTTTGCGCCCTGGCTGCGCTAATTTGCTTCGTTATCAGGTTGACGAAAAATTGTATGTCCTGGCGCTACTCATGTACCAGATATACCAACTTTCTTCTGGACACCAAAGGCAGACTCTATCGCTGGCGGTCACCCGTCATTATAGAAAAAGGGGGTAAAATTGAGGTTGGAGGTGATGATCGACCTCAAGAGAGTTGTGCTCGATGGTTCCGCGGCGACCCCTGTAACCAAAGTTTCAGCGGAACAATGGGGTCGTCCTTAG
>1563_184_2009.110
ATG---------------TTGGGGAAATGCTTGACCGGGCTATTGCTCGCAATTGCCTTTTTCGTGGTGTATCGTGCCGTTCTGTTTTGCTGCGCTCAACGCCAGCAACAGCAGCTCCCATTTACAGTCGATTTACAACTTAACGATATGTGAGCTGAATGGTACAGACTGGCTCAATTTTGATTGGGCAGTGGAGACTTTCGTCATCTTTCCTGTGTTGACTCATATTGTTTCCTACGGCGCCCTCACAACCAGCCACTTCCTTGACACGGTCGGCCTGATCACTGTGTCCATCGCCGGGTACTACCATAAGCGGTATGTCTTGAGTAGCATCTATGCTGTTTGCGCCCTGGCTGCGCTAATTTGCTTCGTTATCAGGTTGACGAAAAATTGTATGTCCTGGCGCTACTCATGTACCAGATATACCAACTTTCTTCTGGACACCAAAGGCAGACTCTATCGCTGGCGGTCACCCGTCATTATAGAAAAAGGGGGTAAAATTGAGGTTGGAGGTGATGATCGACCTCAAGAGAGTTGTGCTCGATGGTTCCGCGGCGACCCCTGTAACCAAAGTTTCAGCGGAACAATGGGGTCGTCCTTAG
>2524_184_2012.130
ATG---------------TTGGGGAAATGCTCGACCGGGCTATTGCTCGCAATTGCCTTTTTTGTGGTGTATCGTGCCGTTCTGTTTTGCTGCGCTCAACGCCAGCAACAGCAGCTCCCATTTACAGTTGATTTACAACTTGACGATATGTGAGCTGAATGGCACGGACTGGCTCCATTTTGGTTGGGCAGTGGAGACTTTCGTCATCTTTCCTGTGTTGACTCATATTGTTTCCTACGGCGCCCTCACAACCAGCCACTTCCTTGACGCGGTCGGCCTGATCACCGTGTCCACCGCCGGGTATTACCATGGGCGGTATGTCTTGAGTAGCATCTATGCTGTTTGCGCCCTGGCTGCGCTGATTTGCTTCGTCATCAGGTTGACAAAAAATTGTATGTCCTGGCGCTACTCATGTACCAGATATACCAACTTTCTTCTGGACACCAAAGGCAGACTCTATCGCTGGCGGTCACCCGTCATTATTAAAAAAGGGGGTAAAGTTGAGGTTGGAGGTGATCATCGACCTCAAGAGAGTTGTGCTTGATGGTTCCGCGGCAACCCCTGTAACCACAATTTCAGCGGAACAATGGGGTCGTCCTTAG
>2487_184_2012.79
ATG---------------TTGGGGAAATGCTTGACCGGGCTATTGCTCGCAATTGCCTTTTTTGTGGTGTATCGTGCCGTTCTGTTTTGCTGCGCTCAACGCCAGCAACAGCAGCTCCCATTTACAGTTGATTTACAACTTGACGATATGTGAGCTGAATGGCACGGACTGGCTCCATTTTGGTTGGGCAGTGGAGACTTTCGTCATCTTTCCTGTGTTGACTCATATTGTTTCCTACGGCGCCCTCACAACCAGCCACTTCCTTGACGCGGTCGGCCTGATCACCGTGTCCACCGCCGGGTATTACCATGGGCGGTATGTCTTGAGTAGCATCTATGCTGTTTGCGCCCTGGCTGCGCTGATTTGCTTCGTCATCAGGTTGACAAAAAATTGTATGTCCTGGCGCTACTCATGTACCAGATATACCAACTTTCTTCTGGACACCAAAGGCAGACTCTATCGCTGGCGGTCACCCGTCATTATAAAAAAAGGGGGTAAAGTTGAGGTTGGAGGTGATCATCGACCTCAAGAGAGTTGTGCTTGATGGTTCCGCGGCAACCCCTGTAACCACAATTTCAGCGGAACAATGGGGTCGTCCTTAG
>2529_184_2012.140
ATG---------------TTGGGGAAATGCTTGACCGGGCTATTGCTCGCAATTGCCTTTTTTGTGGTGTATCGTGCCGTTCTGTTTTGCTGCGCTCAACGCCAGCAACAGCAGCTCCCATTTACAGTTGATTTACAACTTGACGATATGTGAGCTGAATGGCACGGACTGGCTCCATTTTGGTTGGGCAGTGGAGACTTTCGTCATCTTTCCTGTGTTGACTCATATTGTTTCCTACGGCGCCCTCACAACCAGCCACTTCCTTGACGCGGTCGGCCTGATCACCGTGTCCACCGCCGGGTATTACCATGGGCGGTATGTCTTGAGTAGCATCTATGCTGTTTGCGCCCTGGCTGCGCTGATTTGCTTCGTCATCAGGTTGACAAAAAATTGTATGTCCTGGCGCTACTCATGTACCAGATATACCAACTTTCTTCTGGACACCAAAGGCAGACTCTATCGCTGGCGGTCACCCGTCATTATCAAAAAAGGGGGTAAAGTTGAGGTTGGAGGTGATCATCGACCTCAAGAGAGTTGTGCTTGATGGTTCCGCGGCAACCCCTGTAACCACAATTTCAGCGGAACAATGGGGTCGTCCTTAG
>2137_184_2011.52
ATG---------------TCGGGGAAATGCTTGACCGGGCTATTGCTCGCAATTGCCTTTTTTGTGGTGTATCGTGCCGTTCTGTTTTGCTGCGCTCAACGCCAGCAACAGCAGCTCCCATTTACAGTTGATTTATAACTTGACGATATGTGAGCTGAATGGCACAGACTGGCTCAGTTTTGGTTGGGCAGTGGAGACTTTCGTCATCTTTCCTGTGTTGACTCATATTGTTTCCTACGGCGCCCTCACAACCAGCCACTTCCTTGACGCGGTCGGCCTGATCACTGTGTCCACCGCCGGGTACTACCATGAGCGGTATGTCTTGAGTAGCATCTATGCTGTTTGCGCCCTGGCTGCGCTGATTTGCTTCGTCATCAGGTTGACAAAAAATTGTATGTCCTGGCGCTACTCATGTACCAGATATACCAACTTTCTTCTGGACACCAAAGGCAGACTCTATCGCTGGCGGTCACCCGTCATTATAAAAAAAGGGGGTAAAGTTGAGGTTGGAGGTGATCATCGACCTCAAGAGAGTTGTGCTTGATGGTTCCGCGGCAACCCCTGTAACCACAGTTTCAGCGGAACAATGGGGTCGTCCTTAG
>2029_184_2010.307
ATG---------------TTGGGGAAATGCTTGACCGGGCTATTGCTCGCAATTGCCTTTTTTGTGGTGTATCGTGCCGTTCTGTTTTGCTGCGCTCAACGCCAGCAACAGCAGCTCCCATTTACAGTTGATTTACAACTTGACGATATGTGAGCTGAATGGCACAGACTGGCTCCGTTTTGGTTGGGCAGTGGAGACTTTCGTCATCTTTCCTGTGTTGACTCATATTGTTTCCTACGGCGCCCTCACAACCAGCCACTTCCTTGACGCGGTCGGCCTGATCACTGTGTCCACCGCCGGGTATTACCATGAGCGGTATGTCTTGAGTAGCATCTATGCTGTTTGCGCCCTGGCTGCGCTGATTTGCTTCGTCATCAGGTTGACAAAAAATTGTATGTCCTGGCGCTACTCATGTACCAGATATACCAACTTTCTTCTGGACACCAAAGGCAGACTCTATCGCTGGCGGTCACCCGTCATTATAAAAAAAGGGGGTAAAGTTGAGGTTGGAGGTGATCATCGACCTCAAGAGAGTTGTGCTTGATGGTTCCGCGGCAACCCCTGTAACCACAGTTTCAGCGGAACAATGGGGTCGTCCTTAG
>1815_184_2010.13
ATG---------------TTGGGGAAATGCTTGACCGGGCTATTGCTCGCAATTGCCTTTTTTGTGGTGTATCGTGCCGTTCTGTTTTGCTGCGCTCAACGCCAGCAACAGCAGCTCCCATTTACAGTTGATTTACAACTTGACGATATGTGAGCTGAATGGCACAGACTGGCTCAGTTTTGGTTGGGCAGTGGAGACTTTCGTCATCTTTCCTGTGTTGACTCATATTGTTTCCTACGGCGCCCTCACAACCAGCCACTTCCTTGACGCGGTCGGCCTGATCACTGTGTCCACCGCCGGGTACTACCATGAGCGGTATGTCTTGAGTAGCATCTATGCTGTTTGCGCCCTGGCTGCGCTGATTTGCTTCGTCATCAGGTTGACAAAAAATTGTATGTCCTGGCGCTACTCATGTACCAGATATACCAACTTTCTTCTGGACACCAAAGGCAGACTCTATCGCTGGCGGTCACCCGTCATTATAAAAAAAGGGGGTAAAGTTGAGGTTGGAGGTGATCATCGACCTCAAGAGAGTTGTGCTTGATGGTTCCGCGGCAACCCCTGTAACCACAGTTTCAGCGGAACAATGGGGTCGTCCTTAG
>1829_184_2010.31
ATG---------------TTGGGGAAATGCTTGACCGGGCTATTGCTCGCAATTGCCTTTTTTGTGGTGTATCGTGCCGTTCTGTTTTGCTGCGCTCAACGCCAGCAACAGCAGCTCCCATTTACAGTTGATTTACAACTTGACGATATGTGAGCTGAATGGCACAGACTGGCTCAGTTTTGGTTGGGCAGTGGAGACTTTCGTCATCTTTCCTGTGTTGACTCATATTGTTTCCTACGGCGCCCTCACAACCAGCCACTTCCTTGACGCGGTCGGCCTGATCACTGTGTCCACCGCCGGGTACTACCATGAGCGGTATGTCTTGAGTAGCATCTATGCTGTTTGCGCCCTGGCTGCGCTGATTTGCTTCGTCATCAGGTTGACAAAAAATTGTATGTCCTGGCGCTACTCATGTACCAGATATACCAACTTTCTTCTGGACACCAAAGGCAGACTCTATCGCTGGCGGTCACCCGTCATTATAAAAAAAGGGGGTAAAGTTGAGGTTGGAGGTGATCATCGACCTCAAGAGAGTTGTGCTTGATGGTTCCGCGGCAACCCCTGTAACCACAGTTTCAGCGGAACAATGGGGTCGTCCTTAG
>1836_184_2010.41
ATG---------------TTGGGGAAATGCTTGACCGGGCTATTGCTCGCAATTGCCTTTTTTGTGGTGTATCGTGCCGTTCTGTTTTGCTGCGCTCAACGCCAGCAACAGCAGCTCCCATTTACAGTTGATTTACAACTTGACGATATGTGAGCTGAATGGCACAGACTGGCTCAGTTTTGGTTGGGCAGTGGAGACTTTCGTCATCTTTCCTGTGTTGACTCATATTGTTTCCTACGGCGCCCTCACAACCAGCCACTTCCTTGACGCGGTCGGCCTGATCACTGTGTCCACCGCCGGGTACTACCATGAGCGGTATGTCTTGAGTAGCATCTATGCTGTTTGCGCCCTGGCTGCGCTGATTTGCTTCGTCATCAGGTTGACAAAAAATTGTATGTCCTGGCGCTACTCATGTACCAGATATACCAACTTTCTTCTGGACACCAAAGGCAGACTCTATCGCTGGCGGTCACCCGTCATTATAAAAAAAGGGGGTAAAGTTGAGGTTGGAGGTGATCATCGACCTCAAGAGAGTTGTGCTTGATGGTTCCGCGGCAACCCCTGTAACCACAGTTTCAGCGGAACAATGGGGTCGTCCTTAG
>1890_184_2010.117
ATG---------------TTGGGGAAATGCTTGACCGGGCTATTGCTCGCAATTGCCTTTTTTGTGGTGTATCGTGCCGTTCTGTTTTGCTGCGCTCAACGCCAGCAACAGCAGCTCCCATTTACAGTTGATTTACAACTTGACGATATGTGAGCTGAATGGCACAGACTGGCTCAGTTTTGGTTGGGCAGTGGAGACTTTCGTCATCTTTCCTGTGTTGACTCATATTGTTTCCTACGGCGCCCTCACAACCAGCCACTTCCTTGACGCGGTCGGCCTGATCACTGTGTCCACCGCCGGGTACTACCATGAGCGGTATGTCTTGAGTAGCATCTATGCTGTTTGCGCCCTGGCTGCGCTGATTTGCTTCGTCATCAGGTTGACAAAAAATTGTATGTCCTGGCGCTACTCATGTACCAGATATACCAACTTTCTTCTGGACACCAAAGGCAGACTCTATCGCTGGCGGTCACCCGTCATTATAAAAAAAGGGGGTAAAGTTGAGGTTGGAGGTGATCATCGACCTCAAGAGAGTTGTGCTTGATGGTTCCGCGGCAACCCCTGTAACCACAGTTTCAGCGGAACAATGGGGTCGTCCTTAG
>1891_184_2010.124
ATG---------------TTGGGGAAATGCTTGACCGGGCTATTGCTCGCAATTGCCTTTTTTGTGGTGTATCGTGCCGTTCTGTTTTGCTGCGCTCAACGCCAGCAACAGCAGCTCCCATTTACAGTTGATTTACAACTTGACGATATGTGAGCTGAATGGCACAGACTGGCTCAGTTTTGGTTGGGCAGTGGAGACTTTCGTCATCTTTCCTGTGTTGACTCATATTGTTTCCTACGGCGCCCTCACAACCAGCCACTTCCTTGACGCGGTCGGCCTGATCACTGTGTCCACCGCCGGGTACTACCATGAGCGGTATGTCTTGAGTAGCATCTATGCTGTTTGCGCCCTGGCTGCGCTGATTTGCTTCGTCATCAGGTTGACAAAAAATTGTATGTCCTGGCGCTACTCATGTACCAGATATACCAACTTTCTTCTGGACACCAAAGGCAGACTCTATCGCTGGCGGTCACCCGTCATTATAAAAAAAGGGGGTAAAGTTGAGGTTGGAGGTGATCATCGACCTCAAGAGAGTTGTGCTTGATGGTTCCGCGGCAACCCCTGTAACCACAGTTTCAGCGGAACAATGGGGTCGTCCTTAG
>1900_184_2010.132
ATG---------------TTGGGGAAATGCTTGACCGGGCTATTGCTCGCAATTGCCTTTTTTGTGGTGTATCGTGCCGTTCTGTTTTGCTGCGCTCAACGCCAGCAACAGCAGCTCCCATTTACAGTTGATTTACAACTTGACGATATGTGAGCTGAATGGCACAGACTGGTTCAGTTTTGGTTGGGCAGTGGAGACTTTCGTCATCTTTCCTGTGTTGACTCATATTGTTTCCTACGGCGCCCTCACAACCAGCCACTTCCTTGACGCGGTCGGCCTGATCACTGTGTCCACCGCCGGGTACTACCATGAGCGGTATGTCTTGAGTAGCATCTATGCTGTTTGCGCCCTGGCTGCGCTGATTTGCTTCGTCATCAGGTTGACAAAAAATTGTATGTCCTGGCGCTACTCATGTACCAGATATACCAACTTTCTTCTGGACACCAAAGGCAGACTCTATCGCTGGCGGTCACCCGTCATTATAAAAAAAGGGGGTAAAGTTGAGGTTGGAGGTGATCATCGACCTCAAGAGAGTTGTGCTTGATGGTTCCGCGGCAACCCCTGTAACCACAGTTTCAGCGGAACAATGGGGTCGTCCTTAG
>887_184_2007.154
ATG---------------TTGGGGAAATGCTTGACCGGGCTATTGCTCGCAATTGCCTTTTTTGTGGTGTATCGTGCCGTTCTGTTTTGCTGCGCTCAACGCCAGCAACAGCAGCTCCCATTTACAGTCGATTTACAACTTAACGATATGTGAGCTGAATGGCACAGACTGGCTCAATTTTGGTTGGGCAGTGGAGACTTTCGTCATCTTTCCTGTGTTGACTCATATTGTTTCCTACGGCGCCCTCACAACCAGCCACTTCCTTGACACGGTCGGCCTGATCACTGTGTCCACCGCCGGGTACTACCATAAGCGGTATGTCTTGAGTAGCATCTATGCTGTTTGCGCCCTGGCTGCGCTGATTTGCTTCGTCATCAGGTTGACGAAAAATTGTATGTCCTGGCGCTACTCATGTACCAGATATACCAACTTTCTTCTGGACACCAAAGGCAGACTCTATCGCTGGCGGTCACCCGTCATTATAGAAAAAGGGGGTAAAATTGAGGTTGGAGGTGATGATCGACCTCAAGAGAGTTGTGCTTGATGGTTCCGCGGCGACCCCTGTAACCAAAGTTTCAGCGGAACAATGGGGTCGTCCTTAG
>1065_184_2007.350
ATG---------------TTGGGGAAATGCTTGACCGGGCTATTGCTCGCAATTGCCTTTTTTGTGGTGTATCGTGCCGTTCTGTTTTGCTGCGCTCAACGCCAGCAACAGCAGCTCCCATTTACAGTCGATTTACAACTTAACGATATGTGAGCTGAATGGCACAGACTGGCTCAGTTTTGGTTGGGCAGTGGAGACTTTCGTCATCTTTCCTGTGTTGACTCATATTGTTTCCTACGGCGCCCTCACAACCAGCCACTTCCTTGACACGGTCGGCCTGATCACTGTGTCCACCGCCGGGTACTACCATAAGCGGTATGTCTTGAGTAGCATCTATGCTGTTTGCGCCCTGGCTGCGCTGATTTGCTTCGTCATCAGGTTGACAAAAAATTGTATGTCCTGGCGCTACTCATGTACCAGATATACCAACTTTCTTCTGGACACCAAAGGCAGACTCTATCGCTGGCGGTCACCCGTCATTATAGAAAAAGGGGGTAAAATTGAGGTTGGAGGTGATCATCGACCTCAAGAGAGTTGTGCTTGATGGTTCCGCGGCGACCCCTGTAACCAAAGTTTCAGCGGAACAATGGGGTCGTCCTTAG
>1111_184_2008.10
ATG---------------TTGGGGAAATGCTTGACCGGGCTATTGCTCGCAATTGCCTTTTTTGTGGTGTATCGTGCCGTTCTGTTTTGCTGCGCTCAACGCCAGCAACAGCAGCTCCCATTTACAGTCGATTTACAACTTAACGATATGTGAGCTGAATGGCACAGACTGGCTCAGTTTTGGTTGGGCAGTGGAGACTTTCGTCATCTTTCCTGTGTTGACTCATATTGTTTCCTACGGCGCCCTCACAACCAGCCACTTCCTTGACACGGTCGGCCTGATCACTGTGTCCACCGCCGGGTACTACCATAAGCGGTATGTCTTGAGTAGCATCTATGCTGTTTGCGCCCTGGCTGCGCTGATTTGCTTCGTCATCAGGTTGACAAAAAATTGTATGTCCTGGCGCTACTCATGTACCAGATATACCAACTTTCTTCTGGACACCAAAGGCAGACTCTATCGCTGGCGGTCACCCGTCATTATAGAAAAAGGGGGTAAAATTGAGGTTGGAGGTGATCATCGACCTCAAGAGAGTTGTGCTTGATGGTTCCGCGGCGACCCCTGTAACCAAAGTTTCAGCGGAACAATGGGGTCGTCCTTAG
>1458_184_2009.8
ATG---------------TTGGGGAAATGCTTGACCGGGCTATTGCTCGCAATTGCCTTTTTTGTGGTGTATCGTGCCGTTCTGTTTTGCTGCGCTCAACGCCAGCAACAGCAGCTCCCATTTACAGTTGATTTACAACTTAACGATATGTGAGCTGAATGGCACAGACTGGCTCAGTTTTGGTTGGGCAGTGGAGACTTTCGTCATCTTTCCTGTGTTGACTCATATTGTTTCCTACGGCGCCCTCACAACCAGCCACTTCCTTGACGCGGTCGGCCTGATCACTGTGTCCACCGCCGGGTACTACCATAAGCGGTATGTCTTGAGTAGCATCTATGCTGTTTGCGCCCTGGCTGCGCTGATTTGCTTCGTCATCAGGTTGACAAAAAATTGTATGTCCTGGCGCTACTCATGTACCAGATATACCAACTTTCTTCTGGACACCAAAGGCAGACTCTATCGCTGGCGGTCACCCGTCATTATAGAAAAAGGGGGTAAAATTGAGGTTGGAGGTGATCATCGACCTCAAGAGAGTTGTGCTTGATGGTTCCGCGGCGACCCCTGTAACCAAAGTTTCAGCGGAACAATGGGGTCGTCCTTAG
>1517_184_2009.64
ATG---------------TTGGGGAAATGCTTGACCGGGCTATTGCTCGCAATTGCCTTTTTTGTGGTGTATCGTGCCGTTCTGTTTTGCTGCGCTCAACGCCAGCAACAGCAGCTCCCATTTACAGTTGATTTACAACTTAACGATATGTGAGCTGAATGGCACAGACTGGCTCAGTTTTGGTTGGGCAGTGGAGACTTTCGTCATCTTTCCTGTGTTGACTCATATTGTTTCCTACGGCGCCCTCACAACCAGCCACTTCCTTGACGCGGTCGGCCTGATCACTGTGTCCACCGCCGGGTACTACCATAAGCGGTATGTCTTGAGTAGCATCTATGCTGTTTGCGCCCTGGCTGCGCTGATTTGCTTCGTCATCAGGTTGACAAAAAATTGTATGTCCTGGCGCTACTCATGTACCAGATATACCAACTTTCTTCTGGACACCAAAGGCAGACTCTATCGCTGGCGGTCACCCGTCATTATAGAAAAAGGGGGTAAAATTGAGGTTGGAGGTGATCATCGACCTCAAGAGAGTTGTGCTTGATGGTTCCGCGGCGACCCCTGTAACCAAAGTTTCAGCGGAACAATGGGGTCGTCCTTAG
>1525_184_2009.78
ATG---------------TTGGGGAAATGCTTGACCGGGCTATTGCTCGCAATTGCCTTTTTTGTGGTGTATCGTGCCGTTCTGTTTTGCTGCGCTCAACGCCAGCAACAGCAGCTCCCATTTACAGTTGATTTACAACTTAACGATATGTGAGCTGAATGGCACAGACTGGCTCAGTTTTGGTTGGGCAGTGGAGACTTTCGTCATCTTTCCTGTGTTGACTCATATTGTTTCCTACGGCGCCCTCACAACCAGCCACTTCCTTGACGCGGTCGGCCTGATCACTGTGTCCACCGCCGGGTACTACCATAAACGGTATGTCTTGAGTAGCATCTATGCTGTTTGCGCCCTGGCTGCGCTGATTTGCTTCGTCATCAGGTTGACAAAAAATTGTATGTCCTGGCGCTACTCATGTACCAGATATACCAACTTTCTTCTGGACACCAAAGGCAGACTCTATCGCTGGCGGTCACCCGTCATTATAGAAAAAGGGGGTAAAATTGAGGTTGGAGGTGATCATCGACCTCAAGAGAGTTGTGCTTGATGGTTCCGCGGCGACCCCTGTAACCAAAGTTTCAGCGGAACAATGGGGTCGTCCTTAG
>3587_144_2010.235
ATG---------------TTGGGGAAATGCTTGACCGGGCTATTGCTCGCAATTGCCTTTTTTGTGGTGTATCGTGCCGTTCTGTTTTGCTGCGCTCAACGCCAGCAACAGCAGCTCCCATTTACAGTTGATTTACAACTTAACGATATGTGAGCTGAATGGCACAGACTGGCTCAGCTTTTGTTGGGCAGTGGAGACTTTCGTCATCTTTCCTGTGTTGACTCATATTGTTTCCTACGGCGCCCTCACAACCAGCCACTTCCTTGACATGGTCGGCCTGATCACTGTGTCCACCGCCGGGTACTACCATAAGCGGTATGTCTTGAGTAGCATCTATGCTGTTTGCGCCCTGGCTGCGCTGATTTGCTTCGTCATCAGGCTGACGAAAAATTGTATGTCCTGGCGCTACTCATGTACCAGATATACCAATTTTCTTCTGGACACCAAAGGCAGACTCTATCGCTGGCGGTCACCCGTCATTATAGAAAAAGGGGGTAAAATTGAGGTTGGAGGTGATGATCGACCTCAAGAGAGTTGTGCTTGATGGTTCCGCGGCGACCCCTGTAACCAAAGTTTCAGCGGAACAATGGGGTCGTCCTTAG
>3589_184_2011.355
ATG---------------TTGGGGAAATGCTTGACCGGGCTATTGCTCGCAATTGCCTTTTTTGTGGTGTATCGTGCCGTTCTGTTTTGCTGCGCTCAACGCCAGCAACAGCAGCTCCCATTTACAGTTGATTTACAACTTAACGATATGTGAGCTGAATGGCACAGACTGGCTCAGTTTTTGTTGGGCAGTGGAGACTTTCGTCATCTTTCCTGTGTTGACTCATATTGTTTCCTACGGCGCCCTCACAACCAGCCACTTCCTTGACATGGTCGGCCTGATCACTGTGTCCACCGCCGGGTACTACCATAAGCGGTATGTCTTGAGTAGCATCTATGCTGTTTGCGCCCTAGCTGCGCTGATTTGCTTTGTCATCAGGTTGACGAAAAATTGTATGTCCTGGCGCTACTCATGTACCAGATATACCAACTTTCTTCTGGACACCAAAGGCAGACTCTATCGCTGGCGGTCACCCGTCATTATAGAAAAAGGGGGTAAAATTGAGGTTGGAGGTGATGATCGACCTCAAGAGAGTTGTGCTTGATGGTTCCGCGGCGACCCCTGTAACCAAAGTTTCAGCGGAACAATGGGGTCGTCCTTAG
>2584_144_2012.210
ATG---------------TTGGGGAAATGCTTGACCGGGCTATTACTCGCAGTTGCCTTTTTTGTGGTGTATCGTGCCGTTCTGTTTTGCTGCGCTCAACGCCGACAACAGCAGCTCCCACTTACAACTGATTTATAATATGACGATATGTGAGCTGAATGGCACAGAATGGCTCAACTTTAGTTGGGCAGTGGAGACTTTCGTTATCTTTCCTGTGTTGACTCATATTGTTTCCTATGGCGCCCTCACTACCAGCCACTTCCTTGACACAGTCGGCCTGGTCACTGTGTCCACCGCCGGATACTACCATGGGCGGTATGTCTTAAGTAGCATCTATGCTGTCTGCGCCCTGGCTGCGCTGATTTGCTTCATCATCAGGTCGGCGAAAAACTGCATGTCCTGGCGCTACTCATGTACTAGACACACCAACTTTCTTCTAGATACCAAGGGCAGACTCTATCGCTGGCGGTCACCCGTCATCATAGAGAAAGGGGGCAAAATTGAGGTTGGGGGTGATAATCGACCTCAAGAGAGTTGTGCTTGATGGTTCCGCGGCAACTCCTGTAACCAAAGTTTCAGCGGAGCAATGGGGTCGTCCTTAG
>3437_184_2013.257
ATG---------------TTGGTGAAATGCTTGACCGGGCTATTACTCGCAATTGCCTTTTTTGTGGTGTATCGTGCCGTTCTGTTTTGCTGCGCTCAACGCCAACAACAGCAGCTCCCACTTACAATTGATTTATAATATGACGATATGTGAGCTGAATGGCACAGAATGGCTCAACTTTAGTTGGGCAGTGGAGACTTTCGTCATCTTTCCTGTGTTGACTCACATTGTTTCCTATGGCGCCCTCACTACCAGCCACTTCCTTGACACGGTTGGCCTGGTCACTGTGTCCACCACCGGATATTACCATGGGCGGTATGTCTTAAGTAGCATCTATGCTGTCTGCGCCCTGGCTGCGCTGATTTGCTTCATCATCAGGTCGACGAAAAATTGCATGTCCTGGCGCTACTCATGTACTAGACACACCAACTTTCTTCTAGATACCAAGGGCAGACTCTATCGCTGGCGGTCACCCGTCATCATAGAGAAAGGGGGCAAAATTGAGGTTGGGGGTGATGATCGACCTCAAGAGAGTTGTGCTTGATGGTTCCGCGGCAACTCCTGTAACCAAAGTTTCAGCGGAGCAATGGGGTCGTCCTTAG
>2619_184_2012.257
ATG---------------TTGGGGAAATGCTTGACCGGGCTATTACTCGCAATTGCCTTTTTTGTGGTGTATCGTGCCGTTCTGTTTTGCTGCGCTCAACGCCAACAGCAGCAGCTCCCACTTACAATTGATTTATAATATGACGATATGTGAGCTGAATGGCACAGAATGGCTCAACTTTAGTTGGGCAGTGGAGACTTTCGTCATTTTTCCTGTGTTGACTCATATTGTTTCCTATGGCGCTCTCACTACCAGCCACTTCCTTGACATGGTCGGCCTGGTCACTGTGTCCACCGCCGGATACTGCCATGGGCGGTATGTCTTAAGTAGCATCTATGCTGTCTGCGCCCTGGCTGCGCTGATTTGCTTCATCATCAGGTCGACGAAAAACTGCATGTCCTGGCGCTACTCATGTACTAGACACACCAACTTTCTTCTAGATACCAAGGGCAGACTCTATCGCTGGCGGTCACCCGTCATCATAGAGAAAGGGGGCAAAATTGAGGTTGGGGGTGATGATCGACCTCAAGAGAGTTGTGCTTGATGGTTCCGCGGCAACTCCTGTAACCAAAGTTTCAGCGGAACAATGGGGTCGTCCTTAG
>2635_184_2012.266
ATG---------------TTGGGGAAATGCTTGACCGGGCTATTACTCGCAATTGCCTTTTTTGTGGTGTATCGTGCCGTTCTGTTTTGCTGCGCTCAACGCCAACAGCAGCAGCTCCCACTTACAATTGATTTATAATATGACGATATGTGAGCTGAATGGCACAGAATGGCTCAACTTTAGTTGGGCAGTGGAGACTTTCGTCATTTTTCCTGTGTTGACTCATATTGTTTCCTATGGCGCTCTCACTACCAGCCACTTCCTTGACATGGTCGGCCTGGTCACTGTGTCCACCGCCGGATACTGCCATGGGCGGTATGTCTTAAGTAGCATCTATGCTGTCTGCGCCCTGGCTGCGCTGATTTGCTTCATCATCAGGTCGACGAAAAACTGCATGTCCTGGCGCTACTCATGTACTAGACACACCAACTTTCTTCTAGATACCAAGGGCAGACTCTATCGCTGGCGGTCACCCGTCATCATAGAGAAAGGGGGCAAAATTGAGGTTGGGGGTGATGATCGACCTCAAGAGAGTTGTGCTTGATGGTTCCGCGGCAACTCCTGTAACCAAAGTTTCAGCGGAACAATGGGGTCGTCCTTAG
>2707_184_2012.304
ATG---------------TTGGGGAAATGCTTGACCGGGCTATTACTCGCAATTGCCTTTTTTGTGGTGTATCGTGCCGTTCTGTTTTGCTGCGCTCAACGCCAACAGCAGCAGCTCCCACTTACAATTGATTTATAATATGACGATATGTGAGCTGAATGGCACAGAATGGCTCAACTTTAGTTGGGCAGTGGAGACTTTCGTCATTTTTCCTGTGTTGACTCATATTGTTTCCTATGGCGCTCTCACTACCAGCCACTTCCTTGACATGGTCGGCCTGGTCACTGTGTCCACCGCCGGATACTGCCATGGGCGGTATGTCTTAAGTAGCATCTATGCTGTCTGCGCCCTGGCTGCGCTGATTTGCTTCATCATCAGGTCGACGAAAAACTGCATGTCCTGGCGCTACTCATGTACTAGACACACCAACTTTCTTCTAGATACCAAGGGCAGACTCTATCGCTGGCGGTCACCCGTCATCATAGAGAAAGGGGGCAAAATTGAGGTTGGGGGTGATGATCGACCTCAAGAGAGTTGTGCTTGATGGTTCCGCGGCAACTCCTGTAACCAAAGTTTCAGCGGAACAATGGGGTCGTCCTTAG
>2850_184_2012.350
ATG---------------TTGGGGAAATGCTTGACCGGGCTATTACTCGCAATTGCCTTTTTTGTGGTGTATCGTGCCGTTCTGTTTTGCTGCGCTCAACGCCAACAGCAGCAGCTCCCACTTACAATTGATTTATAATATGACGATATGTGAGCTGAATGGCACAGAATGGCTCAACTTTAGTTGGGCAGTGGAGACTTTCGTCATTTTTCCTGTGTTGACTCATATTGTTTCCTATGGCGCTCTCACTACCAGCCACTTCCTTGACACGGTCGGCCTGGTCACTGTGTCCACCGCCGGATACTGCCATGGGCGGTATGTCTTAAGTAGCATCTATGCTGTCTGCGCCCTGGCTGCGCTGATTTGCTTCATCATCAGGTCGACGAAAAACTGCATGTCCTGGCGCTACTCATGTACTAGACACACCAACTTTCTTCTAGATACCAAGGGCAGACTCTATCGCTGGCGGTCACCCGTCATCATAGAGAAAGGGGGCAAAATTGAGGTTGGGGGTGATGATCGACCTCAAGAGAGTTGTGCTTGATGGTTCCGCGGCAACTCCTGTAACCAAAGTTTCAGCGGAACAATGGGGTCGTCCTTAG
>2862_184_2012.357
ATG---------------TTGGGGAAATGCTTGACCGGGCTATTACTCGCAATTGCCTTTTTTGTGGTGTATCGTGCCGTTCTGTTTTGCTGCGCTCAACGCCAACAGCAGCAGCTCCCACTTACAATTGATTTATAATATGACGATATGTGAGCTGAATGGCACAGAATGGCTCAACTTTAGTTGGGCAGTGGAGACTTTCGTCATTTTTCCTGTGTTGACTCATATTGTTTCCTATGGCGCTCTCACTACCAGCCACTTCCTTGACACGGTCGGCCTGGTCACTGTGTCCACCGCCGGATACTGCCATGGGCGGTATGTCTTAAGTAGCATCTATGCTGTCTGCGCCCTGGCTGCGCTGATTTGCTTCATCATCAGGTCGACGAAAAACTGCATGTCCTGGCGCTACTCATGTACTAGACACACCAACTTTCTTCTAGATACCAAGGGCAGACTCTATCGCTGGCGGTCACCCGTCATCATAGAGAAAGGGGGCAAAATTGAGGTTGGGGGTGATGATCGACCTCAAGAGAGTTGTGCTTGATGGTTCCGCGGCAACTCCTGTAACCAAAGTTTCAGCGGAACAATGGGGTCGTCCTTAG
>2863_184_2012.357
ATG---------------TTGGGGAAATGCTTGACCGGGCTATTACTCGCAATTGCCTTTTTTGTGGTGTATCGTGCCGTTCTGTTTTGCTGCGCTCAACGCCAACAGCAGCAGCTCCCACTTACAATTGATTTATAATATGACGATATGTGAGCTGAATGGCACAGAATGGCTCAACTTTAGTTGGGCAGTGGAGACTTTCGTCATTTTTCCTGTGTTGACTCATATTGTTTCCTATGGCGCTCTCACTACCAGCCACTTCCTTGACACGGTCGGCCTGGTCACTGTGTCCACCGCCGGATACTGCCATGGGCGGTATGTCTTAAGTAGCATCTATGCTGTCTGCGCCCTGGCTGCGCTGATTTGCTTCATCATCAGGTCGACGAAAAACTGCATGTCCTGGCGCTACTCATGTACTAGACACACCAACTTTCTTCTAGATACCAAGGGCAGACTCTATCGCTGGCGGTCACCCGTCATCATAGAGAAAGGGGGCAAAATTGAGGTTGGGGGTGATGATCGACCTCAAGAGAGTTGTGCTTGATGGTTCCGCGGCAACTCCTGTAACCAAAGTTTCAGCGGAACAATGGGGTCGTCCTTAG
>1050_184_2007.348
ATG---------------TTGGGGAAATGCTTGACCGGGCTATTGCTCGCGATTGCCTTTTTTGTGGTGTATCGTGCCGTTCTGTTTTGCTGTGCTCAACGCCAGCAACAGCAGCTCCCACTTGCAGTTGATTTACAACTTAACGATATGTGAGCTGAATGGCACGGAATGGCTGGATTTTAGTTGGGCAGTGGAGACTTTCGTCATCTTTCCTGTGTTGACTCATATTGTTTCCTACGGCGCCCTCACAACCAGCCACTTCCTTGATACGGTCGGCCTGATCACTGTGTCCACCGCCGGGTACTACCACGAGCGGTATGTCTTGAGTAGTGTCTATGCTGTCTGCGCCCTGGCCGCGCTGATTTGCTTCATCATCAGGTTGACGAAAAATTGCATGTCCTGGCGCTACTCATGTACCAGATATACCAACTTTCTTCTGGACACCAAAGGCAGACTCTATCGCTGGCGGTCACCCGTCATTATAGAAAAAATGGGTAAAGTTGAGGTTGGAGGTGATGATCGACCTCAAGAGAGTCGTGCTTGATGGTTCCGCGGCAACCCCTGTAACCAAAGTTTCAGCGGAACAATGGGGTCGTCCTTAG
>1576_???_2009.125
ATG---------------TTGGGGAAATGCTTGACCGGGCTATTACTCGCAATTGCTTTTTTTGTGGTGTATCGTGCCGTTCTGTCTTGTTGCGCTCAACGCCAACAACAGCAGCTCCCATTTACAGTTGATTTATAACTTGACGATATGTGAGCTGAATGGCACAGACTGGCTCGATTTTTGTTGGGCAGTGGAGACTTTTGTTATTTTTCCTGCATTAACTCATATTGTTTCCTACGGCGCCCTCACTACCAGCCACTTCCTTGACACGGTCGGTCTGATCACTGTGTCCACCGCCGGATACTATCATGGGCGGTATGTCTTGAGTAGCATTTATGCTGTTTGCGCCCTGGCTGCGCTGGTTTGCTTCGTCATCAGGTTGACGAAAAATTGTATGTCCTGGCGCTACTCATGTACCAGATATACCAACTTTCTTCTGGACACCAAGGGCAGACTCTACCGCTGGCGGTCACCCGTCATTATAGAGAAAGGTGGTAAAATTGAGGTTGGAGGTGATGATCGACCTCAAGAGAGTTGTGCTTGATGGTTCCGCGGCAACCCCTGTAACCAAAGTTTCAGCGGAACAATGGGGTCGTCCTTAG
>1982_144_2007.114
ATG---------------TTGGGGAAATGCTTGACCGGGCTATTGCTCGCAATTGCCTTTTTTGTGGTGTATCGTGCCGTTCTGTTTTGCTGCGCTCAACGCCAGCAACAGCAGCTCCCACTTGCAGTCGATTTACAACTTAACGATATGTGAGCTGAATGGCACAGACTGGCTTAATTTTAGTTGGGCAGTGGAGACTTTCGTTATTTTTCCTGTGTTAACTCATATTGTTTCCTATGGTGCCCTTACTACCAGCCACTTCCTTGATGCGGCCGGCCTGATCACTGTGTCCACCGCCGGATACTACCATAAGCGGTATGTCTTGAGCAGCATCTATGCTGTCTGCGCCCTGGCTGCGCTGATTTGCTTCGTCATCAGGTTGGCGAAAAATTGCATGTCCTGGCGCTACTCATGTACCAGATACACCAACTTTCTTCTGGACACCAAGGGCAGACTCTATCGCTGGCGGTCACCCGTCATCATAGAGAAAAGGGGTAAAATTGAGGTTGGAAGTGATGATCGACCTCAAGAGAGTTGTGCTTGATGGTTCCGCGGCGACCCCTGTAACCAAAATTTCAGCGGAACAATGGGGTCGTCCTTAG
>1985_184_2007.189
ATG---------------TTGGGGAAATGCTTGACCGGGCTATTGCTCGCAATTGCCTTTTTTGTGGTATATCGTGCCGTTCTGTTTTGCTGCGCTCAACGCCAGCAACAGCAGCTCCCACTTTCAGTTGATTTACAACTTAACGATATGTGAGCTGAATGGCACAGACTGGCTAAATTTTAGTTGGGCAGTGGAGACTTTCGTTATTTTTCCTGTGTTAACTCATATTGTTTCCTATGGCGCCCTTACTACCAGCCACTTCCTTGATGCGGCCGGCCTGATCACTGTGTCCACCGCCGGATACTACCATAAGCGGTATGTCTTGAGCAGCATCTATGCTGTCTGCGCCCTGGCTGCGCTGATTTGCTTCGTCATTAGGTTAACGAAAAATTGCATGTCCTGGCGCTACTCATGTACCAGATACACCAACTTTCTTCTGGACACCAAGGGCAGACTCTATCGCTGGCGGTCACCCGTCATCATAGAGAAAGGGGGTAAAATTGAGGTTGGAGGTGATGATCGACCTCAAGAGAGTTGTGCTTGATGGTTCCGCGGCGACCCCTGTAACCAAAATTTCAGCGGAACAATGGGGTCGTCCTTAG
>1983_184_2007.226
ATG---------------TTGGGGAAATGCTTGACCGGGCTATTGCTCGCAATTGCCTTTTTTGTGGTATATCGTGCCGTTCTGTTTTGCTGCGCTCAACGCCAGCAACAGCAGCTCCCACTTTCAGTTGATTTACAACTTAACGATATGTGAGCTGAATGGCACAGACTGGCTTAATTTTAGTTGGGCAGTGGAGACTTTCGTTATTTTTCCTGTGTTAACTCACATTGTTTCCTATGGCGCCCTTACTACCAGCCACTTCCTTGATGCGGCCGGCCTGATCACTGTGTCCACCGCCGGATACTGCCATAAGCGGTATGTCTTGAGCAGCATCTATGCTGTCTGCGCCCTGGCTGCGCTGATTTGCTTCGTCATTAGGTTAACGAAAAATTGCATGTCCTGGCGCTACTCATGTACCAGATACACCAACTTTCTTCTGGACACCAAGGGCAGACTCTATCGCTGGCGGTCACCCGTCATCATAGAGAAAGGGGGTAAAATTGAGGTTGGAGGTGATGATCGACCTCAAGAGAGTTGTGCTTGATGGTTCCGCGGCGACCCCTGTAACCAAAATTTCAGCGGAACAATGGGGTCGTCCTTAG
>1501_144_2009.47
ATG---------------TTGGGGAAATGCTTGACCGGGCTATTGCTCGCAATTGCTTTTTTGGGGGTGTATCGTGCCGTTCTGTCTTGCTGCGCTCAACGCCAGCAACAGCAGCTCCCATTTACAGTTGATTTATAACTTGACGATATGTGAGCTGAATGGCACGGATTGGCTCCATTTTGATTGGGCAGTGGAGACTTTCGTCATCTTTCCTGTGTTGACTCATATTGTTTCCTATGGCGCCCTCACTACCAGCCACTTCCTCGACACGGTTGGCCTGATCACTGTGTCCACCGCCGGATACTACCATGGGCGGTATGTCTTGAGTAGCATCTATGCTGTCTGCGCCCTGGCTGCGCTGGTTTGCTTCGTCATCAGGTTGGCGAAAAATTGTATGTCCTGGCGCTACTCATGTACCAGATATACCAATTTTCTTCTGGACACCAAGGGCAGACTCTATCGTTGGCGGTCACCCGTCATCATAGAAAAAAAAGGTAAAATTGAGGTTGGAGGTGATGATCGACCTCAAGAGAGTTGTGCTTGATGGTTCCGCGGCAACCCCTGTAACCAAAGTTTCAGCGGAACAATGGGGTCGTCCTTAG
>696_184_2006.341
ATG---------------TTGGGGAAATGCTTGACCGGGCTGTTGCTCGCAATTGCCTTTTTTGTGGTGTATCGTGCCGTTCTGTTTTGCTGTGCTCAACGCCAGCAACAGCAGCTCCCATTTACAGTTGATTTATAATTTAACGATATGTGAGCTGAATGGCACAGACTGGCTCAGTTTTAGTTGGGCAGTGGAGACTTTTGTCATCTTTCCTGCGTTGACTCATATTGTTTCCTATGGCGCCCTCACAACCAGCCACTTCCTTGACACGGTCGGCCTGGTCACTGTGTCCACCGCCGGATACTACCATGGGCGGTATGTCTTGAGTAGCATCTATGCTGTCTTCGCCCTGGCTGCGCTGATTTGCTTCGCCATCAGGTTGACGAAAAATTGCATGTCCTGGCGCTATTCATGCACTAGATATACCAACTTTCTCTTGGACACCAAAGGCAGACTCTATCGCTGGCGGTCACCCGTCATCATAGAAAAAGGGGGTAAAATTGAGGTTGGAGGTGATGATCGACCTCAAGAGAGTTGTGCTTGATGGTTCCGCGGCAACCCCTGTAACCAGAGTTTCGGCGGAACAATGGGGTCGTCCTTAG
>425_184_2006.44
ATG---------------TTGGGGAAATGCTTGACCGGGCTGTTGCTCGAAATTGCCTTTTTTGTGGTGTATCGTGCCGTTCTGTTTTGCTGTGCTCAACGCCAGCAACAGCAGCTCCCATTTACAGTTGATTTATAACTTAACGATATGTGAGCTGAATGGCACAGACTGGCTCAGTTTTAGTTGGGCAGTGGAGACTTTTGTCATCTTTCCTGCGTTGACTCATATTGTTTCCTATGGCGCCCTCACTACCAGCCACTTCCTTGACACGGTCGGCCTGGTCACTGTGTCCACCGCCGGATACTACCATGGGCGGTATGTCTTGAGTAGCATCTATGCTGTCTTCGCCCTGGCTGCGCTGATTTGCTTCGTCATCAGGTTGACGAAAAATTGCATGTCTTGGCGCTACTCATGCACTAGATATACCAACTTTCTCCTGGACACCAAAGGCAGACTCTATCGCTGGCGGTCACCCGTCATCATAGAAAAAGGGGGTAAAATTGAGGTTGGAGGTGATGATCGACCTCAAGAGAGTTGTGCTTGATGGTTCCGCGGCAACCCCTGTAACCAGAGTTTCGGCGGAACAATGGGGTCGTCCTTAG
>523_184_2006.186
ATG---------------TTGGGGAAATGCTTGACCGGGCTGTTGCTCGCAATTGCCTTTTTTGTGGTGTATCGTGCCGTTCTGTTTAGCTGTGCTCAACGCCAGCAACAGCAGCTCCCATTTACAGTTGATTTATAACTTAACGATATGTGAGCTGAATGGCACAGACTGGCTCAGTTTTAGTTGGGCAGTGGAGACTTTTGTCATCTTTCCTGCGTTGACTCATATTGTTTCCTATGGCGCCCTCACTACCAGCCACTTCCTTGACACGGTCGGCCTGGTCACTGTGTCCACCGCCGGATACTACCATGGGCGGTATGTCTTGAGTAGCATCTATGCTGTCTTCGCCCTGGCTGCGCTGATTTGCTTCGTCATCAGGTTGACGAAAAATTGCATGTCCTGGCGCTACTCATGCACTAGATATACCAACTTTCTCCTGGACACCAAAGGCAGCCTCTATCGCTGGCGGTCACCCGTCATCATAGAAAAAGGGGGTAAAATTGAGGTTGGAGGTGATGATCGACCTCAAGAGAGTTGTGCTTGATGGTTCCGCGGCAACCCCTGTAACCAGAGTTTCGGCGGAACAATGGGGTCGTCCTTAG
>432_184_2006.45
ATG---------------TTGGGGAAATGCTTGACCGGGCTGTTGCTCGCAATTGCCTTTTTTGTGGTGTATCGTGCCGTTCTGTTTTGCTGTGCTCAACGCCAGCAACAGCAGCTCCCATTTACAGTTGATTTATAACTTAACGATATGTGAGCTGAATGGCACAGACTGGCTCAGTTTTAGTTGGGCAGTGGAGACTTTTGTCATCTTTCCTGCGTTGACTCATATTGTTTCCTATGGCGCCCTCACTACCAGCCACTTCCTTGACACGGTCGGCCTGGTCACTGTGTCCACCGCCGGATACTACCATGGGCGGTATGTCTTGAGTAGCATCTATGCTGTCTTCGCCCTGGCTGCGCTGATTTGCTTCGTCATCAGGTTGACGAAAAATTGCATGTCCTGGCGCTACTCATGCACTAGATATACCAACTTTCTCCTGGACACCAAAGGCAGACTCTATCGCTGGCGGTCACCCGTCATCATAGAAAAAGGGGGTAAAATTGAGGTTGGAGGTGATGATCGACCTCAAGAGAGTTGTGCTTGATGGTTCCGCGGCAACCCCTGTAACCAGAGTTTCGGCGGAACAATGGGGTCGTCCTTAA
>372_184_2005.330
ATG---------------TTGGGGAAATGCTTGACCGGGCTGTTGCTCGCAATTGCTTTTTTTGTGGTGTATCGTGCCGTTCTGTTTTGCTGTGCTCAACGCCAGCAACAGCAGCTCCCATTTACAGTTGATTTATAACTTAACGATATGTGAGCTGAATGGCACAGACTGGCTCAGTTTTAGTTGGGCAGTGGAGACTTTTGTCATCTTTCCTGCGTTGACTCATATTGTTTCCTATGGCGCCCTCACTACCAGCCACTTCCTTGACACGGTCGGCCTGGTCACTGTGTCCACCGCCGGATACTACCATGGGCGGTATGTCTTGAGTAGCATCTATGCTGTCTTCGCCCTGGCTGCGCTGATTTGCTTCGTCATCAGGTTGACGAAAAATTGCATGTCCTGGCGCTACTCATGCACTAGATATACCAACTTTCTCCTGGACACCAAAGGCAGACTCTATCGCTGGCGGTCACCCGTCATCATAGAAAAAGGGGGTAAAATTGAGGTTGGAGGTGATGATCGACCTCAAGAGAGTTGTGCTTGATGGTTCCGCGGCAACCCCTGTAACCAGAGTTTCGGCGGAACAATGGGGTCGTCCTTAG
>369_1??_2005.330
ATG---------------TTGGGGAAATGCTTGACCGGGCTGTTGCTCGCAATTGCCTTTTTTGTGGTGTATCGTGCCGTTCTGTTTTGCTGTGCTCAACGCCAGCAACAGCAGCTCCCATTTACAGTTGATTTATAACTTAACGATATGTGAGCTGAATGGCACAGGCTGGCTCAGTTTTAGTTGGGCAGTGGAGACTTTTGTCATCTTTCCTGCGTTGACTCATATTGTTTCCTATGGCGCCCTCACTACCAGCCACTTCCTTGACACGGTCGGCCTGGTCACTGTGTCCACCGCCGGATACTACCATGGGCGGTATGTCTTGAGTAGCATCTATGCTGTCTTCGCCCTGGCTGCGCTGATTTGCTTCGTCATCAGGTTGACGAAAAATTGCATGTCCTGGCGCTACTCATGCACTAGATATACCAACTTTCTCCTGGACACCAAAGGCAGACTCTATCGCTGGCGGTCACCCGTCATCATAGAAAAAGGGGGTAAAATTGAGGTTGGAGGTGATGATCGACCTCAAGAGAGTTGTGCTTGATGGTTCCGCGGCAACCCCTGTAACCAGAGTTTCGGCGGAACAATGGGGTCGTCCTTAG
>430_184_2006.22
ATG---------------TTGGGGAAATGTTTGACCGGGCTGTTGCTCGCAATTGCCTTTTTTGTGGTGTATCGTGCCGTTCTGTTTTGCTGTGCTCAACGCCAGCAACAGCAGCTCCCATTTACAGTTGATTTATAACTTAACGATATGTGAGCTGAATGGCACAGACTGGCTCAGTTTTAGTTGGGCAGTGGAGACTTTTGTCATCTTTCCTGCGTTGACTCATATTGTTTCCTATGGCGCCCTCACTACCAGCCACTTCCTTGACACGGTCGGCCTGGTCACTGTGTCCACCGCCGGATACTACCATGGGCGGTATGTCTTGAGTAGCATCTATGCTGTCTTCGCCCTGGCTGCGCTGATTTGCTTCGTCATCAGGTTGACGAAAAATTGCATGTCCTGGCGCTACTCATGCACTAGATATACCAACTTTCTCCTGGACACCAAAGGCAGACTCTATCGCTGGCGGTCACCCGTCATCATAGAAAAAGGGGGTAAAATTGAGGTTGGAGGTGATGATCGACCTCAAGAGAGTTGTGCTTGATGGTTCCGCGGCAACCCCTGTAACCAGAGTTTCGGCGGAACAATGGGGTCGTCCTTAG
>399_184_2006.16
ATG---------------TTGGGGAAATGCTTGACCGGGCTGTTGCTCGCAATTGCCTTTTTTGTGGTGTATCGTGCCGTTCTGTTTTGCTGTGCTCAACGCCAGCAACAGCAGCTCCCATTTACAGTTGATTTATAACTTAACGATATGTGAGCTGAATGGCACAGACTGGCTCAGTTTTAGTTGGGCAGTGGAGACTTTTGTCATCTTTCCTGCGTTGACTCATATTGTTTCCTATGGCGCCCTCACTACCAGCCACTTCCTTGACACGGTCGGCCTGGTCACTGTGTCCACCGCCGGATACTACCATGGGCGGTATGTCTTGAGTAGCATCTATGCTGTCTTCGCCCTGGCTGCGCTGATTTGCTTCGTCATCAGGTTGACGAAAAATTGCATGTCCTGGCGCTACTCATGCACTAGATATACCAACTTTCTCCTGGACACCAAAGGCAGACTCTATCGCTGGCGGTCACCCGTCATCATAGAAAAAGGGGGTAAAATTGAGGTTGGAGGTGATGATCGACCTCAAGAGAGTTGTGCTTGATGGTTCCGCGGCAACCCCTGTAACCAGAGTTTCGGCGGAACAATGGGGTCGTCCTTAG
>404_???_2006.23
ATG---------------TTGGGGAAATGCTTGACCGGGCTGTTGCTCGCAATTGCCTTTTTTGTGGTGTATCGTGCCGTTCTGTTTTGCTGTGCTCAACGCCAGCAACAGCAGCTCCCATTTACAGTTGATTTATAACTTAACGATATGTGAGCTGAATGGCACAGACTGGCTCAGTTTTAGTTGGGCAGTGGAGACTTTTGTCATCTTTCCTGCGTTGACTCATATTGTTTCCTATGGCGCCCTCACTACCAGCCACTTCCTTGACACGGTCGGCCTGGTCACTGTGTCCACCGCCGGATACTACCATGGGCGGTATGTCTTGAGTAGCATCTATGCTGTCTTCGCCCTGGCTGCGCTGATTTGCTTCGTCATCAGGTTGACGAAAAATTGCATGTCCTGGCGCTACTCATGCACTAGATATACCAACTTTCTCCTGGACACCAAAGGCAGACTCTATCGCTGGCGGTCACCCGTCATCATAGAAAAAGGGGGTAAAATTGAGGTTGGAGGTGATGATCGACCTCAAGAGAGTTGTGCTTGATGGTTCCGCGGCAACCCCTGTAACCAGAGTTTCGGCGGAACAATGGGGTCGTCCTTAG
>416_184_2006.37
ATG---------------TTGGGGAAATGCTTGACCGGGCTGTTGCTCGCAATTGCCTTTTTTGTGGTGTATCGTGCCGTTCTGTTTTGCTGTGCTCAACGCCAGCAACAGCAGCTCCCATTTACAGTTGATTTATAACTTAACGATATGTGAGCTGAATGGCACAGACTGGCTCAGTTTTAGTTGGGCAGTGGAGACTTTTGTCATCTTTCCTGCGTTGACTCATATTGTTTCCTATGGCGCCCTCACTACCAGCCACTTCCTTGACACGGTCGGCCTGGTCACTGTGTCCACCGCCGGATACTACCATGGGCGGTATGTCTTGAGTAGCATCTATGCTGTCTTCGCCCTGGCTGCGCTGATTTGCTTCGTCATCAGGTTGACGAAAAATTGCATGTCCTGGCGCTACTCATGCACTAGATATACCAACTTTCTCCTGGACACCAAAGGCAGACTCTATCGCTGGCGGTCACCCGTCATCATAGAAAAAGGGGGTAAAATTGAGGTTGGAGGTGATGATCGACCTCAAGAGAGTTGTGCTTGATGGTTCCGCGGCAACCCCTGTAACCAGAGTTTCGGCGGAACAATGGGGTCGTCCTTAG
>494_184_2006.169
ATG---------------TTGGGGAAATGCTTGACCGGGCTGTTGCTCGCAATTGCCTTTTTTGTGGTGTATCGTGCCGTTCTGTTTTGCTGTGCTCAACGCCAGCAACAGCAGCTCCCATTTACAGTTGATTTATAACTTAACGATATGTGAGCTGAATGGCACAGACTGGCTCAGTTTTAGTTGGGCAGTGGAGACTTTTGTCATCTTTCCTGCGTTGACTCATATTGTTTCCTATGGCGCCCTCACTACCAGCCACTTCCTTGACACGGTCGGCCTGGTCACTGTGTCCACCGCCGGATACTACCATGGGCGGTATGTCTTGAGTAGCATCTATGCTGTCTTCGCCCTGGCTGCGCTGATTTGCTTCGTCATCAGGTTGACGAAAAATTGCATGTCCTGGCGCTACTCATGCACTAGATATACCAACTTTCTCCTGGACACCAAAGGCAGACTCTATCGCTGGCGGTCACCCGTCATCATAGAAAAAGGGGGTAAAATTGAGGTTGGAGGTGATGATCGACCTCAAGAGAGTTGTGCTTGATGGTTCCGCGGCAACCCCTGTAACCAGAGTTTCGGCGGAACAATGGGGTCGTCCTTAG
>613_184_2006.273
ATG---------------TTGGGGAAATGCTTGACCGGGCTGTTGCTCGCAATTGCCTTTTTTGTGGTGTATCGTGCCGTTCTGTTTTGCTGTGCTCAACGCCAGCAACAGCAGCTCCCATTTACAGTTGATTTATAACTTAACGATATGTGAGCTGAATGGCACAGACTGGCTCAGTTTTAGTTGGGCAGTGGAGACTTTTGTCATCTTTCCTGCGTTGACTCATATTGTTTCCTATGGCGCCCTCACTACCAGCCACTTCCTTGACACGGTCGGCCTGGTCACTGTGTCCACCGCCGGATACTACCATGGGCGGTATGTCTTGAGTAGCATCTATGCTGTCTTCGCCCTGGCTGCGCTGATTTGCTTCGTCATCAGGTTGACGAAAAATTGCATGTCCTGGCGCTACTCATGCACTAGATATACCAACTTTCTCCTGGACACCAAAGGCAGACTCTATCGCTGGCGGTCACCCGTCATCATAGAAAAAGGGGGTAAAATTGAGGTTGGAGGTGATGATCGACCTCAAGAGAGTTGTGCTTGATGGTTCCGCGGCAACCCCTGTAACCAGAGTTTCGGCGGAACAATGGGGTCGTCCTTAG
>412_184_2006.37
ATG---------------TTGGGGAAATGCTTGACCGGGCTGTTGCTCGCAATTGCCTTTTTTGTGGTGTATCGTGCCGTTCTGTTTTGCTGTGCTCAACGCCAGCAACAGCAGCTCCCATTTACAGTCGATTTATAACTTAACGATATGTGAGCTGAATGGCACAGACTGGCTCAGTTTTAGTTGGGCAGTGGAGACTTTTGTCATCTTTCCTGCGTTGACTCATATTGTTTCCTATGGCGCCCTCACTACCAGCCACTTCCTTGACACGGTCGGCCTGGTCACTGTGTCCACCGCCGGATACTACCATGGGCGGTATGTCTTGAGTAGCATCTATGCTGTCTTCGCCCTGGCTGCGCTGATTTGCTTCGTCATCAGGTTGACGAAAAATTGCATGTCCTGGCGCTACTCATGCACTAGATATACCAACTTTCTCCTGGACACCAAAGGCAGACTCTATCGCTGGCGGTCACCCGTCATCATAGAAAAAGGGGGTAAAATTGAGGTTGGAGGTGATGATCGACCTCAAGAGAGTTGTGCTTGATGGTTCCGCGGCAACCCCTGTAACCAGAGTTTCGGCGGAACAATGGGGTCGTCCTTAG
>377_184_2005.348
ATG---------------TTGGGGAAATGCTTGACCGGGCTGTTGCTCGCAATTGCCTTTTTTGTGGTGTATCGTGCCGTTCTGTTTTGCTGTGCTCAACGCCAGCAACAGCAGCTCCCATTTACAGTTGATTTATAACTTAACGATATGTGAGCTGAATGGCACAGACTGGCTCAGTTTTAGTTGGGCAGTGGAGACTTTTGTCATCTTTCCTGCGTTGACTCATATTGTTTCCTATGGCGCCCTCACTACCAGCCACTTCCTTGACACGGTCGGCCTGGTCACTGTGTCCACCGCCGGATACTACCATGGGCGGTATGTCTTGAGTAGCATCTATGCTGTCTTCGCCCTGGCTGCGCTGATTTGCTTCGTCATCAGGTTAACGAAAAATTGCATGTCCTGGCGCTACTCATGCACTAGATATACCAACTTTCTCCTGGACACCAAAGGCAGACTCTATCGCTGGCGGTCACCCGTCATCATAGAAAAAGGGGGTAAAATTGAGGTTGGAGGTGATGATCGACCTCAAGAGAGTTGTGCTTGATGGTTCCGCGGCAACCCCTGTAACCAGAGTTTCAGCGGAACAATGGGGTCGTCCTTAG
>392_184_2005.357
ATG---------------TTGGGGAAATGCTTGACCGGGCTGTTGCTCGCAATTGCCTTTTTTGTGGTGTATCGTGCCGTTCTGTTTTGCTGTGCTCAACGCCAGCAACAGCAGCTCCCATTTACAGTTGATTTATAACTTAACGATATGTGAGCTGAATGGCACAGACTGGCTCAGTTTTAGTTGGGCAGTGGAGACTTTTGTCATCTTTCCTGCGTTGACTCATATTGTTTCCTATGGCGCCCTCACTACCAGCCACTTCCTTGACACGGTCGGCCTGGTCACTGTGTCCACCGCCGGATACTACCATGGGCGGTATGTCTTGAGTAGCATCTATGCTGTCTTCGCCCTGGCTGCGCTGATTTGCTTCGTCATCAGGTTAACGAAAAATTGCATGTCCTGGCGCTACTCATGCACTAGATATACCAACTTTCTCCTGGACACCAAAGGCAGACTCTATCGCTGGCGGTCACCCGTCATCATAGAAAAAGGGGGTAAAATTGAGGTTGGAGGTGATGATCGACCTCAAGAGAGTTGTGCTTGATGGTTCCGCGGCAACCCCTGTAACCAGAGTTTCGGCGGAACAATGGGGTCGTCCTTAG
>481_184_2005.334
ATG---------------TTGGGGAAATGCTTGACCGGGCTATTGCTCGCAATTGCCTTTTTTGTGGTGTATCGTGCCGTTTTGTCTTGCTGCGCTCAACGCCAGCAACAACAGCTCCCATTTACAGTTGATTTATAATCTAACGATATGTGAGCTGAATGGCACAGATTGGCTCCATTTTAGTTGGGCAGTGGAGACTTTCGTTATCTTTCCTGCGTTGACTCATATTGTTTCCTACGGCGCCCTCACCACCAGCCACTTCCTTGACACGGTCGGCCTGATCACTGTGTCCACCGCCGGATACTACCATAAGCGGTATGTCTTGAGTAGCATCTATGCTGTCTGCGCCCTGGCTGCGTTGATTTGCTTCGTCATCAGGTTGACGAAAAATTGTATGTCCTGGCGCTACTCATGTACCAGACATACCAACTTTCTTCTGGACACCAAGGGTAGACTCCATCGCTGGCGGTCACCCGTCCTCATAGAAAAAGGGGGTAAGATTGAGGTTGGAGGTGATGATCGACCTCAAGAAAGTTGTGCTTGATGGTTCCGCGGCAACCCCTGTAACCAAAGTTTCAGCGGAACAATGGGGTCGTCCTTAG
>1159_184_2008.51
ATG---------------TTGGGGAAATGCTTGACCGGGCTGTTGCTCGCAATTGCCTTTTTTGTGGTGTATCGTGCCGTTTTGTCTTGCTGCGCTCAACGCCAGCAACAACAGCTCCCATTTACAGTTGATTTATAATCTGACGATATGTGAGCTGAATGGCACAGATTGGCTCCATTTTGGTTGGGCAGTGGAGACTTTCGTCATCTTTCCTGCGTTGACCCATATTGTTTCCTACGGCGCCCTCACCACCAGCCACTTCCTTGACACAGTCGGCCTGATCACTGTGTCCACCGCCGGATACTACCATAAGCGGTATGTCTTGAGTAGCATCTATGCTGTCTGCGCCCTGGCCGCGTTGATTTGCTTCGTCATCAGGTTGACGAAAAATTGTATGTCCTGGCGCTACTCATGTACCAGATATACCAACTTTCTTCTGGACACCAAGGGTAGACTCCATCGCTGGCGGTCACCCATCCTCATAGAGAAAGGGGGTAAGATTGAGGTTGGAGGTGATGATCGACCTCAAGAAAGTTGTGCTTGATGGTTCCGCGGCAACCCCTGTAACCAAAGTTTCAGCGGAACAATGGGGTCGTCCTTAG
>1157_184_2008.50
ATG---------------TTGGGGAAATGCTTGACCGGGCTGTTGCTCGCAATTGCCTTTTTTGTGGTGTATCGTGCCGTTTTGTCTTGCTGCGCTCAACGCCAGCAACAACAGCTCCCATTTACAGTTGATTTATAATCTGACGATATGTGAGCTGAATGGCACAGAATGGCTCCATTTTAGTTGGGCAGTGGAGACTTTCGTCATCTTTCCTGCGTTGACCCATATTGTTTCCTACGGCGCCCTCACCACCAGCCACTTCCTTGACACAGTCGGCCTGATCACTGTGTCCACCGCCGGATACTACCATAAGCGGTATGTCTTGAGTAGCATCTATGCTGTCTGCGCCCTGGCTGCGTTGATTTGCTTCGTCATCAGGTTGACGAAAAATTGTATGTCCTGGCGCTACTCATGTACCAGATATACCAACTTTCTTCTGGACACCAAGGGTAGACTCCATCGCTGGCGGTCACCCATCCTCATAGAGAAAGGGGGTAAGATTGAGGTTGGAGGTGATGATCGACCTCAAGAAAGTTGTGCTTGATGGTTCCGCGGCAACCCCTGTAACCAAAGTTTCAGCGGAACAATGGGGTCGTCCTTAG
>1176_???_2007.346
ATG---------------TTGGGGAAATGCTTGACCGGGCTGTTGCTCGCAATTGCCTTTTTTGTGGTGTATCGTGCCGTTTTGTCTTGCTGCGCTCAACGCCAGCAACAACAGCTCCCATTTACAGTTGATTTATAATCTGACGATATGTGAGCTGAATGGCACAGATTGGCTCCATTTTAGTTGGGCAGTGGAGACTTTCGTCATCTTTCCTGCGTTGACCCATATTGTTTCCTACGGCGCCCTCACCACCAGCCACTTCCTTGACACAGTCGGCCTGATCACTGTGTCCACCGCCGGATACTACCATAAGCGGTATGTCTTGAGTAGCATCTATGCTGTCTGCGCCCTGGCTGCGTTGATTTGCTTCGTCATCAGGTTGACGAAAAATTGTATGTCCTGGCGCTACTCATGTACCAGATATACCAACTTTCTTCTGGACACCAAGGGTAGACTCCATCGCTGGCGGTCACCCATCCTCATAGAGAAAGGGGGTAAGATTGAGGTTGGAGGTGATGATCGACCTCAAGAAAGTTGTGCTTGATGGTTCCGCGGCAACCCCTGTAACCAAAGTTTCAGCGGAACAATGGGGTCGTCCTTAG
>1182_184_2008.50
ATG---------------TTGGGGAAATGCTTGACCGGGCTGTTGCTCGCAATTGCCTTTTTTGTGGTGTATCGTGCCGTTTTGTCTTGCTGCGCTCAACGCCAGCAACAACAGCTCCCATTTACAGTTGATTTATAATCTGACGATATGTGAGCTGAATGGCACAGATTGGCTCCATTTTAGTTGGGCAGTGGAGACTTTCGTCATCTTTCCTGCGTTGACCCATATTGTTTCCTACGGCGCCCTCACCACCAGCCACTTCCTTGACACAGTCGGCCTGATCACTGTGTCCACCGCCGGATACTACCATAAGCGGTATGTCTTGAGTAGCATCTATGCTGTCTGCGCCCTGGCTGCGTTGATTTGCTTCGTCATCAGGTTGACGAAAAATTGTATGTCCTGGCGCTACTCATGTACCAGATATACCAACTTTCTTCTGGACACCAAGGGTAGACTCCATCGCTGGCGGTCACCCATCCTCATAGAGAAAGGGGGTAAGATTGAGGTTGGAGGTGATGATCGACCTCAAGAAAGTTGTGCTTGATGGTTCCGCGGCAACCCCTGTAACCAAAGTTTCAGCGGAACAATGGGGTCGTCCTTAG
>1181_184_2008.62
ATG---------------TTGGGGAAATGCTTGACCGGGCTGTTGCTCGCAATTGCCTTTTTTGTGGTGTATCGTGCCGTTTTGTCTTGCTGCGCTCAACGCCAGCAACAACAGCTCCCATTTACAGTTGATTTATAATCTGACGATATGTGAGCTGAATGGCACAGATTGGCTCCATTTTAGTTGGGCAGTGGAGACTTTCGTCATCTTTCCTGCGTTGACCCATATTGTTTCCTACGGCGCCCTCACCACCAGCCACTTCCTTGACACAGTCGGCCTGATCACTGTGTCCACCGCCGGATACTACCATAAGCGGTATGTCTTGAGTAGCATCTATGCTGTCTGCGCCCTGGCTGCGTTGATTTGCTTCGTCATCAGGTTGACGAAAAATTGTATGTCCTGGCGCTACTCATGTACCAGATATACCAACTTTCTTCTGGACACCAAGGGTAGACTCCATCGCTGGCGGTCACCCATCCTCATAGAGAAAGGGGGTAAGATTGAGGTTGGAGGTGATGATCGACCTCAAGAAAGTTGTGCTTGATGGTTCCGCGGCAACCCCTGTAACCAAAGTTTCAGCGGAACAATGGGGTCGTCCTTAG
>1212_184_2008.80
ATG---------------TTGGGGAAATGCTTGACCGGGCTGTTGCTCGCAATTGCCTTTTTTGTGGTGTATCGTGCCGTTTTGTCTTGCTGCGCTCAACGCCAGCAACAACAGCTCCCATTTACAGTTGATTTATAATCTGACGATATGTGAGCTGAATGGCACAGATTGGCTCCATTTTAGTTGGGCAGTGGAGACTTTCGTCATCTTTCCTGCGTTGACCCATATTGTTTCCTACGGCGCCCTCACCACCAGCCACTTCCTTGACACAGTCGGCCTGATCACTGTGTCCACCGCCGGATACTACCATGAGCGGTATGTCTTGAGTAGCATCTATGCTGTCTGCGCCCTGGCTGCGTTGATTTGCTTCGTCATCAGGTTGACGAAAAATTGTATGTCCTGGCGCTACTCATGTACCAGATATACCAACTTTCTTCTGGACACCAAGGGTAGACTCCATCGCTGGCGGTCACCCATCCTCATAGAGAAAGGGGGTAAGATTGAGGTTGGAGGTGATGATCGACCTCAAGAAAGTTGTGCTTGATGGTTCCGCGGCAACCCCTGTAACCAAAGTTTCAGCGGAACAATGGGGTCGTCCTTAG
>1535_184_2009.86
ATG---------------TTGGGGAAATGCTTGACCGGGTTTTTGCTCGCAATTGCCTTTTTTGTGGTGTATCGTGCCGTTTTGTCTTGCTGCGCTCAACGCCAGCAACAACAGCTCCCATTTACAGTTGATTTATAATCTGACGATATGTGAGCTGAATGGCACAGATTGGCTCCATTTTAGTTGGGCAGTGGAGACTTTCGTCATCTTTCCTGCGTTGACCCATATTGTTTCCTACGGCGCCCTCACCACCAGCCACTTCCTTGACACAGTCGGCCTGATCACCGTGTCCACCGCCGGATACTGCCATAAGCGGTATGTCTTGAGTAGCATCTATGCTGTCTGCGCCCTGGCTGCGTTGATTTGCTTCGTCATCAGGTTGACGAAAAATTGTATGTCCTGGCGCTACTCATGCACCAGATATACCAACTTTCTTCTGGACACCAAGGGTAGACTCCATCGCTGGCGGTCACCCATCCTCATAGAGAAAGGGGGTAAGATTGAGGTTGGAGGTGATGATCGACCTCAAGAGAGTTGTGCTTGATGGTTCCGCGGCAACCCCTGTAACCAAAGTTTCAGCGGAACAATGGGGTCGTCCTTAG
>1536_184_2009.92
ATG---------------TTGGGGAAATGCTTGACCGGGCTGTTGCTCGCAATTGCCTTTTTTGTGGTGTATCGTGCCGTTTTGTCTTGCTGCGCTCAACGCCAGCAACAACAGCTCCCATTTACAGTTGATTTATAATCTGACGATATGTGAGCTGAATGGCACAGATTGGCTCCATTTTAGTTGGGCAGTGGAGACTTTCGTCATCTTTCCTGCGTTGACCCATATTGTTTCCTACGGCGCCCTCACCACCAGCCACTTCCTTGACACAGTCGGCCTGATCACCGTGTCCACCGCCGGATACTGCCATAAGCGGTATGTCTTGAGTAGCATCTATGCTGTCTGCGCCCTGGCTGCGTTGATTTGCTTCGTCATCAGGTTGACGAAAAATTGTATGTCCTGGCGCTACTCATGCACCAGATATACCAACTTTCTTCTGGACACCAAGGGTAGACTCCATCGCTGGCGGTCACCCATCCTCATAGAGAAAGGGGGTAAGATTGAGGTTGGAGGTGATGATCGACCTCAAGAGAGTTGTGCTTGATGGTTCCGCGGCAACCCCTGTAACCAAAGTTTCAGCGGAACAATGGGGTCGTCCTTAG
>1524_184_2009.86
ATG---------------TTGGGGAAATGCTTGACCGGGCTGTTGCTCGCAATTGCCTTTTTTGTGGTGTATCGTGCCGTTTTGTCTTGCTGCGCTCAACGCCAGCAACAACAGCTCCCATTTACAGTTGATTTATAATCTGACGATATGTGAGCTGAATGGCACAGATTGGCTCCATTTTAGTTGGGCAGTGGAGACTTTCGTCATCTTTCCTGTGTTGACCCATATTGTTTCCTACGGCGCCCTCACCACCAGCCACTTCCTTGACACAGTCGGCCTGATCACCGTGTCCACCGCCGGATACTGCCATAAGCGGTATGTCTTGAGTAGCATCTATGCTGTCTGCGCCCTGGCTGCGTTGATTTGCTTCGTCATCAGGTTGACGAAAAATTGCATGTCCTGGCGCTACTCATGTACCAGATATACCAACTTTCTTCTGGACACCAAGGGTAGACTCCATCGCTGGCGGTCACCCATCCTCATAGAGAAAGGGGGTAAGATTGAGGTTGGAGGTGATGATCGACCTCAAGAGAGTTGTGCTTGATGGTTCCGCGGCAACCCCTATAACCAAAGTTTCAGCGGAACAATGGGGTCGTCCTTAG
>1529_184_2008.330
ATG---------------TTGGGGA-ATGCTTGACCGGGCTGTTGCTCGCAATTGCCTTTTTTGTGGTGTATCGTGCCGTTTTGTCTTGCTGCGCTCAACGCCAGCAACAACAGCTCCCATTTACAGTTGATTTATAATCTGACGATATGTGAGCTGAATGGCACAGATTGGCTCCATTTTAGTTGGGCAGTGGAGACTTTCGTCATCTTTCCTGCGTTGACCCATATTGTTTCCTACGGCGCCCTCACCACCAGCCACTTCCTTGACACAGTCGGCCTGATCACCGTGTCCACCGCCGGATACTGCCATAAGCGGTATGTCTTGAGTAGCATCTATGCTGTCTGCGCCCTGGCTGCGTTGATTTGCTTCGTCATCAGGTTGACGAAAAATTGTATGTCCTGGCGCTACTCATGTACCAGATATACCAACTTTCTTCTGGACACCAAGGGTAGACTCCATCGCTGGCGGTCACCCATCCTCATAGAGAAAGGGGGTAAGATTGAGGTTGGAGGTGATGATCGACCTCAAGAGAGTTGTGCTTGATGGTTCCGCGGCAACCCCTATAACCAAAGTTTCAGCGGAACAATGGGGTCGTCCTTAG
>1438_184_2008.352
ATG---------------TTGGGGAAATGCTTGACCGGGCTGTTGCTCGCAATTGTCTTTTTTGTGGTGTATCGTGCCGTTTTGTCTTGCTGCGCTCAACGCCAGCAACAACAGCTCCCATTTACAGTTGATTTATAATCTGACGATATGTGAGCTGAATGGCACAGATTGGCTCCATTTTAGTTGGGCAGTGGAGACTTTCGTCATCTTTCCTGCGTTGACCCATATTGTTTCCTACGGCGCCCTCACCACCAGCCACTTCCTTGACACAGTCGGCCTGATCACCGTGTCCACCGCCGGATACTGCCATAAGCGGTATGTCTTGAGTAGCATCTATGCTGTCTGCGCCCTGGCTGCGTTGATTTGCTTCGTCATCAGGTTGACGAAAAATTGTATGTCCTGGCGCTACTCATGTACCAGATATACCAACTTTCTTCTGGACACCAAGGGTAGACTCCATCGCTGGCGGTCACCCATCCTCATAGAGAAAGGGGGTAAGATTGAGGTTGGAGGTGATGATCGACCTCAAGAGAGTTGTGCTTGATGGTTCCGCGGCAACCCCTATAACCAAAGTTTCAGCGGAACAATGGGGTCGTCCTTAG
>484_???_2006.117
ATG---------------TTGGGGAAATGCTTGACCGGGCTATTGCTCGCAATTGCCTTTTTTGTGGTGTATCGTGCCGTTCTGTCTTGCTGCGCTCAACGCCAGCAACAGCAGCTCCCATGTACAGTTGATTTATAACTTAACGATATGTGAGCTGAATGGCACAGATTGGCTCAATTTTAGTTGGGCAGTGGAGACTTTCGTCATTTTTCCTGTGTTGACTCATATTGTCTCCTATGGCGCCCTCACTACCAGCCACTTCCTTGACACGGTCGGCCTGATCACTGTGTCCACCGCCGGATATTACCATAAGCGGTATGTCTTGAGCAGCATTTATGCTGTCTGCGCCCTGGCTGCGCTGATTTGCTTTGTCATCAGGCTGACGAAAAATTGTATGTCCTGGCGCTACTCATGTACCAGATATACCAATTTTCTTCTGGACACCAAGGGCAGACTCTATCGCTGGCGGTCACCCGTCATCATAGAGAAAAGGGGTAAAGTTGAGGTTGGAGGTGATGATCGACCTCAAGAGAGTTGTGCTTGATGGCTCCGCGGCAACCCCTGTAACCAGAGTTTCAGCGGAGCAATGGGGTCGTCCTTAG
>662_144_2006.288
ATG---------------TTGGGGAAATGCTTGACCGGGCTATTGCTCGCAATTGCCTTTTTTGTGGTGTATCGTGCCGTTCTGTCTTGCTGCGCTCAACGCCAGCAACAGCAGCTCCCATGTACAGTTGATTTATAACTTAACGATATGTGAGCTGAATGGCACAGATTGGCTCAATTTTAGTTGGGCAGTGGAGACTTTCGTCATCTTTCCTGTGTTGACTCATATTGTCTCCTATGGCGCCCTCACTACCAGCCACTTCCTTGACACGGTCGGCCTGATCACTGTGTCCACCGCCGGATATTACCATAAGCGGTATGTCTTGAGCAGCATTTATGCTGTCTGCGCCCTGGCTGCGCTGATTTGCTTTGTCATCAGGCTGACGAAAAATTGTATGTCCTGGCGCTACTCATGTACCAGATATACCAATTTTCTTCTGGACACCAAGGGCAGACTCTATCGCTGGCGGTCACCCGTCATCATAGAGAAAAGGGGTAAAGTTGAGGTTGGAGGCGATGATCGACCTCAAGAGAGTTGTGCTTGATGGCTCCGCGGCGACCCCTGTAACCAGAGTTTCAGCGGAGCAATGGGGTCGTCCTTAG
>1845_144_2009.331
ATG---------------TTGGGGAAATGCTTGACCGGGCTATTGCTCGCAATTGCCTTTTTTGTGGTGTATCGTGCCGTTCTGTCTTGCTGCGCTCAACGCCAGCAACAGCAGCTCTCATTTACAGTTGATTTATAACTTAACGATATGTGAGCTGAATGGCACAGACTGGCTCGATTTTAGTTGGGCAGTGGAGACTTTCGTTATCTTTCCTGCGTTGACTCACATCGTTTCCTACGGCGCCCTCACTACCAGCCACTTTCTTGACACGGTCGGCCTGATCACTGTGTCCACCGCCGGATACTACCATAAGCGGTATGTCTTGAGTAGCATCTATGCTGTCTGCGCCCTGGCAGCACTGATTTGCTTCGTCATCAGGTTGGCGAAAAATTGTATGTCCTGGCGCTACTCATGTACCAGGTATACCAACTTTCTTCTGGACACCAAGGGCAGACTCTATCGCTGGCGGTCACCCGTCATCATAGAGAAAAATGGTAAGATTGAGGTTGGACGTGATGATTGACCTCAAGAGAGTTGTGCTTGATGGTTCCGCGGCAACCCCTGTAACCAGAGTTTCAGCGGAACAATGGGGTCGTCCTTAG
>858_???_2007.93
ATG---------------TTGGGGAAATGCTTGACCGGGCTATTACTCGCAATTGCCTTTTTTGTGGTGTATCGTGCCGTTCTGTTTTGCTGCGCTCAACGCCAGCAACAGCAGCTCCCACTTACAGTTGATTTATAAATTGACGATATGTGAGCTGAATGGCACAGACTGGCTCAACTTTAGTTGGGCAGTGGAGACTTTCGTCATCTTTCCTGTGTTGACTCATATTGTTTCCTATGGCGCCCTCACTACTAGCCACTTCCTTGACACGGTCGGCCTGGTCGCTGTGTCCACCGCCGGATACTACCATGAGCGGTATATCTTAAGTAGCATCTATGCTGTCTGCGCCCTGGCTGCGCTGATTTGCTTCATCATCAGGTTGACGAAAAATTGTATGTCCTGGCGCTACTCATGTACCAGATATACCAACTTTCTTCTGGACACCAAGGGCAGACTCTATCGCTGGCGGTCACCCGTCATCATAGAGAAAGGGGGCAAAGTTGAGGTTGGGGGTGATGATCGACCTCAAGAGAGTTGTGCTTGATGGTTCCGCGGCAACTCCTGTAACCAAAGTTTCAGCGGAACAATGGGGTCGTCCTTAG
>505_184_2006.204
ATG---------------TTGGGGAAATGCTTGACCGGGCTATTGCTCGCAACTGCTTTTTTCGTGGTATATCGTGCCGTTCTGTTTTGCTGCGCTCAACGCCAGCAACAGCAGCTCCAATTTGCAATTGATTTATAACTTAACGATATGTGAGCTGAATGGCACAGAATGGCTCAGTTTTAGTTGGGCAGTGGAGACTTTCGTCATCTTTCCTGTGTTGACTCATATTGTTTCCTACGGCGCCCTCACTACCAGTCACTTCCTTGACATGGTCGGCCTGATCACTGTGTCCACCGCCGGATACTACCATGAGCGGTATGTCTTGAGTAGCATCTATGCTGTCTGCGCCCTGGCTGCGCTGATCTGCTTCGTCATCAGGTTGACGAAAAATTGTATGTCCTGGCGCTACTCATGCACCAGATATACCAACTTTCTCCTGGACACCAAAGGCAGACTCTATCGCTGGCGGTCACCCGTCATCATAGAAAAAGGGGGTAAAATTGAGGTTGGAGGTAATGATCGACCTCAAGAGAGTTGTGCTTGATGGTTCCGCGGCAACCCCTGTAACCAAAGTTTCAGCGGAACAATGGGGTCGTCCTTAG
>504_184_2006.206
ATG---------------TTGGGGAAATGCTTGACCGGGCTATTGCTCGCAACTGCTTTTTTCGTGGTATATCGTGCCGTTCTGTTTTGCTGCGCTCAACGCCAGCAACAGCAGCTCCAATTTGCAATTGATTTATAACTTAACGATATGTGAGCTGAATGGCACAGAATGGCTCAGTTTTAGTTGGGCAGTGGAGACTTTCGTCATCTTTCCTGTGTTGACTCATATTGTTTCCTACGGCGCCCTCACTACCAGTCACTTCCTTGACATGGTCGGCCTGATCACTGTGTCCACCGCCGGATACTACCATGAGCGGTATGTCTTGAGTAGCATCTATGCTGTCTGCGCCCTGGCTGCGCTGATCTGCTTCGTCATCAGGTTGACGAAAAATTGTATGTCCTGGCGCTACTCATGCACCAGATATACCAACTTTCTCCTGGACACCAAAGGCAGACTCTATCGCTGGCGGTCACCCGTCATCATAGAAAAAGGGGGTAAAATTGAGGTTGGAGGTAATGATCGACCTCAAGAGAGTTGTGCTTGATGGTTCCGCGGCAACCCCTGTAACCAAAGTTTCAGCGGAACAATGGGGTCGTCCTTAG
>512_184_2006.210
ATG---------------TTGGGGAAATGCTTGACCGGGCTATTGCTCGCAACTGCTTTTTTCGTGGTATATCGTGCCGTTCTGTTTTGCTGCGCTCAACGCCAGCAACAGCAGCTCCAATTTGCAATTGATTTATAACTTAACGATATGTGAGCTGAATGGCACAGAATGGCTCAGTTTTAGTTGGGCAGTGGAGACTTTCGTCATCTTTCCTGTGTTGACTCATATTGTTTCCTACGGCGCCCTCACTACCAGTCACTTCCTTGACATGGTCGGCCTGATCACTGTGTCCACCGCCGGATACTACCATGAGCGGTATGTCTTGAGTAGCATCTATGCTGTCTGCGCCCTGGCTGCGCTGATCTGCTTCGTCATCAGGTTGACGAAAAATTGTATGTCCTGGCGCTACTCATGCACCAGATATACCAACTTTCTCCTGGACACCAAAGGCAGACTCTATCGCTGGCGGTCACCCGTCATCATAGAAAAAGGGGGTAAAATTGAGGTTGGAGGTAATGATCGACCTCAAGAGAGTTGTGCTTGATGGTTCCGCGGCAACCCCTGTAACCAAAGTTTCAGCGGAACAATGGGGTCGTCCTTAG
>815_184_2007.49
ATG---------------TTGGGGAAATGCTTGACCGGGCTATTGCTCGCAACTGCCTTCTTTGTGGTATATCGTGCCGTTCTGTTTTGTTGCGCTCAACGCCAGCAACAGCAGCTCCCATTTACAGTTGATTTATAACTTAACAATATGTGAGCTGAATGGCACAGAATGGCTCAGTTTTAGTTGGGCAGTGGAGACTTTCATCATCTTTCCTGTGTTGACTCATATTGTTTCCTACGGCGCCCTCACTACCAGTCACTTCCTTGACACGGTCGGCCTGATCACTGTGTCCACCGCCGGATACTGCCATAAGCGGTATGTCTTGAGTAGCATCTATGCTGTCTGCGCCCTGGCTGCGCTGATCTGCTTCGTCATCAGGTTGACGAAAAATTGTATGTCCTGGCGCTACTCATGCACTAGATATACCAACTTTCTTCTGGACACCAAAGGCAGACTCTATCGCTGGCGGTCACCCGTCATCATAGAAAAAGGGGGTAAAATTGAGGTTGGAGGTAATGATCGACCTCAAGAGAGTTGTGCTTGATGGTTCCGCGGCAACCCCTGTAACCAAAGTTTCAGCGGAACAATGGTGTCGTCCTTA-
>303_184_2005.145
ATG---------------TTGGGGAAATGCTTGACCGGGCTATTGCTCGCAACTGCTTTCTTTGTGGTATATCGTGCCGTTCTGTTTTGTTGCGCTCAACGCCAGCAACAGCAGCTCCCATTTACAGTTGATTTATAACTTAACGATATGTGAGCTGAATGGCACAGAATGGCTCAGTTTTAGTTGGGCAGTGGAGACTTTCATCATCTTTCCTGTGTTGACTCATATTGTTTCCTACGGCGCCCTCACTACCAGTCACTTCCTTGACACGGTCTGCCTGATCACTGTGTCCACCGCCGGATACTGCCATAAGCGGTATGTCTTGAGTAGCATCTATGCTGTCTGCGCCCTGGCTGCGCTGATCTGCTTCGTCATCAGGTTGACGAAAAATTGTATGTCCTGGCGCTACTCATGCACCAGATATACCAACTTTCTTCTGGACACCAAAGGCAGACTCTATCGCTGGCGGTCACCCGTCATCATAGAAAAAGGGGGTAAAATTGAGGTTGGAGGTAATGATCGACCTCAAGAGAGTTGTGCTTGATGGTTCCGCGGCAACCCCTGTAACCAAAGTTTCAGCGGAACAATGGTGTCGTCCTTAG
>755_1?4_2007.29
ATG---------------TTGGGGAAATGCTTGACCGGGCTATTGCTCGCAACTGCTTTCTTTGTGGTATATCGTGCCGTTCTGTTTTGTTGCGCTCAACGCCAGCAACAGCAGCTCCCATTTACAGTTGATTTATAACTTAACAATATGTGAGCTGAATGGCACAGAATGGCTCAGTTTTAGTTGGGCAGTGGAGACTTTCATCATCTTTCCTGTATTGACTCATATTGTTTCCTACGGCGCCCTCACTACCAGTCACTTCCTTGACACGGTCTGCCTGATCACTGTGTCCACCGCCGGATACTGCCATAAGCGGTATGTCTTGAGTAGCATCTATGCTGTCTGCGCCCTGGCTGCGCTGATCTGCTTCGTCATCAGGTTGACGAAAAATTGTATGTCCTGGCGCTACTCATGCACCAGATATACCAACTTTCTTCTGGACACCAAAGGCAGACTCTATCGCTGGCGGTCACCCGTCATCATAGAAAAAGGGGGTAAAATTGAGGTTGGAGGTAATGATCGACCTCAAGAGAGTTGTGCTTGATGGTTCCGCGGCAACCCCTGTAACCAAAGTTTCAGCGGAACAATGGGGTCGTCCTTAG
>939_184_2007.210
ATG---------------TTGGGGAAATGCTTGACCGGGCTATTGCTCGCAATTGCCTTTTTTGTGGTGTATCGTGCCGTTCTGTTTTGCTGCGCTCAACGCCAACAACAGCAGCTCCCATTTACAGTTGATTTATAACTTAACGATATGTGAGCTGAATGGCACAGACTGGCTCAATTTTAGTTGGGCAGTGGACACTTTCGTCATCTTTCCTGCGTTGACTCACATTGTTTCCTACGGCGCCCTCACTACCAGCCACTTCCTTGACACGGCCGGCCTGATCACCGCGTCCACCGCCGGATACTACCATGGGCGGTATGTCTTGAGTAGCATCTATGCTGTCTGCGCCCTGGCTGCGCTGGTCTGTTTCGTCATCAGGTTGACGAAAAATTGTATGTCCTGGCGCTACTCATGCACCAGACATACCAACTTCCTTCTGGACACCAAAGGCAGACTCTATCGCTGGCGGTCACCCGTCATTATAGAAAAAGGGGGCAAAATTGAGGTTGGAGGTGATAATCGACCTCAAGAGAGTTGTGCTTGATGGTTCCGCGGCAACTCCTGTAACCAAAGTTTCAGCGGAACAATGGGGTCGTCCTTAG
>648_184_2006.312
ATG---------------TTGGGGAAATGCTTGACCGGGCTATTGCTCGCAATTGCCTTTTTTGTGGTGTATCGTGCCGTTCTGTTTTGCTGCGCTCAACGCCAACAACAGCAGCTCCCATTTACAGTTGATTTATAACTTAACGATATGTGAGCTGAATGGCACAGACTGGCTCAATTTTAGTTGGGCAGTGGAGACTTTCGTCATCTTTCCTGCGTTGACTCACATTGTTTCCTACGGCGCCCTCACTACCAGCCACTTCCTTGACACGGTCGGCCTGATCACCGTGTCCACCGCCGGATACTACCATGGGCGGTATGTCTTGAGTAGCATCTATGCTGTCTGCGCCCTGGCTGCGCTGGTCTGTTTCGTCATCAGGTTGACGAAAAATTGTATGTCCTGGCGCTACTCATGCACCAGACATACCAACTTCCTTCTGGACACCAAAGGCAGACTCTATCGCTGGCGGTCACCCGTCATTATAGAAAAAGGGGGCAAAATTGAGGTTGGAGGTGATAATCGACCTCAAGAGAGTTGTGCTTGATGGTTCCGCGGCAACTCCTGTAACCAAAGTTTCAGCGGAACAATGGGGTCGTCCTTAA
>641_184_2006.305
ATG---------------TTGGGGAAATGCTTGACCGGGCTATTGCTCGCAATTGCCTTTTTTGTGGTGTATCGTGCCGTTCTGTTTTGCTGCGCTCAACGCCAACAACAGCAGCTCCCATTTACAGTTGATTTATAACTTAACGATATGTGAGCTGAATGGCACAGACTGGCTCAATTTCAGTTGGGCAGTGGAGACTTTCGTCATCTTTCCTGCGTTGACTCACATTGTTTCCTACGGCGCCCTCACTACCAGCCACTTCCTTGACACGGTCGGCCTGATCACCGTGTCCACCGCCGGATACTACCATGGGCGGTATGTCTTGAGTAGCATCTATGCTGTCTGCGCCCTGGCTGCGCTGGTCTGTTTCGTCATCAGGTTGACGAAAAATTGTATGTCCTGGCGCTACTCATGCACCAGACATACCAACTTCCTTCTGGACACCAAAGGCAGACTCTATCGCTGGCGGTCACCCGTCATTATAGAAAAAGGGGGCAAAATTGAGGTTGGAGGTGATAATCGACCTCAAGAGAGTTGTGCTTGATGGTTCCGCGGCAACTCCTGTAACCAAAGTTTCAGCGGAACAATGGGGTCGTCCTTAG
>734_184_2006.314
ATG---------------TTGGGGAAATGCTTGACCGGGCTATTGCTCGCAATTGCCTTTTTTGTGGTGTATCGTGCCGTTCTGTTTTGCTGCGCTCAACGCCAACAACAGCAGCTCCCATTTACAGTTGATTTATAACTTAACGATATGTGAGCTGAATGGCACAGACTGGCTCAATTTTAGTTGGGCAGTGGAGACTTTCGTCATCTTTCCTGCGTTGACTCACATTGTTTCCTACGGCGCCCTCACTACCAGCCACTTCCTTGACACGGTCGGCCTGATCACCGTGTCCACCGCCGGATACTACCATGGGCGGTATGTCTTGAGTAGCATCTATGCTGTCTGCGCCCTGGCTGCGCTGGTCTGTTTCGTCATCAGGTTGACGAAAAATTGTATGTCCTGGCGCTACTCATGCACCAGACATACCAACTTCCTTCTGGACACCAAAGGCAGACTCTATCGCTGGCGGTCACCCGTCATTATAGAAAAAGGGGGCAAAATTGAGGTTGGAGGTGATAATCGACCTCAAGAGAGTTGTGCTTGATGGTTCCGCGGCAACTCCTGTAACCAAAGTTTCAGCGGAACAATGGGGTCGTCCTTAG
>658_184_2006.315
ATG---------------TTGGGGAAATGCTTGACCGGGCTATTGCTCGCAATTGCCTTTTTTGTGGTGTATCGTGCCGTTCTGTTTTGCTGCGCTCAACGCCAACAACAGCAGCTCCCATTTACAGTTGATTTATAACTTAACGATATGTGAGCTGAATGGCACAGACTGGCTCAATTTTAGTTGGGCAGTGGAGACTTTCGTCATCTTTCCTGCGTTGACTCACATTGTTTCCTACGGCGCCCTCACTACCAGCCACTTCCTTGACACGGTCGGCCTGATCACCGTGTCCACCGCCGGATACTACCATGGGCGGTATGTCTTGAGTAGCATCTATGCTGTCTGCGCCCTGGCTGCGCTGGTCTGTTTCGTCATCAGGTTGACGAAAAATTGTATGTCCTGGCGCTACTCATGCACCAGACATACCAACTTCCTTCTGGACACCAAAGGCAGACTCTATCGCTGGCGGTCACCCGTCATTATAGAAAAAGGGGGCAAAATTGAGGTTGGAGGTGATAATCGACCTCAAGAGAGTTGTGCTTGATGGTTCCGCGGCAACTCCTGTAACCAAAGTTTCAGCGGAACAATGGGGTCGTCCTTAG
>711_184_2006.356
ATG---------------TTGGGGAAATGCTTGACCGGGCTATTGCTCGCAATTGCCTTTTTTGTGGTGTATCGTGCCGTTCTGTTTTGCTGCGCTCAACGCCAACAACAGCAGCTCCCATTTACAGTTGATTTATAACTTAACGATATGTGAGCTGAATGGCACAGACTGGCTCAATTTTAGTTGGGCAGTGGAGACTTTCGTCATCTTTCCTGCGTTGACTCACATTGTTTCCTACGGCGCCCTCACTACCAGCCACTTCCTTGACACGGTCGGCCTGATCACCGTGTCCACCGCCGGATACTACCATGGGCGGTATGTCTTGAGTAGCATCTATGCTGTCTGCGCCCTGGCTGCGCTGGTCTGTTTCGTCATCAGGTTGACGAAAAATTGTATGTCCTGGCGCTACTCATGCACCAGACATACCAACTTCCTTCTGGACACCAAAGGCAGACTCTATCGCTGGCGGTCACCCGTCATTATAGAAAAAGGGGGCAAAATTGAGGTTGGAGGTGATAATCGACCTCAAGAGAGTTGTGCTTGATGGTTCCGCGGCAACTCCTGTAACCAAAGTTTCAGCGGAACAATGGGGTCGTCCTTAG
>1095_184_2008.1
ATG---------------TTGGGGAAATGCTTGACCGGGCTATTGCTCGCAATTGCCTTTTTTGTGGTGTATCGTGCCGTTCTGTTTTGCTGCGCTCAACGCCAACAACAGCAGCTCCCATTTACAGTTGATTTATAACTTAACGATATGTGAGCTGAATGGCACAGACTGGCTCAATTTTAGTTGGGCAGTGGAGACTTTCGTCATCTTTCCTGCGTTGACTCACATTGTTTCCTACGGCGCCCTCACTACCAGCCACTTCCTTGACACGGTCGGCCTGATCACCGTGTCCACCGCCGGATACTACCATGGGCGGTATGTCTTGAGTAGCATCTATGCTGTCTGCGCCCTGGCTGCGCTGGTCTGTTTCGTCATCAGGTTGACGAAAAATTGTATGTCCTGGCGCTACTCATGCACCAGACATACCAACTTCCTTCTGGACACCAAAGGCAGACTCTATCGCTGGCGGTCACCCGTCATTATAGAAAAAGGGGGCAAAATTGAGGTTGGAGGTGATAATCGACCTCAAGAGAGTTGTGCTTGATGGTTCCGCGGCAACTCCTGTAACCAAAGTTTCAGCGGAACAATGGGGTCGTCCTTAG
>612_184_2006.273
ATG---------------TTGGGGAAATGCTTGACCGGGCTATTGCTCGCAATTGCCTTTTTTGTGGTGTATCGTGCCGTTCTGTTTTGCTGCGCTCAACGCCAACAACAGCAGCTCCCATTTACAGTTGATTTATAACTTAACGATATGTGAGCTGAATGGCACAGACTGGCTCAATTTTAGTTGGGCAGTGGAGACTTTCGTCATCTTTCCTGCGTTGACTCACATTGTTTCCTACGGCGCCCTCACTACCAGCCACTTCCTTGACACGGTCGGCCTGATCACCGTGTCCACCGCCGGATACTACCATGGGCGGTATGTCTTGAGTAGCATCTATGCTGTCTGCGCCCTGGCTGCGCTGGTCTGTTTCGTCATCAGGTTGACGAAAAATTGTATGTCCTGGCGCTACTCATGCACCAGACATACCAACTTCCTTCTGGACACCAAAGGCAGACTCTATCGCTGGCGGTCACCCGTCATCATAGAAAAAGGGGGCAAAATTGAGGTTGGAGGTGATAATCGACCTCAAGAGAGTTGTGCTTGATGGTTCCGCGGCAACTCCTGTAACCAAAGTTTCAGCGGAACAATGGGGTCGTCCTTAG
>250_184_2004.289
ATG---------------TTGGGGAAATGCTTGACCGGGATATTGCTCACAATTGCTTTCTGTGTGGTGTATCGTGCCGTTTTGTCTTGCTGCGCTCAACGCCAGCAACAACAGCTCCCATCTACAGTTGATTTATAACTTGACGATATGTGAGCTGAATGGCACAGACTGGCTCAACTTTAGTTGGGCAGTGGAGACTTTCGTCATTTTTCCTGCGTTGACTCATATTGTTTCCTACGGCGCCCTCACTACCAGCCACTTCCTTGACACGGTTGGCCTGATCACTGTGTCCACCGCCGGATACTACCATAAGCGGTATGTCTTGAGTAGCATCTATGCTGTCTGCGCCCTGGCTGCGCTGATTTGCTTCGTCATCAGGTTGACGAAAAATTGTATGTCCTGGCGCTACTCATGTACCAGATATACTAACTTTCTTCTGGACACCAAAGGCAGAATTTATCGCTGGCGGTCGCCCGTCATCATAGAAAAAGGGGGTAAAATTGAGGTTGGAGGTGATGATCGACCTCAAGAGAGTTGTGCTTGATGGTTCCGCGGCAACCCCTGTAACCAAAGTTTCAGCGGAACAATGGGGTCGTCCTTAA
>298_184_2005.117
ATG---------------TTGGGGAAATGCTTGACCGGGCTATTGCTCACAATTGCCTTTTTTGTGGTGTATCGTGCCGTTTTGTCTTGCTGCGCTCAACGCCAGCAACAACAGCTCCCATTTACAGTTGATTTATAAATTGACGATATGTGAGCTGAATGGCACAGACTGGCTCAACTTTAGTTGGGCGGTGGAGACTTTCGTCATTTTTCCTGTGTTGACTCACATTGTTTCCTACGGCGCCCTCACTACCAGCCACTTCCTTGACACAGTTGGCCTGATCACTGTGTCCACCGCCGGATACTACCATAAGCGGTATGTCTTGAGTAGCATCTATGCTGTCTGCGCCCTGGCTGCGCTGATTTGCTTCGTCATCAGGTTGACGAAAAATTGTATGTCCTGGCGCTACTCATGTACCAGATATACTAACTTTCTTCTGGACACCAAGGGCAGAATTTATCGCTGGCGGTCGCCCGTCATCATAGAAAAAGGGGGTAAAATTGAGGTTGGAGGTGATGATCGACCTCAAGAGAGTTGTGCTTGATGGTTCCGCGGCAACCCCTGTAACCAAAGTTTCAGCGGAACAATGGGGTCGTCCTTAG
>721_184_2006.342
[truncated: 1,827,050 more chars]
